# Supplementary material for: Molecular pathways behind acquired obesity: Adipose tissue and skeletal muscle multiomics in monozygotic twin pairs discordant for BMI
Source: Cell Rep Med. 2021 Mar 30;2(4):100226. doi: 10.1016/j.xcrm.2021.100226 (PMC8080113; doi:10.1016/j.xcrm.2021.100226)
Supplement: Table S1. Differential gene expression analysis in adipose tissue between co-twins, related to Figures 1, 2, 3, and 6 — Differential gene expressions in adipose tissue that associated with heavier compared with the leaner co-twin within each sample (n = 49 twin pairs). We adjusted the regression model for the sex, age group and diabetes status of the individuals. To ensure pairwise comparisons between the twins, we used family ID as an identifier. FDR-p < 0.05 was considered statistically significant. [file mmc2.xlsx]

## Sheet: Table S1. AT transcriptomics
Supplemental Table 1. Differential gene expression analysis in adipose tissue between co-twins. Related to figures 1, 2, 3 and 6.
Differential gene expressions in adipose tissue that associated with heavier compared with the leaner co-twin within each sample (n = 49 twin pairs). We adjusted the regression model for the sex, age group and diabetes status of the individuals. To ensure pairwise comparisons between the twins, we used family ID as an identifier. FDR-p < 0.05 was considered statistically significant.
Gene ID	Gene name	Log2FC	Nominal p value	FDR p value
ENSG00000186951	PPARA	-0.290403	2.40753e-11	1.00778e-07
ENSG00000077616	NAALAD2	-0.72108	3.06459e-11	1.00778e-07
ENSG00000136383	ALPK3	-0.905758	8.57123e-12	1.00778e-07
ENSG00000176402	GJC3	-1.01432	1.99488e-11	1.00778e-07
ENSG00000099954	CECR2	-1.34303	3.46126e-11	1.00778e-07
ENSG00000164761	TNFRSF11B	0.886708	5.68859e-11	1.38024e-07
ENSG00000165185	KIAA1958	-0.536775	8.52969e-11	1.77393e-07
ENSG00000121904	CSMD2	0.713307	9.7634e-11	1.77669e-07
ENSG00000149177	PTPRJ	0.517398	1.35871e-10	2.19779e-07
ENSG00000181856	SLC2A4	-0.717017	1.79475e-10	2.6128e-07
ENSG00000111058	ACSS3	-0.495264	2.09261e-10	2.76947e-07
ENSG00000160862	AZGP1	-1.14664	2.43689e-10	2.95635e-07
ENSG00000148730	EIF4EBP2	-0.302545	2.65168e-10	2.96947e-07
ENSG00000117594	HSD11B1	0.779473	4.21826e-10	4.22041e-07
ENSG00000135821	GLUL	-0.706466	4.34854e-10	4.22041e-07
ENSG00000142609	CFAP74	-1.26403	5.48641e-10	4.99195e-07
ENSG00000082781	ITGB5	0.354552	1.30883e-09	9.11941e-07
ENSG00000008283	CYB561	0.297401	1.32129e-09	9.11941e-07
ENSG00000182568	SATB1	-0.28065	1.47324e-09	9.11941e-07
ENSG00000152642	GPD1L	-0.509443	1.50341e-09	9.11941e-07
ENSG00000008311	AASS	-0.533864	1.48291e-09	9.11941e-07
ENSG00000134324	LPIN1	-0.535036	1.20563e-09	9.11941e-07
ENSG00000172057	ORMDL3	-0.547127	1.3273e-09	9.11941e-07
ENSG00000103034	NDRG4	-0.915857	1.16866e-09	9.11941e-07
ENSG00000165028	NIPSNAP3B	-0.59883	1.58162e-09	9.1239e-07
ENSG00000196616	ADH1B	-0.674365	1.69216e-09	9.1239e-07
ENSG00000070182	SPTB	-1.33593	1.68388e-09	9.1239e-07
ENSG00000128510	CPA4	1.11382	1.75882e-09	9.1446e-07
ENSG00000081913	PHLPP1	-0.396651	2.29069e-09	1.14993e-06
ENSG00000166401	SERPINB8	0.361324	3.04873e-09	1.47604e-06
ENSG00000140284	SLC27A2	-2.09356	3.14309e-09	1.47604e-06
ENSG00000181938	GINS3	-0.381357	3.33792e-09	1.51854e-06
ENSG00000117399	CDC20	0.955539	3.87279e-09	1.70849e-06
ENSG00000189129	PLAC9	0.500671	4.02456e-09	1.72322e-06
ENSG00000177119	ANO6	-0.306011	4.23133e-09	1.75999e-06
ENSG00000073150	PANX2	1.04979	4.5446e-09	1.79843e-06
ENSG00000140374	ETFA	-0.347299	4.57082e-09	1.79843e-06
ENSG00000176194	CIDEA	-0.907942	4.77911e-09	1.8309e-06
ENSG00000136689	IL1RN	1.68649	6.4651e-09	2.36974e-06
ENSG00000128617	OPN1SW	0.566998	6.51117e-09	2.36974e-06
ENSG00000256771	ZNF253	-0.275619	6.95567e-09	2.41097e-06
ENSG00000206384	COL6A6	-1.25382	6.89661e-09	2.41097e-06
ENSG00000114790	ARHGEF26	-0.592125	8.39591e-09	2.8425e-06
ENSG00000135094	SDS	1.27248	9.40655e-09	3.04312e-06
ENSG00000118482	PHF3	-0.238503	9.39424e-09	3.04312e-06
ENSG00000013364	MVP	0.294442	1.00542e-08	3.04935e-06
ENSG00000175198	PCCA	-0.2858	1.00406e-08	3.04935e-06
ENSG00000073605	GSDMB	-0.873296	9.88025e-09	3.04935e-06
ENSG00000241839	PLEKHO2	0.449679	1.08836e-08	3.22112e-06
ENSG00000122642	FKBP9	0.219363	1.10631e-08	3.22112e-06
ENSG00000163814	CDCP1	1.25901	1.19253e-08	3.35913e-06
ENSG00000099957	P2RX6	1.06531	1.21455e-08	3.35913e-06
ENSG00000160013	PTGIR	0.664759	1.246e-08	3.35913e-06
ENSG00000154654	NCAM2	-0.725002	1.24182e-08	3.35913e-06
ENSG00000270885	RASL10B	-1.14467	1.38566e-08	3.66772e-06
ENSG00000171723	GPHN	-0.36254	1.42939e-08	3.7159e-06
ENSG00000124615	MOCS1	-0.422888	1.48805e-08	3.80052e-06
ENSG00000110880	CORO1C	0.290643	1.65831e-08	4.16235e-06
ENSG00000171860	C3AR1	0.713624	1.69244e-08	4.17602e-06
ENSG00000170396	ZNF804A	0.956491	1.92815e-08	4.52741e-06
ENSG00000082146	STRADB	-0.384993	1.89849e-08	4.52741e-06
ENSG00000163050	COQ8A	-0.445371	1.86791e-08	4.52741e-06
ENSG00000100417	PMM1	-0.416639	2.16087e-08	4.99334e-06
ENSG00000120658	ENOX1	-0.653729	2.28721e-08	5.20269e-06
ENSG00000165025	SYK	0.630334	2.50436e-08	5.60899e-06
ENSG00000134013	LOXL2	0.438832	2.54305e-08	5.60935e-06
ENSG00000104611	SH2D4A	0.370376	2.5821e-08	5.61049e-06
ENSG00000177575	CD163	0.750251	2.72963e-08	5.75913e-06
ENSG00000077585	GPR137B	0.356529	2.72588e-08	5.75913e-06
ENSG00000144908	ALDH1L1	-0.593457	2.83533e-08	5.89668e-06
ENSG00000137267	TUBB2A	0.561186	2.94378e-08	6.03599e-06
ENSG00000035664	DAPK2	-0.449846	3.11358e-08	6.29548e-06
ENSG00000089041	P2RX7	0.574409	3.40674e-08	6.79388e-06
ENSG00000188958	UTS2B	-0.64223	3.52745e-08	6.93953e-06
ENSG00000112964	GHR	-0.361723	3.59411e-08	6.97642e-06
ENSG00000275300	MCCC2	-0.252352	3.79679e-08	7.27284e-06
ENSG00000095970	TREM2	1.74187	3.87715e-08	7.33033e-06
ENSG00000170017	ALCAM	0.778548	3.96064e-08	7.39218e-06
ENSG00000148908	RGS10	0.476838	4.07679e-08	7.51265e-06
ENSG00000138796	HADH	-0.432061	4.25736e-08	7.74733e-06
ENSG00000137673	MMP7	2.09229	4.4131e-08	7.93159e-06
ENSG00000204103	MAFB	0.36679	4.4793e-08	7.95239e-06
ENSG00000000005	TNMD	0.835255	4.56254e-08	8.00258e-06
ENSG00000181234	TMEM132C	-0.446967	4.63358e-08	8.03044e-06
ENSG00000155659	VSIG4	0.707227	4.7429e-08	8.12319e-06
ENSG00000161921	CXCL16	0.607044	4.98715e-08	8.44221e-06
ENSG00000123243	ITIH5	0.492091	5.10929e-08	8.54954e-06
ENSG00000104951	IL4I1	0.975644	5.24909e-08	8.5861e-06
ENSG00000129038	LOXL1	0.431693	5.21389e-08	8.5861e-06
ENSG00000154277	UCHL1	0.817312	5.58059e-08	8.89657e-06
ENSG00000111799	COL12A1	0.433272	5.62223e-08	8.89657e-06
ENSG00000147548	NSD3	-0.182121	5.56145e-08	8.89657e-06
ENSG00000172292	CERS6	-0.328447	5.74754e-08	8.99706e-06
ENSG00000107186	MPDZ	-0.272143	5.8666e-08	9.08573e-06
ENSG00000069482	GAL	1.6098	6.31657e-08	9.57881e-06
ENSG00000175664	TEX26	0.854181	6.31459e-08	9.57881e-06
ENSG00000158457	TSPAN33	0.51853	6.41181e-08	9.623e-06
ENSG00000103381	CPPED1	0.290255	6.6573e-08	9.88948e-06
ENSG00000108846	ABCC3	1.00995	6.83401e-08	9.94896e-06
ENSG00000114923	SLC4A3	0.609904	6.82288e-08	9.94896e-06
ENSG00000087299	L2HGDH	-0.41274	6.9552e-08	1.00251e-05
ENSG00000038945	MSR1	0.771534	7.17715e-08	1.02436e-05
ENSG00000119689	DLST	-0.205619	7.646e-08	1.08068e-05
ENSG00000235985	AIF1	0.511296	7.95001e-08	1.11285e-05
ENSG00000184922	FMNL1	0.470026	8.13142e-08	1.1274e-05
ENSG00000140931	CMTM3	0.295182	8.58514e-08	1.16806e-05
ENSG00000181192	DHTKD1	-0.272893	8.54261e-08	1.16806e-05
ENSG00000064225	ST3GAL6	-0.463205	8.98822e-08	1.20046e-05
ENSG00000166816	LDHD	-0.553191	8.98762e-08	1.20046e-05
ENSG00000258947	TUBB3	1.22907	9.15594e-08	1.21175e-05
ENSG00000115956	PLEK	0.61569	9.26033e-08	1.21402e-05
ENSG00000170266	GLB1	0.294185	9.33991e-08	1.21402e-05
ENSG00000149418	ST14	1.11221	9.73944e-08	1.24538e-05
ENSG00000124374	PAIP2B	-0.431917	9.75227e-08	1.24538e-05
	2002-03-01	-0.260657	1.05542e-07	1.33607e-05
ENSG00000176894	PXMP2	-0.429792	1.09615e-07	1.37567e-05
ENSG00000142156	COL6A1	0.407919	1.1228e-07	1.38971e-05
ENSG00000141449	GREB1L	-0.497358	1.12643e-07	1.38971e-05
ENSG00000166347	CYB5A	-0.375517	1.14354e-07	1.39896e-05
ENSG00000158104	HPD	0.673379	1.19802e-07	1.45151e-05
ENSG00000150782	IL18	0.600912	1.22637e-07	1.45151e-05
ENSG00000141736	ERBB2	0.351127	1.22251e-07	1.45151e-05
ENSG00000214456	PLIN5	-0.664932	1.21862e-07	1.45151e-05
ENSG00000173599	PC	-0.391026	1.2563e-07	1.47493e-05
ENSG00000155629	PIK3AP1	0.55775	1.31029e-07	1.52601e-05
ENSG00000275395	FCGBP	1.28369	1.36745e-07	1.55881e-05
ENSG00000182326	C1S	0.287874	1.35541e-07	1.55881e-05
ENSG00000171094	ALK	-0.723957	1.37057e-07	1.55881e-05
ENSG00000149781	FERMT3	0.635747	1.42866e-07	1.61228e-05
ENSG00000198759	EGFL6	2.03614	1.44438e-07	1.61749e-05
ENSG00000122877	EGR2	1.35193	1.46348e-07	1.62636e-05
ENSG00000112299	VNN1	0.801241	1.652e-07	1.80825e-05
ENSG00000119471	HSDL2	-0.300044	1.65094e-07	1.80825e-05
ENSG00000114013	CD86	0.681853	1.70311e-07	1.84115e-05
ENSG00000197746	PSAP	0.243694	1.70734e-07	1.84115e-05
ENSG00000122694	GLIPR2	0.506279	1.79149e-07	1.91768e-05
ENSG00000188385	JAKMIP3	0.552256	1.81068e-07	1.9204e-05
ENSG00000025708	TYMP	0.501624	1.82041e-07	1.9204e-05
ENSG00000135077	HAVCR2	0.576814	1.85176e-07	1.92556e-05
ENSG00000138678	GPAT3	-1.071	1.85108e-07	1.92556e-05
ENSG00000144659	SLC25A38	-0.22593	1.94586e-07	2.00907e-05
ENSG00000163792	TCF23	1.11719	1.96313e-07	2.01262e-05
ENSG00000114107	CEP70	-0.271548	2.05913e-07	2.09628e-05
ENSG00000141497	ZMYND15	0.621492	2.08627e-07	2.10916e-05
ENSG00000023902	PLEKHO1	0.380756	2.10377e-07	2.11219e-05
ENSG00000060718	COL11A1	1.64038	2.17365e-07	2.1674e-05
ENSG00000140740	UQCRC2	-0.224525	2.20248e-07	2.1812e-05
ENSG00000213977	TAX1BP3	0.257288	2.25234e-07	2.21551e-05
ENSG00000165113	GKAP1	-0.31052	2.29987e-07	2.24708e-05
ENSG00000164754	RAD21	-0.263711	2.33882e-07	2.26991e-05
ENSG00000162723	SLAMF9	1.86591	2.35457e-07	2.27006e-05
ENSG00000276600	RAB7B	0.48359	2.41872e-07	2.28894e-05
ENSG00000118640	VAMP8	0.436962	2.42133e-07	2.28894e-05
ENSG00000247746	USP51	-0.291195	2.39982e-07	2.28894e-05
ENSG00000116761	CTH	-0.589023	2.49767e-07	2.34587e-05
ENSG00000275730	LILRB4	0.817205	2.60038e-07	2.35745e-05
ENSG00000184156	KCNQ3	0.799988	2.6375e-07	2.35745e-05
ENSG00000123213	NLN	0.254585	2.65573e-07	2.35745e-05
ENSG00000136813	ECPAS	-0.17004	2.54229e-07	2.35745e-05
ENSG00000121057	AKAP1	-0.325418	2.64898e-07	2.35745e-05
ENSG00000149809	TM7SF2	-0.505489	2.57427e-07	2.35745e-05
ENSG00000017427	IGF1	-0.562544	2.62081e-07	2.35745e-05
ENSG00000123612	ACVR1C	-0.597839	2.55579e-07	2.35745e-05
ENSG00000080493	SLC4A4	-0.608052	2.59931e-07	2.35745e-05
ENSG00000172840	PDP2	-0.365699	2.73042e-07	2.40906e-05
ENSG00000137941	TTLL7	-0.501666	2.78241e-07	2.44014e-05
ENSG00000010671	BTK	0.653646	2.96967e-07	2.55813e-05
ENSG00000115902	SLC1A4	0.471216	2.96253e-07	2.55813e-05
ENSG00000105355	PLIN3	0.285405	2.96001e-07	2.55813e-05
ENSG00000166927	MS4A7	0.611357	3.12002e-07	2.67184e-05
ENSG00000186081	KRT5	0.959837	3.21328e-07	2.70457e-05
ENSG00000140968	IRF8	0.588904	3.23255e-07	2.70457e-05
ENSG00000118655	DCLRE1B	0.256948	3.18779e-07	2.70457e-05
ENSG00000136546	SCN7A	-0.725773	3.21968e-07	2.70457e-05
ENSG00000102962	CCL22	1.35255	3.30978e-07	2.75336e-05
ENSG00000166839	ANKDD1A	0.436591	3.3952e-07	2.79615e-05
ENSG00000133805	AMPD3	0.417183	3.39964e-07	2.79615e-05
ENSG00000005882	PDK2	-0.379247	3.49587e-07	2.85915e-05
ENSG00000143226	FCGR2A	0.672709	3.53322e-07	2.87355e-05
ENSG00000166033	HTRA1	0.316504	3.75932e-07	3.00704e-05
ENSG00000151692	RNF144A	-0.330325	3.75399e-07	3.00704e-05
ENSG00000091831	ESR1	-0.417005	3.73576e-07	3.00704e-05
ENSG00000060982	BCAT1	0.51356	3.85173e-07	3.04747e-05
ENSG00000078070	MCCC1	-0.348775	3.83555e-07	3.04747e-05
ENSG00000178562	CD28	0.557423	3.93434e-07	3.07882e-05
ENSG00000197442	MAP3K5	-0.536069	3.9548e-07	3.07882e-05
ENSG00000275544	BDH1	-0.664814	3.92031e-07	3.07882e-05
	TARSL2	-0.218729	3.99111e-07	3.09056e-05
ENSG00000173950	XXYLT1	0.255478	4.04043e-07	3.1122e-05
ENSG00000136167	LCP1	0.824883	4.15535e-07	3.18388e-05
ENSG00000122691	TWIST1	-0.356959	4.35886e-07	3.32232e-05
ENSG00000216490	IFI30	0.989564	4.43025e-07	3.35722e-05
ENSG00000089101	CFAP61	0.799669	4.45078e-07	3.35722e-05
ENSG00000081386	ZNF510	-0.205483	4.65437e-07	3.4927e-05
ENSG00000140044	JDP2	0.279278	4.68399e-07	3.4969e-05
ENSG00000135838	NPL	0.661391	4.76318e-07	3.53787e-05
ENSG00000112715	VEGFA	-0.480618	4.81101e-07	3.55526e-05
ENSG00000142303	ADAMTS10	0.442111	4.89002e-07	3.58355e-05
ENSG00000088812	ATRN	0.158047	4.89853e-07	3.58355e-05
ENSG00000149557	FEZ1	0.310796	5.01688e-07	3.65178e-05
ENSG00000060558	GNA15	0.509266	5.10678e-07	3.69873e-05
ENSG00000167969	ECI1	-0.309381	5.16441e-07	3.72196e-05
ENSG00000168461	RAB31	0.295818	5.21102e-07	3.73659e-05
ENSG00000123472	ATPAF1	-0.247316	5.25194e-07	3.73659e-05
ENSG00000134463	ECHDC3	-0.497747	5.26172e-07	3.73659e-05
ENSG00000163554	SPTA1	0.802155	5.30265e-07	3.74738e-05
ENSG00000160255	ITGB2	0.947751	5.53633e-07	3.82546e-05
ENSG00000181374	CCL13	0.799701	5.68108e-07	3.82546e-05
ENSG00000271605	MILR1	0.575814	5.45026e-07	3.82546e-05
ENSG00000110077	MS4A6A	0.525789	5.70218e-07	3.82546e-05
ENSG00000102359	SRPX2	0.487015	5.60367e-07	3.82546e-05
ENSG00000106049	HIBADH	-0.271315	5.5998e-07	3.82546e-05
ENSG00000138640	FAM13A	-0.408724	5.62128e-07	3.82546e-05
ENSG00000128573	FOXP2	-0.427279	5.69754e-07	3.82546e-05
ENSG00000174332	GLIS1	-0.538629	5.53671e-07	3.82546e-05
ENSG00000174145	NWD2	-0.982661	5.57069e-07	3.82546e-05
ENSG00000134548	SPX	-1.27401	5.66831e-07	3.82546e-05
ENSG00000100292	HMOX1	0.5528	5.7673e-07	3.85139e-05
ENSG00000139278	GLIPR1	0.64069	5.86455e-07	3.89845e-05
ENSG00000147573	TRIM55	-1.66323	5.93648e-07	3.92833e-05
ENSG00000133048	CHI3L1	1.53388	5.99439e-07	3.93091e-05
ENSG00000163331	DAPL1	0.640354	5.98115e-07	3.93091e-05
ENSG00000044446	PHKA2	-0.230972	6.24259e-07	4.07532e-05
ENSG00000184060	ADAP2	0.45858	6.36237e-07	4.13497e-05
ENSG00000119681	LTBP2	0.454265	6.39396e-07	4.13703e-05
ENSG00000146070	PLA2G7	1.33655	6.51782e-07	4.19712e-05
ENSG00000111276	CDKN1B	-0.236703	6.54449e-07	4.19712e-05
ENSG00000196664	TLR7	0.649254	6.66551e-07	4.25599e-05
ENSG00000163466	ARPC2	0.206059	6.70698e-07	4.26376e-05
ENSG00000170525	PFKFB3	-0.503188	6.87825e-07	4.35363e-05
ENSG00000163131	CTSS	0.57912	7.05408e-07	4.4456e-05
ENSG00000100364	KIAA0930	0.374182	7.11952e-07	4.44833e-05
ENSG00000091844	RGS17	-0.608784	7.11286e-07	4.44833e-05
ENSG00000129116	PALLD	0.576112	7.45042e-07	4.63518e-05
ENSG00000069812	HES2	1.58062	7.63495e-07	4.70603e-05
ENSG00000179921	GPBAR1	0.599003	7.65944e-07	4.70603e-05
ENSG00000165730	STOX1	-0.696185	7.66128e-07	4.70603e-05
ENSG00000118257	NRP2	0.420565	7.7299e-07	4.72823e-05
ENSG00000169435	RASSF6	-1.42491	7.77956e-07	4.7387e-05
ENSG00000170145	SIK2	-0.288334	7.92749e-07	4.80869e-05
ENSG00000205363	INSYN1	0.39513	8.00259e-07	4.83199e-05
ENSG00000171105	INSR	-0.225082	8.0323e-07	4.83199e-05
ENSG00000160339	FCN2	-0.678036	8.09174e-07	4.84772e-05
ENSG00000178789	CD300LB	1.09355	8.14756e-07	4.86115e-05
ENSG00000118971	CCND2	0.46295	8.26778e-07	4.91275e-05
ENSG00000147443	DOK2	0.556016	8.49524e-07	5.02739e-05
ENSG00000263528	IKBKE	0.47147	8.87965e-07	5.2125e-05
ENSG00000215271	HOMEZ	-0.263162	8.87042e-07	5.2125e-05
ENSG00000142173	COL6A2	0.383975	8.93194e-07	5.22214e-05
ENSG00000100985	MMP9	1.57769	9.0875e-07	5.27561e-05
ENSG00000078081	LAMP3	1.05527	9.16835e-07	5.27561e-05
ENSG00000123338	NCKAP1L	0.593078	9.11857e-07	5.27561e-05
ENSG00000198855	FICD	0.237145	9.15714e-07	5.27561e-05
ENSG00000087338	GMCL1	-0.435737	9.2332e-07	5.292e-05
ENSG00000073737	DHRS9	0.951298	9.27294e-07	5.29394e-05
ENSG00000137976	DNASE2B	1.50477	9.38436e-07	5.33662e-05
ENSG00000235696	C2	0.537082	9.65674e-07	5.47015e-05
ENSG00000152256	PDK1	-0.326885	9.70427e-07	5.47577e-05
ENSG00000105131	EPHX3	0.781854	9.95387e-07	5.56293e-05
ENSG00000172340	SUCLG2	-0.239382	9.90667e-07	5.56293e-05
ENSG00000117394	SLC2A1	-0.417682	9.97338e-07	5.56293e-05
ENSG00000115652	UXS1	0.175951	1.00208e-06	5.56804e-05
ENSG00000103222	ABCC1	0.242144	1.01853e-06	5.63796e-05
ENSG00000083123	BCKDHB	-0.380557	1.03561e-06	5.71075e-05
ENSG00000145569	OTULINL	0.42196	1.04191e-06	5.72384e-05
ENSG00000070404	FSTL3	0.522436	1.09715e-06	6.00464e-05
ENSG00000153012	LGI2	0.561263	1.10273e-06	6.01256e-05
ENSG00000104055	TGM5	1.19435	1.14933e-06	6.22005e-05
ENSG00000063660	GPC1	0.483131	1.1492e-06	6.22005e-05
ENSG00000100558	PLEK2	1.23991	1.16041e-06	6.25675e-05
ENSG00000145241	CENPC	-0.280776	1.17969e-06	6.33724e-05
ENSG00000156976	EIF4A2	-0.295125	1.21395e-06	6.4973e-05
ENSG00000006327	TNFRSF12A	0.790912	1.2287e-06	6.52342e-05
ENSG00000128595	CALU	0.26798	1.22899e-06	6.52342e-05
ENSG00000070770	CSNK2A2	-0.177057	1.23227e-06	6.52342e-05
ENSG00000163629	PTPN13	-0.212146	1.28302e-06	6.76746e-05
ENSG00000106952	TNFSF8	0.517268	1.29249e-06	6.76838e-05
ENSG00000103479	RBL2	-0.177875	1.28923e-06	6.76838e-05
ENSG00000163106	HPGDS	0.591012	1.30417e-06	6.80248e-05
ENSG00000204262	COL5A2	0.275354	1.30835e-06	6.80248e-05
ENSG00000186469	GNG2	0.353198	1.32061e-06	6.81751e-05
ENSG00000171773	NXNL1	-0.508942	1.32009e-06	6.81751e-05
ENSG00000181195	PENK	0.746245	1.33332e-06	6.8531e-05
ENSG00000167566	NCKAP5L	0.34909	1.34633e-06	6.8531e-05
ENSG00000184216	IRAK1	0.281618	1.3404e-06	6.8531e-05
ENSG00000135917	SLC19A3	-0.514902	1.34276e-06	6.8531e-05
ENSG00000010278	CD9	0.390642	1.36461e-06	6.92195e-05
ENSG00000145703	IQGAP2	0.471434	1.39036e-06	7.01509e-05
ENSG00000113140	SPARC	0.419896	1.40215e-06	7.01509e-05
ENSG00000223953	C1QTNF5	0.285657	1.3971e-06	7.01509e-05
ENSG00000172425	TTC36	-0.836485	1.40225e-06	7.01509e-05
ENSG00000118785	SPP1	1.44333	1.41814e-06	7.06474e-05
ENSG00000274779	NOMO1	0.249491	1.42403e-06	7.06474e-05
ENSG00000134490	TMEM241	0.197315	1.43644e-06	7.06474e-05
ENSG00000135052	GOLM1	0.176835	1.43447e-06	7.06474e-05
ENSG00000119950	MXI1	-0.25363	1.43154e-06	7.06474e-05
ENSG00000072110	ACTN1	0.286621	1.44764e-06	7.09393e-05
ENSG00000272602	ZNF595	-0.217955	1.45699e-06	7.09393e-05
ENSG00000158301	GPRASP2	-0.254636	1.45696e-06	7.09393e-05
ENSG00000158714	SLAMF8	1.06021	1.46915e-06	7.1293e-05
ENSG00000155465	SLC7A7	0.464896	1.47889e-06	7.15269e-05
ENSG00000106080	FKBP14	0.319897	1.49768e-06	7.21959e-05
ENSG00000118705	RPN2	0.187683	1.52401e-06	7.32229e-05
ENSG00000117479	SLC19A2	-0.398773	1.53433e-06	7.34761e-05
ENSG00000090382	LYZ	0.925657	1.55403e-06	7.41756e-05
ENSG00000101916	TLR8	0.75365	1.58693e-06	7.54983e-05
ENSG00000147614	ATP6V0D2	1.42425	1.60617e-06	7.6086e-05
ENSG00000146085	MUT	-0.269046	1.60973e-06	7.6086e-05
ENSG00000189184	PCDH18	-0.36564	1.63004e-06	7.67963e-05
ENSG00000228594	FNDC10	0.703822	1.65494e-06	7.7718e-05
ENSG00000077274	CAPN6	-0.683607	1.67058e-06	7.82004e-05
ENSG00000168528	SERINC2	0.672242	1.67866e-06	7.83268e-05
ENSG00000162711	NLRP3	0.498123	1.68716e-06	7.84716e-05
ENSG00000152104	PTPN14	-0.205289	1.72466e-06	7.99603e-05
ENSG00000232040	ZBED9	-0.91241	1.74762e-06	8.07678e-05
ENSG00000166145	SPINT1	0.771551	1.79176e-06	8.25458e-05
ENSG00000103740	ACSBG1	0.661525	1.81133e-06	8.31022e-05
ENSG00000131269	ABCB7	-0.187455	1.81526e-06	8.31022e-05
ENSG00000137285	TUBB2B	0.766493	1.82225e-06	8.3161e-05
ENSG00000158406	HIST1H4H	0.464366	1.88769e-06	8.58782e-05
ENSG00000141576	RNF157	-0.437253	1.90005e-06	8.6171e-05
ENSG00000116260	QSOX1	0.216837	1.92203e-06	8.68974e-05
ENSG00000141279	NPEPPS	-0.22481	2.00067e-06	9.01727e-05
ENSG00000166926	MS4A6E	1.84863	2.02589e-06	9.04682e-05
ENSG00000109743	BST1	0.271462	2.02857e-06	9.04682e-05
ENSG00000074054	CLASP1	-0.148247	2.0354e-06	9.04682e-05
ENSG00000189221	MAOA	-0.3132	2.03375e-06	9.04682e-05
ENSG00000150051	MKX	-0.702322	2.0383e-06	9.04682e-05
ENSG00000089505	CMTM1	0.249528	2.04651e-06	9.05565e-05
ENSG00000115919	KYNU	0.689763	2.10807e-06	9.2998e-05
ENSG00000068796	KIF2A	-0.195887	2.1202e-06	9.32503e-05
ENSG00000093072	ADA2	0.625381	2.14089e-06	9.38766e-05
ENSG00000164733	CTSB	0.386918	2.18461e-06	9.5506e-05
ENSG00000100055	CYTH4	0.538789	2.23197e-06	9.72846e-05
ENSG00000176974	SHMT1	-0.345496	2.29548e-06	9.9754e-05
ENSG00000146232	NFKBIE	0.373035	2.31395e-06	0.000100258
ENSG00000168077	SCARA3	0.414999	2.33311e-06	0.000100787
ENSG00000197147	LRRC8B	-0.345311	2.39745e-06	0.000103261
ENSG00000138802	SEC24B	-0.13328	2.42889e-06	0.000104306
ENSG00000103528	SYT17	-0.616775	2.43709e-06	0.00010435
ENSG00000166557	TMED3	0.337179	2.45443e-06	0.000104785
ENSG00000159189	C1QC	0.619113	2.50073e-06	0.000106169
ENSG00000165457	FOLR2	0.510526	2.5193e-06	0.000106169
ENSG00000142185	TRPM2	0.452548	2.51519e-06	0.000106169
ENSG00000104687	GSR	0.167767	2.52331e-06	0.000106169
ENSG00000105607	GCDH	-0.272364	2.50445e-06	0.000106169
ENSG00000169418	NPR1	-0.230066	2.54321e-06	0.000106698
ENSG00000101160	CTSZ	0.334779	2.58203e-06	0.000108015
ENSG00000163935	SFMBT1	-0.198846	2.60925e-06	0.000108841
ENSG00000154719	MRPL39	-0.171374	2.62817e-06	0.000109006
ENSG00000141026	MED9	-0.186406	2.62741e-06	0.000109006
ENSG00000120049	KCNIP2	-0.484857	2.66076e-06	0.000110044
ENSG00000152270	PDE3B	-0.404166	2.67224e-06	0.000110205
ENSG00000012171	SEMA3B	0.514313	2.69079e-06	0.000110657
ENSG00000176171	BNIP3	-0.263391	2.70348e-06	0.000110866
ENSG00000242386	HLA-DMB	0.404396	2.72296e-06	0.00011127
ENSG00000133065	SLC41A1	-0.261316	2.72863e-06	0.00011127
ENSG00000178821	TMEM52	-0.579428	2.78444e-06	0.000113229
ENSG00000109929	SC5D	-0.453537	2.79536e-06	0.000113356
ENSG00000196639	HRH1	0.380191	2.80644e-06	0.000113489
ENSG00000277641	WNT3	-0.631414	2.82014e-06	0.000113727
ENSG00000108924	HLF	-0.434075	2.89359e-06	0.000116367
ENSG00000169896	ITGAM	0.59526	2.95658e-06	0.000118573
ENSG00000244242	IFITM10	0.617132	3.00799e-06	0.000120303
ENSG00000196924	FLNA	0.29871	3.04223e-06	0.000121339
ENSG00000278006	CCL18	1.05107	3.06826e-06	0.00012171
ENSG00000129988	LBP	0.797104	3.06102e-06	0.00012171
ENSG00000180891	CUEDC1	0.170953	3.12303e-06	0.000123546
ENSG00000118523	CTGF	0.728331	3.14647e-06	0.000124136
ENSG00000109819	PPARGC1A	-0.412253	3.18229e-06	0.00012521
ENSG00000128604	IRF5	0.504137	3.34925e-06	0.000131424
ENSG00000137766	UNC13C	0.99611	3.46717e-06	0.000133653
ENSG00000145147	SLIT2	0.337841	3.47032e-06	0.000133653
ENSG00000185950	IRS2	-0.339172	3.45475e-06	0.000133653
ENSG00000117054	ACADM	-0.351857	3.46629e-06	0.000133653
ENSG00000107372	ZFAND5	-0.417025	3.43751e-06	0.000133653
ENSG00000007174	DNAH9	-0.427183	3.4497e-06	0.000133653
ENSG00000187730	GABRD	-1.11977	3.43593e-06	0.000133653
ENSG00000103257	SLC7A5	0.731453	3.48461e-06	0.000133849
ENSG00000170684	ZNF296	0.532688	3.49825e-06	0.00013402
ENSG00000130775	THEMIS2	0.538514	3.53825e-06	0.000135196
ENSG00000101266	CSNK2A1	-0.130473	3.5705e-06	0.000136072
ENSG00000169413	RNASE6	0.55437	3.59481e-06	0.000136128
ENSG00000111319	SCNN1A	0.387134	3.60169e-06	0.000136128
ENSG00000010017	RANBP9	-0.150593	3.60938e-06	0.000136128
ENSG00000183808	RBM12B	-0.204707	3.59736e-06	0.000136128
ENSG00000165168	CYBB	0.606673	3.66809e-06	0.000137985
ENSG00000100889	PCK2	-0.432712	3.68035e-06	0.000138089
ENSG00000110906	KCTD10	0.226742	3.7124e-06	0.000138933
ENSG00000120457	KCNJ5	0.646955	3.7312e-06	0.000139279
ENSG00000180537	RNF182	0.553138	3.76181e-06	0.000140063
ENSG00000100281	HMGXB4	-0.174851	3.80582e-06	0.00014098
ENSG00000196169	KIF19	-0.830042	3.80079e-06	0.00014098
ENSG00000121075	TBX4	-0.716515	3.85516e-06	0.000142445
ENSG00000103187	COTL1	0.492871	3.90953e-06	0.000143725
ENSG00000134775	FHOD3	-0.699547	3.90499e-06	0.000143725
ENSG00000112149	CD83	0.561371	3.93007e-06	0.000144116
ENSG00000162706	CADM3	0.639533	3.99488e-06	0.00014467
ENSG00000237710	HLA-DPB1	0.402867	3.98862e-06	0.00014467
ENSG00000198721	ECI2	-0.194128	3.98437e-06	0.00014467
ENSG00000198894	CIPC	-0.194688	3.96058e-06	0.00014467
ENSG00000112039	FANCE	-0.325636	3.99151e-06	0.00014467
ENSG00000167703	SLC43A2	0.259609	4.10443e-06	0.000147777
ENSG00000101695	RNF125	-0.286588	4.11112e-06	0.000147777
ENSG00000095203	EPB41L4B	-0.442296	4.09202e-06	0.000147777
ENSG00000129226	CD68	0.675061	4.2423e-06	0.000152117
ENSG00000104774	MAN2B1	0.33139	4.25739e-06	0.000152283
ENSG00000183155	RABIF	0.193026	4.37928e-06	0.000156259
ENSG00000173372	C1QA	0.458659	4.4103e-06	0.000156598
ENSG00000197555	SIPA1L1	0.26284	4.40577e-06	0.000156598
ENSG00000196154	S100A4	0.474772	4.50608e-06	0.000159222
ENSG00000034152	MAP2K3	0.206634	4.49949e-06	0.000159222
ENSG00000181634	TNFSF15	0.76658	4.61222e-06	0.000161649
ENSG00000093010	COMT	0.203923	4.60209e-06	0.000161649
ENSG00000176720	BOK	-0.347762	4.61918e-06	0.000161649
ENSG00000187840	EIF4EBP1	-0.432681	4.60104e-06	0.000161649
ENSG00000125459	MSTO1	0.447124	4.64711e-06	0.000162041
ENSG00000189157	FAM47E	-0.30866	4.65265e-06	0.000162041
ENSG00000104783	KCNN4	0.659334	4.70026e-06	0.000163309
ENSG00000182578	CSF1R	0.483904	4.74906e-06	0.000164611
ENSG00000168994	PXDC1	0.322117	4.82949e-06	0.000167002
ENSG00000170458	CD14	0.424337	4.84521e-06	0.000167148
ENSG00000187164	SHTN1	0.410054	4.89207e-06	0.000167969
ENSG00000134291	TMEM106C	-0.219524	4.88285e-06	0.000167969
ENSG00000115170	ACVR1	-0.270879	4.90422e-06	0.00016799
ENSG00000033100	CHPF2	0.186188	4.92627e-06	0.000168349
ENSG00000160111	CPAMD8	-0.651178	4.99456e-06	0.000170283
ENSG00000167642	SPINT2	0.333719	5.00923e-06	0.000170384
ENSG00000167850	CD300C	0.7583	5.0622e-06	0.000170987
ENSG00000197405	C5AR1	0.689349	5.04425e-06	0.000170987
ENSG00000011600	TYROBP	0.679655	5.05757e-06	0.000170987
ENSG00000108829	LRRC59	0.205757	5.15421e-06	0.000172892
ENSG00000134684	YARS	0.167757	5.1504e-06	0.000172892
ENSG00000139970	RTN1	-0.376135	5.1376e-06	0.000172892
ENSG00000138119	MYOF	0.290082	5.26244e-06	0.000176116
ENSG00000130830	MPP1	0.23691	5.31734e-06	0.000177139
ENSG00000068976	PYGM	-0.515199	5.31104e-06	0.000177139
ENSG00000049759	NEDD4L	-0.312421	5.34127e-06	0.00017753
ENSG00000130876	SLC7A10	-0.826955	5.37985e-06	0.000178405
ENSG00000167232	ZNF91	-0.205399	5.4077e-06	0.000178921
ENSG00000140379	BCL2A1	0.971499	5.46494e-06	0.000178969
ENSG00000175262	C1orf127	0.745316	5.47061e-06	0.000178969
ENSG00000182218	HHIPL1	0.285769	5.46774e-06	0.000178969
ENSG00000120913	PDLIM2	0.212695	5.45612e-06	0.000178969
ENSG00000171503	ETFDH	-0.198891	5.43493e-06	0.000178969
ENSG00000232810	TNF	0.719996	5.48343e-06	0.000178986
ENSG00000141506	PIK3R5	0.628441	5.5335e-06	0.000179814
ENSG00000011198	ABHD5	-0.404381	5.52479e-06	0.000179814
ENSG00000137764	MAP2K5	-0.205155	5.55176e-06	0.000180006
ENSG00000148680	HTR7	0.832804	5.64866e-06	0.000180889
ENSG00000184254	ALDH1A3	0.547249	5.67841e-06	0.000180889
ENSG00000111679	PTPN6	0.508416	5.67151e-06	0.000180889
ENSG00000155307	SAMSN1	0.428301	5.64452e-06	0.000180889
ENSG00000186834	HEXIM1	0.363664	5.60063e-06	0.000180889
ENSG00000189159	JPT1	0.327379	5.66907e-06	0.000180889
ENSG00000135709	KIAA0513	0.240015	5.61677e-06	0.000180889
ENSG00000154153	RETREG1	-0.354192	5.6561e-06	0.000180889
	CXorf21	0.663261	5.70103e-06	0.000180931
ENSG00000143549	TPM3	0.226552	5.70458e-06	0.000180931
ENSG00000188107	EYS	-0.312912	5.73135e-06	0.000181385
ENSG00000128536	CDHR3	-0.311582	5.78845e-06	0.000182795
ENSG00000102763	VWA8	-0.210102	5.88959e-06	0.000185586
ENSG00000151490	PTPRO	0.563023	5.97594e-06	0.0001879
ENSG00000155660	PDIA4	0.220186	6.03193e-06	0.000189252
ENSG00000099840	IZUMO4	-0.453606	6.05138e-06	0.000189454
ENSG00000166123	GPT2	-0.38773	6.15956e-06	0.000192427
ENSG00000159450	TCHH	0.650511	6.19734e-06	0.000192585
ENSG00000049540	ELN	0.41721	6.196e-06	0.000192585
ENSG00000051523	CYBA	0.350128	6.20432e-06	0.000192585
ENSG00000106278	PTPRZ1	0.977296	6.28013e-06	0.000193722
ENSG00000149596	JPH2	0.786429	6.28086e-06	0.000193722
ENSG00000010319	SEMA3G	0.336085	6.27511e-06	0.000193722
ENSG00000146373	RNF217	-0.319009	6.31688e-06	0.000194421
ENSG00000197747	S100A10	0.30842	6.41117e-06	0.000196907
ENSG00000044574	HSPA5	0.203765	6.44441e-06	0.000197511
ENSG00000170631	ZNF16	-0.175707	6.47294e-06	0.000197554
ENSG00000165996	HACD1	-0.335476	6.46351e-06	0.000197554
ENSG00000087086	FTL	0.456499	6.56245e-06	0.000199449
ENSG00000163904	SENP2	-0.134522	6.56168e-06	0.000199449
ENSG00000227993	HLA-DRA	0.381854	6.68019e-06	0.000202605
ENSG00000051128	HOMER3	0.255566	6.77747e-06	0.000204388
ENSG00000050426	LETMD1	-0.256989	6.77432e-06	0.000204388
ENSG00000146013	GFRA3	-0.888828	6.7811e-06	0.000204388
ENSG00000187079	TEAD1	-0.259891	6.84348e-06	0.000205842
ENSG00000095383	TBC1D2	0.374717	6.8977e-06	0.000206987
ENSG00000122863	CHST3	0.354415	6.90999e-06	0.000206987
ENSG00000134955	SLC37A2	0.58933	6.96436e-06	0.000208187
ENSG00000185896	LAMP1	0.180861	7.24981e-06	0.000216276
ENSG00000168393	DTYMK	0.190859	7.30298e-06	0.000216973
ENSG00000169710	FASN	-0.510674	7.29265e-06	0.000216973
ENSG00000011007	ELOA	-0.168296	7.38414e-06	0.000218938
ENSG00000139618	BRCA2	0.409374	7.47084e-06	0.000221058
ENSG00000136048	DRAM1	0.179653	7.58658e-06	0.000224027
ENSG00000196743	GM2A	0.370261	7.63202e-06	0.000224459
ENSG00000102572	STK24	-0.216296	7.62964e-06	0.000224459
ENSG00000151917	BEND6	0.660061	7.69095e-06	0.000225736
ENSG00000152137	HSPB8	0.405235	7.82758e-06	0.000229283
ENSG00000144891	AGTR1	-0.313381	8.09054e-06	0.00023651
ENSG00000187634	SAMD11	0.751602	8.22266e-06	0.000238893
ENSG00000090659	CD209	0.531492	8.19649e-06	0.000238893
ENSG00000183549	ACSM5	-0.344173	8.22923e-06	0.000238893
ENSG00000181656	GPR88	-0.715507	8.23769e-06	0.000238893
ENSG00000197694	SPTAN1	0.210145	8.26643e-06	0.00023925
ENSG00000282092	MED16	0.366557	8.33195e-06	0.000240668
ENSG00000188483	IER5L	0.448864	8.41903e-06	0.000242222
ENSG00000162407	PLPP3	-0.244766	8.41234e-06	0.000242222
ENSG00000087116	ADAMTS2	0.312556	8.57015e-06	0.000246083
ENSG00000010610	CD4	0.429064	8.61673e-06	0.000246658
ENSG00000244509	APOBEC3C	0.322101	8.62405e-06	0.000246658
ENSG00000065618	COL17A1	0.984599	8.66513e-06	0.000247347
ENSG00000030582	GRN	0.346905	8.69372e-06	0.000247393
ENSG00000166676	TVP23A	0.163952	8.70072e-06	0.000247393
ENSG00000161203	AP2M1	0.186342	8.87146e-06	0.000251756
ENSG00000187556	NANOS3	0.430342	8.90664e-06	0.000252262
ENSG00000168610	STAT3	0.174113	8.97782e-06	0.000253785
ENSG00000138835	RGS3	-0.380064	9.10183e-06	0.000256792
ENSG00000111052	LIN7A	-0.363591	9.14351e-06	0.000257212
ENSG00000015520	NPC1L1	-0.609944	9.15205e-06	0.000257212
ENSG00000070882	OSBPL3	0.380845	9.19906e-06	0.000258035
ENSG00000254986	DPP3	0.250893	9.36092e-06	0.00026207
ENSG00000066336	SPI1	0.615686	9.75779e-06	0.000272656
ENSG00000106366	SERPINE1	0.943313	9.83984e-06	0.000274422
ENSG00000130762	ARHGEF16	-0.488393	9.87834e-06	0.000274969
ENSG00000288188	MAGEL2	-0.526088	9.98829e-06	0.000277499
ENSG00000197629	MPEG1	0.429902	1.00272e-05	0.000277521
ENSG00000137274	BPHL	-0.289133	1.00265e-05	0.000277521
ENSG00000149256	TENM4	0.497917	1.01998e-05	0.000281764
ENSG00000157388	CACNA1D	0.56203	1.02454e-05	0.000281953
ENSG00000005436	GCFC2	-0.208501	1.0228e-05	0.000281953
ENSG00000132205	EMILIN2	0.481531	1.03441e-05	0.000284132
ENSG00000171700	RGS19	0.286024	1.03638e-05	0.000284136
ENSG00000157637	SLC38A10	0.25489	1.04414e-05	0.000285725
ENSG00000164008	C1orf50	-0.1597	1.04934e-05	0.000286609
ENSG00000148090	AUH	-0.178059	1.05182e-05	0.00028675
ENSG00000139410	SDSL	0.444894	1.068e-05	0.000290617
ENSG00000102452	NALCN	0.922518	1.0723e-05	0.000290802
ENSG00000020577	SAMD4A	0.318951	1.07268e-05	0.000290802
ENSG00000176788	BASP1	0.460866	1.08221e-05	0.000292305
ENSG00000187210	GCNT1	0.348324	1.08392e-05	0.000292305
ENSG00000147576	ADHFE1	-0.33917	1.08425e-05	0.000292305
ENSG00000115738	ID2	0.306668	1.09169e-05	0.000293768
ENSG00000131236	CAP1	0.151955	1.11071e-05	0.000297318
ENSG00000275618	BFAR	-0.139261	1.10828e-05	0.000297318
ENSG00000138081	FBXO11	-0.152517	1.11101e-05	0.000297318
ENSG00000019169	MARCO	0.832702	1.12018e-05	0.000298128
ENSG00000151929	BAG3	0.362671	1.11908e-05	0.000298128
ENSG00000111667	USP5	0.213054	1.11941e-05	0.000298128
ENSG00000105963	ADAP1	0.443084	1.13396e-05	0.000301245
ENSG00000125843	AP5S1	0.202652	1.14072e-05	0.000301721
ENSG00000076555	ACACB	-0.366707	1.14181e-05	0.000301721
ENSG00000177182	CLVS1	-0.540297	1.14197e-05	0.000301721
ENSG00000070190	DAPP1	0.60259	1.1473e-05	0.000302238
ENSG00000179761	PIPOX	0.454879	1.14808e-05	0.000302238
ENSG00000173369	C1QB	0.607026	1.15887e-05	0.000304526
ENSG00000143119	CD53	0.536344	1.17396e-05	0.000306463
ENSG00000159720	ATP6V0D1	0.174938	1.17466e-05	0.000306463
ENSG00000102543	CDADC1	-0.179827	1.17245e-05	0.000306463
ENSG00000170264	FAM161A	-0.406666	1.17377e-05	0.000306463
ENSG00000278845	MRPL45	-0.155321	1.1834e-05	0.000307643
ENSG00000115977	AAK1	-0.206225	1.18263e-05	0.000307643
ENSG00000167600	CYP2S1	0.669625	1.19365e-05	0.000308652
ENSG00000105967	TFEC	0.522479	1.18998e-05	0.000308652
ENSG00000121039	RDH10	-0.406038	1.19346e-05	0.000308652
ENSG00000162511	LAPTM5	0.507652	1.19749e-05	0.000309098
ENSG00000187664	HAPLN4	1.24859	1.20228e-05	0.000309325
ENSG00000141480	ARRB2	0.464327	1.20262e-05	0.000309325
ENSG00000172572	PDE3A	-0.382559	1.2066e-05	0.000309799
ENSG00000173848	NET1	-0.358748	1.21292e-05	0.000310874
ENSG00000110911	SLC11A2	0.153808	1.21529e-05	0.000310935
ENSG00000082074	FYB1	0.536183	1.22064e-05	0.000311753
ENSG00000109667	SLC2A9	0.436878	1.22277e-05	0.000311753
ENSG00000118503	TNFAIP3	0.345159	1.22506e-05	0.00031179
ENSG00000151327	FAM177A1	0.195651	1.22924e-05	0.000312309
ENSG00000069424	KCNAB2	0.541774	1.23204e-05	0.000312475
ENSG00000035928	RFC1	-0.146108	1.2439e-05	0.000314934
ENSG00000134668	SPOCD1	0.989645	1.24952e-05	0.000315807
ENSG00000075624	ACTB	0.260809	1.25935e-05	0.000317739
ENSG00000072694	FCGR2B	0.474135	1.26892e-05	0.000319602
ENSG00000134532	SOX5	-0.304986	1.30947e-05	0.000329244
ENSG00000175793	SFN	0.747648	1.31523e-05	0.000330123
ENSG00000185436	IFNLR1	1.09511	1.32192e-05	0.000331127
ENSG00000175489	LRRC25	0.548472	1.3245e-05	0.000331127
ENSG00000138095	LRPPRC	-0.22144	1.32606e-05	0.000331127
ENSG00000172936	MYD88	0.26975	1.32867e-05	0.000331212
ENSG00000120885	CLU	0.428667	1.33789e-05	0.00033294
ENSG00000119041	GTF3C3	-0.195369	1.34124e-05	0.000333206
ENSG00000119655	NPC2	0.240544	1.34626e-05	0.000333313
ENSG00000117592	PRDX6	-0.292559	1.3452e-05	0.000333313
ENSG00000254087	LYN	0.270304	1.35851e-05	0.000335776
ENSG00000280682	HYOU1	0.248475	1.37224e-05	0.000337449
ENSG00000085662	AKR1B1	0.164728	1.36849e-05	0.000337449
ENSG00000164066	INTU	-0.334959	1.37024e-05	0.000337449
ENSG00000066322	ELOVL1	0.152507	1.38823e-05	0.000340808
ENSG00000113739	STC2	0.538746	1.40501e-05	0.000344346
ENSG00000023839	ABCC2	0.393395	1.40767e-05	0.000344418
ENSG00000181467	RAP2B	0.185737	1.43607e-05	0.000350777
ENSG00000130429	ARPC1B	0.286006	1.44038e-05	0.000351241
ENSG00000166224	SGPL1	-0.217314	1.45312e-05	0.000353754
ENSG00000100600	LGMN	0.348772	1.469e-05	0.000356027
ENSG00000114416	FXR1	-0.168437	1.46569e-05	0.000356027
ENSG00000241399	CD302	-0.221275	1.46979e-05	0.000356027
ENSG00000163082	SGPP2	0.664012	1.48168e-05	0.000358311
ENSG00000077063	CTTNBP2	-0.259177	1.49367e-05	0.00036034
ENSG00000167701	GPT	-0.463851	1.49502e-05	0.00036034
ENSG00000106591	MRPL32	-0.206494	1.50563e-05	0.000362297
ENSG00000151176	PLBD2	0.435725	1.51224e-05	0.000362547
ENSG00000120158	RCL1	-0.228573	1.51414e-05	0.000362547
ENSG00000176533	GNG7	-0.269883	1.51106e-05	0.000362547
ENSG00000157782	CABP1	-0.534328	1.52593e-05	0.000364771
ENSG00000136810	TXN	0.224638	1.53447e-05	0.000366209
ENSG00000125037	EMC3	-0.193683	1.55159e-05	0.000369689
ENSG00000197535	MYO5A	0.21518	1.55675e-05	0.000370314
ENSG00000136848	DAB2IP	0.280049	1.56468e-05	0.000371593
ENSG00000144031	ANKRD53	-0.497453	1.57244e-05	0.000372826
ENSG00000104231	ZFAND1	-0.258197	1.57971e-05	0.000373941
ENSG00000118804	STBD1	-0.326269	1.59587e-05	0.000377153
ENSG00000113580	NR3C1	-0.26825	1.59879e-05	0.000377231
ENSG00000145335	SNCA	0.530691	1.60407e-05	0.000377865
ENSG00000121281	ADCY7	0.386897	1.62738e-05	0.000382628
ENSG00000126858	RHOT1	-0.222085	1.62955e-05	0.000382628
ENSG00000128245	YWHAH	0.227927	1.63921e-05	0.000384278
ENSG00000110446	SLC15A3	0.394801	1.64243e-05	0.000384412
ENSG00000215218	UBE2QL1	0.843561	1.67167e-05	0.000390628
ENSG00000158163	DZIP1L	0.30462	1.68209e-05	0.000392433
ENSG00000167157	PRRX2	0.400213	1.68878e-05	0.000393183
ENSG00000134602	STK26	-0.695442	1.6907e-05	0.000393183
ENSG00000106617	PRKAG2	-0.226721	1.69913e-05	0.000394513
	2008-09-01	0.198745	1.71821e-05	0.000398307
ENSG00000155542	SETD9	-0.219277	1.72169e-05	0.000398479
ENSG00000139438	FAM222A	-0.554355	1.7477e-05	0.000403857
ENSG00000196139	AKR1C3	0.416183	1.76359e-05	0.000406239
ENSG00000114541	FRMD4B	0.327204	1.76267e-05	0.000406239
ENSG00000068784	SRBD1	-0.195467	1.76835e-05	0.000406692
ENSG00000026751	SLAMF7	0.72518	1.77953e-05	0.000408619
ENSG00000086570	FAT2	0.626321	1.78709e-05	0.000409708
ENSG00000011422	PLAUR	0.487636	1.79542e-05	0.000410971
ENSG00000203747	FCGR3A	0.654564	1.80179e-05	0.000411782
ENSG00000163083	INHBB	0.338895	1.81308e-05	0.000413712
ENSG00000121895	TMEM156	0.455635	1.81698e-05	0.000413954
ENSG00000143196	DPT	0.470789	1.83165e-05	0.000416642
ENSG00000007264	MATK	0.871124	1.84421e-05	0.000418846
ENSG00000179593	ALOX15B	1.27697	1.85689e-05	0.000421069
	2001-03-01	0.344021	1.8761e-05	0.000424763
	TMEM155	1.19741	1.89331e-05	0.000427993
ENSG00000134516	DOCK2	0.446607	1.90695e-05	0.000429604
ENSG00000177383	MAGEF1	0.233519	1.90453e-05	0.000429604
ENSG00000100033	PRODH	-0.613408	1.90929e-05	0.000429604
ENSG00000198431	TXNRD1	0.226904	1.91826e-05	0.000430293
ENSG00000113916	BCL6	-0.351197	1.9167e-05	0.000430293
ENSG00000161911	TREML1	1.07214	1.95854e-05	0.000438653
ENSG00000134830	C5AR2	0.566993	1.96629e-05	0.000439712
ENSG00000013288	MAN2B2	0.255709	1.96947e-05	0.000439748
ENSG00000090104	RGS1	1.05071	1.98581e-05	0.000442041
ENSG00000070159	PTPN3	-0.37434	1.98279e-05	0.000442041
ENSG00000140538	NTRK3	-0.625001	1.99688e-05	0.000443825
ENSG00000164104	HMGB2	-0.269988	2.04016e-05	0.000452754
ENSG00000132541	RIDA	-0.32974	2.05623e-05	0.000455625
	KANTR	-0.262411	2.16188e-05	0.000478307
ENSG00000115318	LOXL3	0.227571	2.18603e-05	0.000482185
ENSG00000112996	MRPS30	-0.174342	2.18549e-05	0.000482185
ENSG00000103966	EHD4	0.226676	2.21393e-05	0.000487601
ENSG00000074964	ARHGEF10L	0.231474	2.22485e-05	0.000489265
ENSG00000196177	ACADSB	-0.199955	2.23184e-05	0.000490063
ENSG00000196878	LAMB3	0.485933	2.24085e-05	0.000491301
ENSG00000285348	TGM1	0.755298	2.26186e-05	0.00049516
ENSG00000117676	RPS6KA1	0.574645	2.26548e-05	0.000495207
ENSG00000187260	WDR86	-0.76466	2.30827e-05	0.000503804
ENSG00000036672	USP2	0.592658	2.32118e-05	0.000505865
ENSG00000227471	AKR1B15	0.8162	2.32625e-05	0.000506211
ENSG00000095319	NUP188	0.191238	2.34514e-05	0.000509118
ENSG00000100380	ST13	-0.182765	2.3466e-05	0.000509118
ENSG00000137486	ARRB1	-0.154628	2.35238e-05	0.000509613
ENSG00000122779	TRIM24	-0.168533	2.36621e-05	0.000511847
ENSG00000133063	CHIT1	1.44687	2.4216e-05	0.000521029
ENSG00000067560	RHOA	0.140774	2.41716e-05	0.000521029
ENSG00000008086	CDKL5	-0.218701	2.41462e-05	0.000521029
ENSG00000182263	FIGN	-0.278253	2.42298e-05	0.000521029
ENSG00000141655	TNFRSF11A	0.649808	2.42846e-05	0.000521439
ENSG00000197614	MFAP5	0.441573	2.44577e-05	0.000524381
ENSG00000138792	ENPEP	-0.323668	2.45128e-05	0.000524791
ENSG00000169495	HTRA4	1.05534	2.46404e-05	0.000525572
ENSG00000128805	ARHGAP22	0.456065	2.46845e-05	0.000525572
ENSG00000142634	EFHD2	0.316055	2.47135e-05	0.000525572
ENSG00000148468	FAM171A1	0.232972	2.47426e-05	0.000525572
ENSG00000136731	UGGT1	0.141144	2.47836e-05	0.000525572
ENSG00000094963	FMO2	-0.35708	2.4802e-05	0.000525572
ENSG00000114646	CSPG5	-0.464433	2.46912e-05	0.000525572
ENSG00000168961	LGALS9	0.499995	2.49046e-05	0.000526978
ENSG00000158869	FCER1G	0.599153	2.49525e-05	0.000527227
ENSG00000076944	STXBP2	0.617132	2.50597e-05	0.000528724
ENSG00000265972	TXNIP	-0.243872	2.52492e-05	0.00053195
ENSG00000198848	CES1	0.54305	2.53814e-05	0.000533963
ENSG00000025039	RRAGD	-0.251009	2.54839e-05	0.000535346
ENSG00000080200	CRYBG3	-0.281695	2.56186e-05	0.000536849
ENSG00000173258	ZNF483	-0.311321	2.56292e-05	0.000536849
ENSG00000101825	MXRA5	0.574308	2.56786e-05	0.00053711
ENSG00000181649	PHLDA2	0.845602	2.59548e-05	0.000542109
ENSG00000075239	ACAT1	-0.254677	2.60148e-05	0.000542584
ENSG00000157191	NECAP2	0.132165	2.62451e-05	0.000546603
ENSG00000137491	SLCO2B1	0.481748	2.64129e-05	0.000549313
ENSG00000197461	PDGFA	0.385473	2.6646e-05	0.00055337
ENSG00000137747	TMPRSS13	0.594518	2.71022e-05	0.000560447
ENSG00000151779	NBAS	-0.14917	2.70688e-05	0.000560447
ENSG00000137992	DBT	-0.262135	2.70866e-05	0.000560447
ENSG00000005249	PRKAR2B	-0.390524	2.73302e-05	0.00056436
ENSG00000106636	YKT6	0.168913	2.74178e-05	0.000564774
ENSG00000177076	ACER2	-0.344212	2.74279e-05	0.000564774
ENSG00000129450	SIGLEC9	0.732241	2.79973e-05	0.000575684
ENSG00000169218	RSPO1	1.61855	2.80578e-05	0.000576116
ENSG00000172037	LAMB2	0.185855	2.82716e-05	0.000579687
ENSG00000167996	FTH1	0.386545	2.83497e-05	0.000579939
ENSG00000153029	MR1	0.181345	2.83636e-05	0.000579939
ENSG00000141447	OSBPL1A	-0.208246	2.84553e-05	0.000581
ENSG00000139629	GALNT6	0.588587	2.85874e-05	0.000582491
ENSG00000132170	PPARG	-0.214617	2.86084e-05	0.000582491
ENSG00000116874	WARS2	-0.177676	2.92244e-05	0.000594202
ENSG00000146242	TPBG	0.253375	2.95977e-05	0.000600953
ENSG00000136295	TTYH3	0.487435	2.99089e-05	0.000605687
ENSG00000135678	CPM	-0.20366	2.99141e-05	0.000605687
ENSG00000109472	CPE	0.294849	2.99745e-05	0.000606068
ENSG00000124523	SIRT5	-0.142279	3.02488e-05	0.000610765
ENSG00000050438	SLC4A8	0.602862	3.05603e-05	0.000615349
ENSG00000196975	ANXA4	0.16115	3.05382e-05	0.000615349
ENSG00000124491	F13A1	0.459893	3.06577e-05	0.000616457
ENSG00000133027	PEMT	0.484684	3.10588e-05	0.000623661
ENSG00000124253	PCK1	-0.59257	3.1246e-05	0.000626556
	SSPO	-0.433267	3.18418e-05	0.000637625
	C10orf142	0.419231	3.20227e-05	0.000640366
ENSG00000110092	CCND1	0.531416	3.25241e-05	0.0006495
ENSG00000140332	TLE3	0.283743	3.26325e-05	0.000650772
ENSG00000101412	E2F1	0.371979	3.28165e-05	0.000653547
ENSG00000145107	TM4SF19	0.995034	3.2984e-05	0.000655984
ENSG00000095739	BAMBI	0.360262	3.33101e-05	0.000661566
ENSG00000108424	KPNB1	-0.0994106	3.35292e-05	0.000665011
ENSG00000285395	XYLT1	0.259758	3.42209e-05	0.000677806
ENSG00000083857	FAT1	0.320678	3.4303e-05	0.00067851
ENSG00000162063	CCNF	-0.358754	3.44499e-05	0.00068049
ENSG00000124831	LRRFIP1	0.199208	3.48296e-05	0.00068613
ENSG00000281484	BTG3	-0.249821	3.48213e-05	0.00068613
ENSG00000180530	NRIP1	-0.352827	3.50493e-05	0.000689524
ENSG00000139083	ETV6	0.294144	3.51808e-05	0.000690246
ENSG00000188729	OSTN	-0.871924	3.51715e-05	0.000690246
ENSG00000106268	NUDT1	0.215978	3.57408e-05	0.000700288
ENSG00000143153	ATP1B1	0.464422	3.58351e-05	0.000701193
ENSG00000156966	B3GNT7	0.623941	3.59639e-05	0.000702769
ENSG00000130513	GDF15	0.796418	3.63017e-05	0.000708418
ENSG00000106785	TRIM14	0.437041	3.64955e-05	0.000711247
ENSG00000126353	CCR7	0.471588	3.70061e-05	0.000719273
ENSG00000109089	CDR2L	0.294308	3.69938e-05	0.000719273
ENSG00000112245	PTP4A1	-0.253953	3.71712e-05	0.000721518
ENSG00000110079	MS4A4A	0.478846	3.72456e-05	0.000721744
ENSG00000132965	ALOX5AP	0.444861	3.73316e-05	0.000721744
ENSG00000155744	FAM126B	-0.417918	3.72891e-05	0.000721744
ENSG00000144959	NCEH1	0.572759	3.78888e-05	0.000729611
ENSG00000157764	BRAF	-0.195474	3.78445e-05	0.000729611
ENSG00000148225	WDR31	-0.200427	3.78519e-05	0.000729611
ENSG00000134255	CEPT1	-0.260956	3.84098e-05	0.000738666
ENSG00000103067	ESRP2	-0.517339	3.85295e-05	0.00073999
ENSG00000058056	USP13	-0.221228	3.89593e-05	0.00074726
ENSG00000187824	TMEM220	-0.156032	3.90697e-05	0.00074839
ENSG00000171159	C9orf16	0.289698	3.92452e-05	0.000749883
ENSG00000160789	LMNA	0.207645	3.92506e-05	0.000749883
ENSG00000158169	FANCC	-0.180475	3.95869e-05	0.000754326
ENSG00000176399	DMRTA1	-0.383822	3.95607e-05	0.000754326
ENSG00000147394	ZNF185	0.248626	4.03974e-05	0.000767761
ENSG00000011258	MBTD1	-0.207855	4.03777e-05	0.000767761
ENSG00000144749	LRIG1	-0.279768	4.06375e-05	0.000771318
ENSG00000130475	FCHO1	0.552562	4.11783e-05	0.000780166
ENSG00000205542	TMSB4X	0.271683	4.12109e-05	0.000780166
ENSG00000127418	FGFRL1	-0.385255	4.13967e-05	0.000782667
ENSG00000146729	NIPSNAP2	-0.195732	4.14505e-05	0.000782668
ENSG00000125089	SH3TC1	0.300084	4.15305e-05	0.000783163
ENSG00000278567	CCL3	1.10189	4.16232e-05	0.000783894
ENSG00000087589	CASS4	0.572322	4.19342e-05	0.000788732
ENSG00000118729	CASQ2	-0.551385	4.19901e-05	0.000788764
ENSG00000151500	THYN1	-0.212774	4.21411e-05	0.000790579
ENSG00000102738	MRPS31	-0.168198	4.22166e-05	0.000790977
ENSG00000184845	DRD1	0.896681	4.28531e-05	0.000801187
ENSG00000148848	ADAM12	0.382589	4.28716e-05	0.000801187
ENSG00000006042	TMEM98	0.210684	4.37786e-05	0.000817089
ENSG00000181019	NQO1	0.536786	4.38496e-05	0.000817366
ENSG00000084652	TXLNA	0.0993019	4.42748e-05	0.000823253
ENSG00000130939	UBE4B	-0.121733	4.42786e-05	0.000823253
ENSG00000275463	LILRB2	0.514109	4.46195e-05	0.000828534
ENSG00000122122	SASH3	0.56173	4.49074e-05	0.000832817
ENSG00000037897	METTL1	0.282047	4.49781e-05	0.000833068
ENSG00000105559	PLEKHA4	0.347849	4.55286e-05	0.000842192
ENSG00000198715	GLMP	0.222199	4.55951e-05	0.000842353
ENSG00000089902	RCOR1	-0.175431	4.57844e-05	0.000844261
ENSG00000111879	FAM184A	-0.436884	4.58144e-05	0.000844261
ENSG00000130159	ECSIT	-0.181148	4.59136e-05	0.000845018
ENSG00000167553	TUBA1C	0.312153	4.64529e-05	0.000853865
ENSG00000166165	CKB	-0.39872	4.66762e-05	0.000856889
ENSG00000100979	PLTP	0.35096	4.69414e-05	0.000859588
ENSG00000147065	MSN	0.234509	4.69139e-05	0.000859588
ENSG00000115963	RND3	0.28615	4.70335e-05	0.000860193
ENSG00000100625	SIX4	-0.435581	4.73408e-05	0.000864727
ENSG00000187446	CHP1	-0.24973	4.78565e-05	0.000873052
ENSG00000130821	SLC6A8	-0.26588	4.7964e-05	0.000873918
ENSG00000182580	EPHB3	0.527734	4.81005e-05	0.000874254
ENSG00000163701	IL17RE	0.266902	4.82227e-05	0.000874254
ENSG00000278220	CLN8	0.160593	4.82102e-05	0.000874254
ENSG00000101474	APMAP	-0.209486	4.81828e-05	0.000874254
ENSG00000156299	TIAM1	0.423786	4.83231e-05	0.000874985
ENSG00000154237	LRRK1	0.262758	4.84482e-05	0.000875074
ENSG00000065675	PRKCQ	-0.714437	4.83903e-05	0.000875074
ENSG00000163803	PLB1	0.449016	4.89188e-05	0.000881552
ENSG00000123342	MMP19	0.404911	4.8928e-05	0.000881552
ENSG00000120899	PTK2B	0.223773	4.90987e-05	0.000883534
ENSG00000230510	PPP5D1	0.287138	4.93673e-05	0.000885084
ENSG00000153395	LPCAT1	0.16658	4.93021e-05	0.000885084
ENSG00000274726	ARHGEF10	0.150544	4.93169e-05	0.000885084
ENSG00000099822	HCN2	0.571066	4.97493e-05	0.000890836
ENSG00000173457	PPP1R14B	0.259487	5.02208e-05	0.000898176
ENSG00000198429	ZNF69	-0.222734	5.04068e-05	0.000900395
ENSG00000158470	B4GALT5	0.182169	5.05465e-05	0.000901785
ENSG00000151650	VENTX	0.554326	5.06936e-05	0.000903302
ENSG00000131480	AOC2	0.345642	5.08067e-05	0.000904211
ENSG00000113389	NPR3	0.697956	5.1076e-05	0.000907273
	TMEM189	0.300271	5.1133e-05	0.000907273
ENSG00000097021	ACOT7	0.254966	5.11658e-05	0.000907273
ENSG00000100077	GRK3	-0.334232	5.18554e-05	0.000918383
ENSG00000258818	RNASE4	-0.245195	5.19185e-05	0.000918384
ENSG00000161091	MFSD12	0.345422	5.24016e-05	0.000925804
ENSG00000137331	IER3	0.525041	5.24922e-05	0.000926219
ENSG00000132912	DCTN4	-0.167349	5.25523e-05	0.000926219
ENSG00000135828	RNASEL	0.174812	5.27e-05	0.000927506
ENSG00000123607	TTC21B	-0.20167	5.27528e-05	0.000927506
ENSG00000197165	SULT1A2	0.6211	5.32345e-05	0.000934847
ENSG00000107130	NCS1	0.380309	5.33316e-05	0.000935424
ENSG00000164318	EGFLAM	-0.333052	5.36778e-05	0.000940362
ENSG00000114554	PLXNA1	0.265015	5.37585e-05	0.000940645
ENSG00000074181	NOTCH3	0.350421	5.40774e-05	0.000945088
ENSG00000116273	PHF13	-0.222615	5.41794e-05	0.000945735
ENSG00000111644	ACRBP	0.412165	5.42901e-05	0.000946533
ENSG00000187796	CARD9	0.575209	5.50759e-05	0.000958588
ENSG00000090612	ZNF268	-0.197712	5.51132e-05	0.000958588
ENSG00000206288	SLC39A7	0.145811	5.5304e-05	0.000960758
ENSG00000128815	WDFY4	0.535039	5.55729e-05	0.00096353
ENSG00000138029	HADHB	-0.181956	5.55959e-05	0.00096353
ENSG00000168702	LRP1B	-0.519129	5.61386e-05	0.000971778
ENSG00000186517	ARHGAP30	0.435231	5.62879e-05	0.000973206
ENSG00000134061	CD180	0.682496	5.64391e-05	0.000973865
ENSG00000078674	PCM1	-0.156004	5.64722e-05	0.000973865
ENSG00000040199	PHLPP2	-0.234301	5.65267e-05	0.000973865
ENSG00000101336	HCK	0.509592	5.70633e-05	0.000977327
ENSG00000088854	C20orf194	0.140033	5.70468e-05	0.000977327
ENSG00000083097	DOP1A	-0.206894	5.69199e-05	0.000977327
ENSG00000156735	BAG4	-0.288813	5.70476e-05	0.000977327
ENSG00000169047	IRS1	-0.347213	5.67963e-05	0.000977327
ENSG00000136155	SCEL	-0.915223	5.73124e-05	0.000980439
ENSG00000171298	GAA	0.245243	5.76292e-05	0.000984702
ENSG00000158710	TAGLN2	0.22894	5.85227e-05	0.000998797
ENSG00000105383	CD33	0.463795	5.86896e-05	0.00100047
ENSG00000228163	HLA-DPA1	0.324634	5.88747e-05	0.00100245
ENSG00000248905	FMN1	0.375045	5.95414e-05	0.00101262
ENSG00000274669	LILRB1	0.581668	5.98368e-05	0.00101646
ENSG00000072274	TFRC	0.381368	5.99492e-05	0.00101718
ENSG00000105223	PLD3	0.303918	6.02347e-05	0.00102083
ENSG00000188549	CCDC9B	0.300033	6.07027e-05	0.00102757
ENSG00000185561	TLCD2	0.322198	6.09666e-05	0.00103084
ENSG00000266524	GDF10	0.344635	6.11873e-05	0.00103337
ENSG00000104435	STMN2	1.39079	6.17232e-05	0.0010354
ENSG00000183840	GPR39	0.71387	6.16312e-05	0.0010354
ENSG00000196209	SIRPB2	0.557744	6.17444e-05	0.0010354
ENSG00000138131	LOXL4	0.310681	6.17754e-05	0.0010354
ENSG00000244405	ETV5	0.218098	6.18737e-05	0.0010354
ENSG00000176393	RNPEP	0.157927	6.14206e-05	0.0010354
ENSG00000196670	ZFP62	-0.161889	6.18768e-05	0.0010354
ENSG00000140009	ESR2	-0.343116	6.15247e-05	0.0010354
ENSG00000187699	C2orf88	-0.299699	6.23472e-05	0.00104208
ENSG00000218336	TENM3	-0.296837	6.25204e-05	0.00104377
ENSG00000256235	SMIM3	-0.235973	6.30492e-05	0.0010514
ENSG00000171044	XKR6	-0.306014	6.31635e-05	0.0010521
ENSG00000166200	COPS2	-0.260481	6.32958e-05	0.0010531
ENSG00000067225	PKM	0.302112	6.37676e-05	0.00105974
ENSG00000135298	ADGRB3	-0.511943	6.44694e-05	0.00107018
ENSG00000177548	RABEP2	0.18551	6.4763e-05	0.00107383
ENSG00000057294	PKP2	-0.693807	6.48885e-05	0.00107468
ENSG00000174939	ASPHD1	0.757157	6.53015e-05	0.00107907
ENSG00000185278	ZBTB37	-0.180294	6.52405e-05	0.00107907
ENSG00000073792	IGF2BP2	-0.245993	6.56095e-05	0.0010823
ENSG00000164879	CA3	-0.939405	6.56457e-05	0.0010823
ENSG00000119801	YPEL5	-0.284478	6.60389e-05	0.00108755
ENSG00000152785	BMP3	-1.34512	6.61272e-05	0.00108777
ENSG00000116690	PRG4	0.856339	6.6339e-05	0.00108968
ENSG00000196876	SCN8A	0.360657	6.6393e-05	0.00108968
ENSG00000049246	PER3	-0.256192	6.65177e-05	0.0010905
ENSG00000170275	CRTAP	0.225241	6.7165e-05	0.00109987
ENSG00000163884	KLF15	-0.406378	6.75157e-05	0.00110438
ENSG00000108306	FBXL20	-0.133341	6.79038e-05	0.00110948
ENSG00000164944	VIRMA	-0.154236	6.84947e-05	0.00111788
ENSG00000275932	DUSP14	0.272451	6.87261e-05	0.00112007
ENSG00000184164	CRELD2	0.137745	6.87828e-05	0.00112007
ENSG00000106105	GARS	0.171	6.91197e-05	0.00112361
ENSG00000160678	S100A1	-0.797842	6.9155e-05	0.00112361
ENSG00000136830	FAM129B	0.234549	6.93888e-05	0.0011257
ENSG00000122359	ANXA11	0.174131	6.94382e-05	0.0011257
ENSG00000119812	FAM98A	0.209274	7.03383e-05	0.00113776
ENSG00000253250	C8orf88	-0.321133	7.03e-05	0.00113776
ENSG00000049860	HEXB	0.165663	7.05532e-05	0.00113997
ENSG00000173402	DAG1	0.177193	7.06394e-05	0.0011401
ENSG00000144152	FBLN7	-0.336555	7.12101e-05	0.00114804
ENSG00000147488	ST18	0.757316	7.14175e-05	0.00115011
ENSG00000148343	MIGA2	-0.200898	7.17803e-05	0.00115467
ENSG00000152315	KCNK13	0.970161	7.21237e-05	0.00115892
ENSG00000121210	TMEM131L	-0.214798	7.24071e-05	0.00116219
ENSG00000110324	IL10RA	0.433057	7.27533e-05	0.00116389
ENSG00000284792	PTEN	-0.367827	7.27099e-05	0.00116389
ENSG00000123080	CDKN2C	-0.41449	7.26712e-05	0.00116389
ENSG00000012061	ERCC1	0.185567	7.29298e-05	0.00116544
ENSG00000019582	CD74	0.377734	7.31182e-05	0.00116716
ENSG00000164188	RANBP3L	0.612067	7.32301e-05	0.00116767
ENSG00000113645	WWC1	0.56603	7.41474e-05	0.00117843
ENSG00000145244	CORIN	0.409431	7.41175e-05	0.00117843
ENSG00000122126	OCRL	-0.0998338	7.40421e-05	0.00117843
ENSG00000167004	PDIA3	0.169334	7.42796e-05	0.00117924
ENSG00000145864	GABRB2	0.742306	7.44001e-05	0.00117987
ENSG00000260314	MRC1	0.417952	7.46645e-05	0.00118277
ENSG00000170949	ZNF160	-0.221961	7.5084e-05	0.00118776
ENSG00000140527	WDR93	-0.398954	7.51427e-05	0.00118776
ENSG00000148429	USP6NL	-0.170914	7.53679e-05	0.00119003
ENSG00000243989	ACY1	-0.230199	7.54854e-05	0.00119059
ENSG00000077420	APBB1IP	0.320699	7.59464e-05	0.00119656
ENSG00000179152	TCAIM	-0.182873	7.61101e-05	0.00119656
ENSG00000109927	TECTA	-0.23146	7.60292e-05	0.00119656
ENSG00000169762	TAPT1	-0.165334	7.62243e-05	0.00119706
ENSG00000118096	IFT46	-0.157273	7.63521e-05	0.00119707
ENSG00000092445	TYRO3	-0.259788	7.64719e-05	0.00119707
ENSG00000060709	RIMBP2	-0.573482	7.64677e-05	0.00119707
ENSG00000141505	ASGR1	0.508242	7.74496e-05	0.00120848
ENSG00000115414	FN1	0.431321	7.74129e-05	0.00120848
ENSG00000140961	OSGIN1	0.403228	7.73751e-05	0.00120848
ENSG00000106683	LIMK1	0.321964	7.8511e-05	0.00122373
ENSG00000164543	STK17A	0.245019	7.92838e-05	0.00123182
ENSG00000162496	DHRS3	-0.233633	7.91574e-05	0.00123182
	2001-03-01	-0.255198	7.92378e-05	0.00123182
ENSG00000111863	ADTRP	0.511273	7.95903e-05	0.00123526
ENSG00000132300	PTCD3	-0.176665	8.00641e-05	0.00124129
ENSG00000063761	ADCK1	0.225734	8.15759e-05	0.00126247
ENSG00000137955	RABGGTB	-0.172044	8.16038e-05	0.00126247
ENSG00000133216	EPHB2	0.394712	8.20618e-05	0.00126821
ENSG00000172757	CFL1	0.242986	8.30436e-05	0.00128202
ENSG00000079156	OSBPL6	-0.273341	8.35306e-05	0.00128818
ENSG00000197321	SVIL	-0.282443	8.36753e-05	0.00128833
ENSG00000166126	AMN	-0.815969	8.37173e-05	0.00128833
ENSG00000119383	PTPA	0.144563	8.419e-05	0.00129423
ENSG00000163874	ZC3H12A	0.340812	8.48415e-05	0.0013015
ENSG00000184792	OSBP2	0.302484	8.48069e-05	0.0013015
ENSG00000154978	VOPP1	0.176638	8.50625e-05	0.00130352
ENSG00000119711	ALDH6A1	-0.482136	8.56898e-05	0.00131175
ENSG00000110435	PDHX	-0.220125	8.6056e-05	0.00131597
ENSG00000131238	PPT1	0.188743	8.66487e-05	0.00132361
ENSG00000149179	C11orf49	0.14575	8.67372e-05	0.00132361
ENSG00000140030	GPR65	0.461556	8.70853e-05	0.00132753
ENSG00000113048	MRPS27	-0.108201	8.73328e-05	0.00132991
ENSG00000178199	ZC3H12D	0.437446	8.78209e-05	0.00133594
ENSG00000179241	LDLRAD3	-0.216039	8.80447e-05	0.00133795
ENSG00000213145	CRIP1	0.391558	8.83759e-05	0.00134018
ENSG00000088766	CRLS1	-0.280797	8.83426e-05	0.00134018
ENSG00000106066	CPVL	0.383191	8.87849e-05	0.00134499
ENSG00000138764	CCNG2	-0.303303	8.9165e-05	0.00134934
ENSG00000165655	ZNF503	0.221498	8.94045e-05	0.00135156
ENSG00000105329	TGFB1	0.263586	8.98547e-05	0.00135695
ENSG00000183814	LIN9	-0.242832	9.00723e-05	0.00135883
ENSG00000139737	SLAIN1	-0.424933	9.16232e-05	0.0013808
ENSG00000125875	TBC1D20	-0.126217	9.1926e-05	0.00138393
ENSG00000283154	IQCJ-SCHIP1	-0.252065	9.21088e-05	0.00138491
ENSG00000141295	SCRN2	-0.273448	9.21812e-05	0.00138491
ENSG00000185482	STAC3	0.481144	9.27591e-05	0.00139215
ENSG00000120645	IQSEC3	-0.326222	9.2968e-05	0.00139385
ENSG00000188580	NKAIN2	-0.320449	9.32654e-05	0.00139687
ENSG00000262179	MYMX	0.486566	9.40661e-05	0.00140741
ENSG00000084234	APLP2	0.150199	9.42028e-05	0.00140794
ENSG00000114698	PLSCR4	-0.22773	9.42945e-05	0.00140794
ENSG00000156471	PTDSS1	0.135778	9.48715e-05	0.0014151
ENSG00000114796	KLHL24	-0.270993	9.54558e-05	0.0014209
ENSG00000185813	PCYT2	-0.281236	9.53773e-05	0.0014209
ENSG00000273611	ZNHIT3	-0.151385	9.64567e-05	0.00143434
ENSG00000153208	MERTK	0.348326	9.68059e-05	0.00143806
ENSG00000123146	ADGRE5	0.282122	9.69951e-05	0.0014394
ENSG00000105819	PMPCB	-0.144389	9.7413e-05	0.00144413
ENSG00000026508	CD44	0.276107	9.7551e-05	0.00144471
ENSG00000176170	SPHK1	0.376601	9.76523e-05	0.00144474
ENSG00000235568	NFAM1	0.575023	9.87593e-05	0.00145907
ENSG00000106665	CLIP2	0.215486	9.88214e-05	0.00145907
ENSG00000117154	IGSF21	0.587767	9.91384e-05	0.00146079
ENSG00000224420	ADM5	0.447828	9.91111e-05	0.00146079
ENSG00000006534	ALDH3B1	0.343758	9.95027e-05	0.00146467
ENSG00000166920	C15orf48	0.679683	9.99487e-05	0.00146827
ENSG00000104517	UBR5	-0.133992	9.99256e-05	0.00146827
ENSG00000108950	FAM20A	0.391213	0.000101741	0.0014931
ENSG00000107537	PHYH	-0.205926	0.000102019	0.00149567
ENSG00000103490	PYCARD	0.33989	0.00010284	0.00150618
ENSG00000172458	IL17D	0.286659	0.0001034	0.00151201
ENSG00000197971	MBP	0.234015	0.000103446	0.00151201
ENSG00000149150	SLC43A1	-0.280498	0.000104144	0.00152069
ENSG00000170190	SLC16A5	0.223544	0.000104357	0.00152075
ENSG00000275176	ACACA	-0.266723	0.000104258	0.00152075
ENSG00000164877	MICALL2	0.380148	0.000104721	0.001523
ENSG00000149308	NPAT	-0.180826	0.000104691	0.001523
ENSG00000068438	FTSJ1	0.124323	0.000105156	0.0015278
ENSG00000185624	P4HB	0.18311	0.000106659	0.00154809
ENSG00000102032	RENBP	0.310339	0.000107356	0.00155666
ENSG00000164111	ANXA5	0.250554	0.00010781	0.00156062
ENSG00000166405	RIC3	-0.435277	0.000107844	0.00156062
ENSG00000163644	PPM1K	-0.195623	0.000108332	0.00156613
ENSG00000173898	SPTBN2	0.327602	0.000109013	0.00157442
ENSG00000105520	PLPPR2	0.232518	0.000109319	0.00157727
ENSG00000129538	RNASE1	0.32342	0.000109698	0.00158117
ENSG00000117984	CTSD	0.325097	0.000110211	0.001587
ENSG00000165804	ZNF219	0.319247	0.000110431	0.00158859
ENSG00000133315	MACROD1	-0.226193	0.000110806	0.00159241
ENSG00000084112	SSH1	0.144247	0.0001111	0.00159506
ENSG00000114268	PFKFB4	0.43591	0.000111596	0.00159742
ENSG00000145685	LHFPL2	0.245813	0.000111565	0.00159742
ENSG00000125844	RRBP1	0.174084	0.000111703	0.00159742
ENSG00000006625	GGCT	-0.310862	0.000111701	0.00159742
ENSG00000024048	UBR2	-0.132259	0.00011217	0.00160095
ENSG00000006047	YBX2	-0.277752	0.000112078	0.00160095
ENSG00000058335	RASGRF1	0.813562	0.00011258	0.00160522
ENSG00000197632	SERPINB2	0.847851	0.000113064	0.00161055
ENSG00000101265	RASSF2	0.342702	0.000113388	0.00161299
ENSG00000184083	FAM120C	-0.138057	0.000113567	0.00161299
ENSG00000139112	GABARAPL1	-0.172283	0.000113466	0.00161299
ENSG00000156171	DRAM2	-0.194684	0.000114624	0.00162641
ENSG00000124570	SERPINB6	-0.126894	0.000114849	0.00162643
ENSG00000147592	LACTB2	-0.262687	0.00011475	0.00162643
ENSG00000112320	SOBP	0.216569	0.000115021	0.00162729
ENSG00000156127	BATF	0.505223	0.000115453	0.00163058
ENSG00000183696	UPP1	0.244355	0.000115478	0.00163058
ENSG00000118596	SLC16A7	-0.492268	0.000116689	0.00164608
ENSG00000283649	ZDBF2	-0.304045	0.000116864	0.00164696
ENSG00000101079	NDRG3	0.141634	0.000117115	0.0016489
ENSG00000103496	STX4	0.177773	0.000117961	0.00165921
ENSG00000205659	LIN52	-0.144558	0.000118258	0.00166177
ENSG00000163125	RPRD2	-0.137963	0.000119937	0.00168375
ENSG00000006747	SCIN	0.768872	0.000120611	0.00169158
ENSG00000131069	ACSS2	-0.235669	0.000121326	0.00169996
ENSG00000275824	CCL4	0.59969	0.000121801	0.00170498
ENSG00000163739	CXCL1	0.813559	0.000121992	0.0017056
ENSG00000160410	SHKBP1	0.22078	0.000122079	0.0017056
ENSG00000151704	KCNJ1	0.707415	0.000123613	0.00172371
ENSG00000149300	C11orf52	0.327551	0.000123597	0.00172371
ENSG00000184368	MAP7D2	0.434038	0.000123959	0.00172689
ENSG00000089639	GMIP	0.379301	0.00012535	0.00174459
ENSG00000023445	BIRC3	0.341307	0.000125494	0.00174493
ENSG00000128228	SDF2L1	0.265592	0.000126065	0.00175119
ENSG00000021355	SERPINB1	0.152943	0.000126674	0.00175797
ENSG00000274047	SYNRG	-0.100712	0.00012697	0.00176041
ENSG00000125898	FAM110A	0.274455	0.000127525	0.00176642
ENSG00000104870	FCGRT	0.170231	0.000127655	0.00176653
ENSG00000062485	CS	-0.214395	0.000127851	0.00176757
ENSG00000281221	PSMC4	0.147313	0.000128844	0.00177931
ENSG00000184508	HDDC3	-0.207339	0.000128945	0.00177931
ENSG00000153071	DAB2	0.210288	0.000129606	0.00178675
ENSG00000162144	CYB561A3	0.207807	0.000130203	0.00179328
ENSG00000099875	MKNK2	-0.232851	0.00013046	0.00179512
ENSG00000152291	TGOLN2	0.111746	0.000131231	0.00180402
ENSG00000148498	PARD3	-0.183872	0.000131537	0.00180652
ENSG00000180346	TIGD2	-0.182407	0.000132126	0.0018129
ENSG00000159131	GART	-0.131559	0.000132626	0.00181806
ENSG00000172243	CLEC7A	0.700551	0.000134077	0.0018242
ENSG00000183484	GPR132	0.38606	0.000133841	0.0018242
ENSG00000005448	WDR54	0.191607	0.000133879	0.0018242
ENSG00000145050	MANF	0.179112	0.000134034	0.0018242
ENSG00000174136	RGMB	-0.191757	0.000133851	0.0018242
ENSG00000248098	BCKDHA	-0.204158	0.00013405	0.0018242
ENSG00000151474	FRMD4A	-0.227325	0.000133612	0.0018242
ENSG00000189077	TMEM120A	-0.229779	0.000133805	0.0018242
ENSG00000134575	ACP2	0.183694	0.000134246	0.00182479
ENSG00000132535	DLG4	0.313188	0.00013535	0.00183808
ENSG00000161958	FGF11	0.467701	0.000137377	0.00186387
ENSG00000166477	LEO1	0.19519	0.00013778	0.00186413
ENSG00000135956	TMEM127	0.13077	0.000137664	0.00186413
ENSG00000134504	KCTD1	-0.183965	0.000137675	0.00186413
ENSG00000099960	SLC7A4	0.572712	0.000139056	0.00186648
ENSG00000154493	C10orf90	0.456398	0.000138807	0.00186648
ENSG00000113083	LOX	0.435763	0.000138514	0.00186648
ENSG00000078269	SYNJ2	0.306207	0.000138486	0.00186648
ENSG00000082397	EPB41L3	0.19712	0.000139108	0.00186648
ENSG00000106012	IQCE	0.140055	0.000138785	0.00186648
ENSG00000198947	DMD	-0.226381	0.000138897	0.00186648
ENSG00000181004	BBS12	-0.24142	0.000139011	0.00186648
ENSG00000180626	ZNF594	-0.247257	0.000138828	0.00186648
ENSG00000123643	SLC36A1	0.27633	0.000139886	0.00187346
ENSG00000184840	TMED9	0.154323	0.000139884	0.00187346
ENSG00000184584	TMEM173	0.220345	0.000140471	0.00187957
ENSG00000172724	CCL19	0.737768	0.000140929	0.00188052
ENSG00000180353	HCLS1	0.285723	0.000140848	0.00188052
ENSG00000164167	LSM6	-0.148504	0.000140905	0.00188052
ENSG00000156671	SAMD8	-0.206989	0.000141648	0.00188666
ENSG00000163297	ANTXR2	-0.247338	0.000141533	0.00188666
ENSG00000051825	MPHOSPH9	-0.161888	0.000142503	0.0018937
ENSG00000123104	ITPR2	-0.348737	0.000142405	0.0018937
ENSG00000091137	SLC26A4	-0.380047	0.000142568	0.0018937
ENSG00000173227	SYT12	0.374431	0.000142706	0.00189381
ENSG00000284967	FDFT1	-0.164259	0.000142939	0.00189517
ENSG00000140678	ITGAX	0.825636	0.000143461	0.00190037
ENSG00000130741	EIF2S3	-0.142697	0.000143672	0.00190143
ENSG00000137807	KIF23	0.417954	0.000144007	0.00190414
ENSG00000127507	ADGRE2	0.564968	0.000144139	0.00190415
ENSG00000184574	LPAR5	0.467394	0.000144807	0.00191057
ENSG00000274811	CLPTM1L	0.172091	0.000144887	0.00191057
ENSG00000106868	SUSD1	0.256262	0.000145071	0.00191126
ENSG00000274703	OSCAR	0.566759	0.000146079	0.0019228
ENSG00000185818	NAT8L	-0.340348	0.000146474	0.00192626
ENSG00000175352	NRIP3	0.555372	0.00014678	0.0019268
ENSG00000100280	AP1B1	0.180259	0.000146716	0.0019268
ENSG00000124003	MOGAT1	-0.540871	0.000147233	0.001931
ENSG00000111087	GLI1	0.413487	0.000147643	0.00193309
ENSG00000032389	EIPR1	0.156712	0.000147658	0.00193309
ENSG00000205730	ITPRIPL2	0.167151	0.000148174	0.00193636
ENSG00000135040	NAA35	-0.128694	0.000148058	0.00193636
ENSG00000159167	STC1	0.601873	0.000148974	0.00194508
ENSG00000175161	CADM2	-0.46396	0.000149782	0.00195388
ENSG00000144824	PHLDB2	-0.228709	0.000151049	0.00196864
ENSG00000130309	COLGALT1	0.169828	0.000151962	0.00197877
ENSG00000130559	CAMSAP1	-0.133523	0.000152578	0.00198501
ENSG00000113273	ARSB	0.166815	0.000152765	0.00198568
ENSG00000104313	EYA1	-0.493873	0.000152908	0.00198576
ENSG00000174564	IL20RB	0.370964	0.000153342	0.00198962
ENSG00000162520	SYNC	0.402041	0.000154168	0.00199678
ENSG00000183258	DDX41	0.143021	0.000154035	0.00199678
ENSG00000166292	TMEM100	-0.397362	0.000155078	0.00200678
ENSG00000163376	KBTBD8	0.469946	0.000155229	0.00200694
ENSG00000169403	PTAFR	0.390351	0.000156073	0.00201607
ENSG00000092871	RFFL	0.152221	0.000156555	0.00201872
ENSG00000010318	PHF7	-0.182888	0.000156505	0.00201872
ENSG00000079691	CARMIL1	0.277393	0.000157083	0.00202194
ENSG00000168884	TNIP2	0.14278	0.000157015	0.00202194
ENSG00000075651	PLD1	-0.218607	0.00015755	0.00202616
ENSG00000109738	GLRB	-0.365609	0.000158222	0.002033
ENSG00000137101	CD72	0.337899	0.000158575	0.00203575
ENSG00000162174	ASRGL1	0.352705	0.000158745	0.00203613
ENSG00000182963	GJC1	-0.270863	0.000160284	0.00205406
ENSG00000146409	SLC18B1	0.247998	0.000161486	0.00206765
ENSG00000164830	OXR1	-0.23323	0.000161746	0.00206916
ENSG00000105880	DLX5	0.825605	0.000164375	0.00210094
ENSG00000150403	TMCO3	0.132455	0.000164771	0.00210415
ENSG00000060749	QSER1	-0.187282	0.000165154	0.00210719
ENSG00000177239	MAN1B1	0.137918	0.000166058	0.00211688
ENSG00000119408	NEK6	0.20649	0.000166976	0.00212672
ENSG00000152492	CCDC50	-0.197396	0.000167572	0.00213244
ENSG00000130520	LSM4	0.165323	0.00016798	0.00213576
ENSG00000135972	MRPS9	-0.144223	0.000168284	0.00213777
ENSG00000101846	STS	0.256519	0.000168875	0.0021434
ENSG00000239754	CFB	0.407155	0.000169203	0.00214383
ENSG00000100439	ABHD4	0.244594	0.000169173	0.00214383
ENSG00000163017	ACTG2	-0.847562	0.000171062	0.0021655
ENSG00000221968	FADS3	0.265125	0.00017198	0.00217522
ENSG00000149050	ZNF214	-0.374378	0.00017264	0.00218168
ENSG00000171067	C11orf24	0.262616	0.000173106	0.00218567
ENSG00000166183	ASPG	-0.889923	0.0001733	0.00218622
ENSG00000003249	DBNDD1	0.521264	0.000174002	0.00219231
ENSG00000181104	F2R	0.324998	0.000174235	0.00219231
ENSG00000165633	VSTM4	-0.242267	0.000174138	0.00219231
ENSG00000080166	DCT	-0.508479	0.000174453	0.00219317
ENSG00000073146	MOV10L1	-0.56025	0.000174855	0.00219633
ENSG00000088827	SIGLEC1	0.468036	0.000175435	0.00219982
ENSG00000090615	GOLGA3	0.153426	0.000175408	0.00219982
ENSG00000149257	SERPINH1	0.206018	0.000175989	0.00220487
ENSG00000101544	ADNP2	-0.145631	0.000176294	0.00220678
ENSG00000170456	DENND5B	-0.177768	0.000176698	0.00220994
ENSG00000136854	STXBP1	-0.160713	0.000177109	0.00221318
ENSG00000204006	C1orf185	-0.6063	0.000177736	0.00221911
ENSG00000115425	PECR	-0.245251	0.000178443	0.00222602
ENSG00000182853	VMO1	0.426357	0.000179405	0.0022342
ENSG00000187391	MAGI2	-0.19177	0.000179371	0.0022342
ENSG00000139517	LNX2	-0.215241	0.000181174	0.0022543
ENSG00000198963	RORB	-0.897355	0.000182835	0.00227302
ENSG00000152503	TRIM36	0.697697	0.000183316	0.00227434
ENSG00000028277	POU2F2	0.43596	0.000183123	0.00227434
ENSG00000185666	SYN3	0.317733	0.000183409	0.00227434
ENSG00000134245	WNT2B	0.286259	0.000184383	0.00228253
ENSG00000140386	SCAPER	-0.196264	0.000184352	0.00228253
ENSG00000075234	TTC38	-0.260755	0.000185103	0.00228755
ENSG00000146674	IGFBP3	-0.277823	0.00018498	0.00228755
ENSG00000198246	SLC29A3	0.391975	0.000185264	0.0022876
ENSG00000130751	NPAS1	0.453581	0.000185741	0.00228766
ENSG00000274311	LILRB5	0.429192	0.000185609	0.00228766
ENSG00000157613	CREB3L1	-0.362036	0.000185475	0.00228766
ENSG00000106483	SFRP4	0.646543	0.000185943	0.00228822
ENSG00000075223	SEMA3C	0.339968	0.000186488	0.00229299
ENSG00000161040	FBXL13	-0.232489	0.000187009	0.00229745
ENSG00000023191	RNH1	0.159271	0.00018799	0.00230756
ENSG00000137720	C11orf1	-0.237074	0.00018894	0.00231726
ENSG00000280618	CYFIP1	0.0713729	0.000189233	0.0023189
ENSG00000174740	PABPC5	-0.252294	0.000190323	0.0023303
ENSG00000101134	DOK5	0.335188	0.000192367	0.00235334
ENSG00000206053	JPT2	-0.149972	0.000193804	0.00236893
ENSG00000282928	MAP4K1	0.403827	0.000194528	0.0023738
ENSG00000143493	INTS7	0.184993	0.000194429	0.0023738
ENSG00000157064	NMNAT2	-0.423361	0.000195421	0.0023827
ENSG00000059377	TBXAS1	0.32297	0.000196281	0.00239118
ENSG00000081237	PTPRC	0.436702	0.000196664	0.00239385
ENSG00000182118	FAM89A	-0.300265	0.000197936	0.00240731
ENSG00000146094	DOK3	0.509524	0.000200123	0.00242783
ENSG00000101346	POFUT1	0.146032	0.000200071	0.00242783
ENSG00000288401	CTTN	0.121656	0.000199965	0.00242783
ENSG00000142227	EMP3	0.333828	0.000200528	0.00242892
ENSG00000198373	WWP2	0.125924	0.000200683	0.00242892
ENSG00000138593	SECISBP2L	-0.175491	0.000200714	0.00242892
ENSG00000102362	SYTL4	0.22406	0.000202178	0.0024446
ENSG00000117625	RCOR3	-0.171526	0.00020311	0.00245384
ENSG00000048140	TSPAN17	0.130914	0.000203383	0.00245509
ENSG00000162105	SHANK2	-0.378501	0.000203663	0.00245644
ENSG00000167771	RCOR2	0.36099	0.000204504	0.00246454
ENSG00000168389	MFSD2A	0.697542	0.000204891	0.00246592
ENSG00000134899	ERCC5	-0.118098	0.000204957	0.00246592
ENSG00000282230	ADAM9	0.191916	0.000205518	0.00247062
ENSG00000175782	SLC35E3	0.118628	0.000205712	0.00247092
ENSG00000127989	MTERF1	-0.152529	0.000206542	0.00247885
ENSG00000203710	CR1	0.606662	0.000207218	0.00248491
ENSG00000091986	CCDC80	0.284941	0.000207908	0.00249113
ENSG00000221823	PPP3R1	-0.243997	0.000208349	0.00249436
ENSG00000118557	PMFBP1	0.638233	0.000210525	0.00251835
ENSG00000169184	MN1	0.345307	0.000211474	0.00252761
ENSG00000077549	CAPZB	0.133691	0.000212132	0.0025334
ENSG00000100368	CSF2RB	0.369392	0.000212525	0.00253601
ENSG00000166450	PRTG	-0.337563	0.000214823	0.00256134
ENSG00000028203	VEZT	-0.104201	0.000215978	0.002573
ENSG00000164292	RHOBTB3	-0.257454	0.00021665	0.00257791
ENSG00000164161	HHIP	-0.406074	0.000216744	0.00257791
ENSG00000111348	ARHGDIB	0.291652	0.000217022	0.00257911
ENSG00000140396	NCOA2	-0.159396	0.000218642	0.00259624
ENSG00000277086	MTMR10	-0.157575	0.000219122	0.00259982
ENSG00000100079	LGALS2	0.365389	0.000219613	0.00260352
ENSG00000145423	SFRP2	0.535468	0.00022019	0.00260824
ENSG00000100722	ZC3H14	-0.0947743	0.000221207	0.00261815
ENSG00000081019	RSBN1	-0.186795	0.000221997	0.00262538
ENSG00000117118	SDHB	-0.132818	0.00022267	0.00263119
ENSG00000101439	CST3	0.227043	0.000223007	0.00263304
ENSG00000244607	CCDC13	0.359302	0.000223215	0.00263336
ENSG00000138964	PARVG	0.558872	0.000223903	0.00263934
ENSG00000180061	TMEM150B	0.471266	0.000225645	0.00265557
ENSG00000168546	GFRA2	0.410652	0.000225507	0.00265557
ENSG00000102393	GLA	0.236565	0.000227314	0.00267306
ENSG00000119771	KLHL29	0.305043	0.000227868	0.00267741
ENSG00000182919	C11orf54	-0.168773	0.000228108	0.00267806
ENSG00000100271	TTLL1	0.168216	0.000228318	0.00267836
ENSG00000131711	MAP1B	0.339851	0.000231898	0.00271817
ENSG00000074800	ENO1	0.200544	0.0002337	0.0027335
ENSG00000136874	STX17	-0.15158	0.000233459	0.0027335
ENSG00000281526	ZNF546	-0.267735	0.000233769	0.0027335
ENSG00000130822	PNCK	-0.523342	0.000234086	0.00273501
ENSG00000109846	CRYAB	0.410908	0.000234492	0.00273756
ENSG00000196754	S100A2	0.411863	0.00023526	0.00273775
ENSG00000103591	AAGAB	0.117388	0.000235101	0.00273775
ENSG00000130818	ZNF426	-0.169844	0.000235152	0.00273775
ENSG00000205309	NT5M	-0.201711	0.00023485	0.00273775
ENSG00000166928	MS4A14	0.525197	0.000238108	0.00276544
ENSG00000090863	GLG1	0.0933937	0.000238016	0.00276544
ENSG00000124370	MCEE	-0.183394	0.00023821	0.00276544
ENSG00000160613	PCSK7	0.174409	0.000238995	0.00277014
ENSG00000106804	C5	-0.323064	0.000238809	0.00277014
ENSG00000179218	CALR	0.212389	0.000239233	0.00277069
ENSG00000104765	BNIP3L	-0.244026	0.000240061	0.00277806
ENSG00000173530	TNFRSF10D	0.412229	0.000240693	0.00278317
ENSG00000186462	NAP1L2	-0.538572	0.000242291	0.00279943
ENSG00000275990	NCF4	0.369988	0.000243024	0.00280567
ENSG00000136250	AOAH	0.463436	0.000243493	0.00280885
ENSG00000023330	ALAS1	0.180362	0.000243816	0.00281035
ENSG00000132334	PTPRE	0.319075	0.000244529	0.00281634
ENSG00000133104	SPART	-0.119728	0.000244736	0.0028165
ENSG00000106305	AIMP2	0.212949	0.000245067	0.00281807
ENSG00000048028	USP28	-0.150642	0.000245528	0.0028192
ENSG00000158458	NRG2	-0.268198	0.000245552	0.0028192
ENSG00000171777	RASGRP4	0.462263	0.000246505	0.00282427
ENSG00000119280	C1orf198	0.331823	0.00024645	0.00282427
ENSG00000124098	FAM210B	-0.131632	0.000246576	0.00282427
ENSG00000147647	DPYS	0.755123	0.000247376	0.00283121
ENSG00000175104	TRAF6	-0.106985	0.000247972	0.00283581
ENSG00000132514	CLEC10A	0.430575	0.000248664	0.00283926
ENSG00000171992	SYNPO	0.325159	0.000248582	0.00283926
ENSG00000173267	SNCG	0.466709	0.000249674	0.00284188
ENSG00000107242	PIP5K1B	0.240075	0.000249165	0.00284188
ENSG00000086102	NFX1	-0.104698	0.000249589	0.00284188
ENSG00000198010	DLGAP2	-0.340707	0.000249669	0.00284188
ENSG00000084636	COL16A1	0.269212	0.000251734	0.00286084
ENSG00000184903	IMMP2L	-0.288432	0.000251724	0.00286084
ENSG00000095585	BLNK	0.461826	0.000253885	0.00288196
ENSG00000154781	CCDC174	-0.110221	0.000253988	0.00288196
ENSG00000284227	DCHS2	0.527791	0.00025464	0.00288631
ENSG00000118156	ZNF541	0.335539	0.000254767	0.00288631
ENSG00000171469	ZNF561	-0.152064	0.000257907	0.0029196
ENSG00000114742	WDR48	-0.110499	0.000258455	0.00292127
ENSG00000108788	MLX	-0.121116	0.000258265	0.00292127
ENSG00000173110	HSPA6	0.553155	0.000259452	0.00293026
ENSG00000153147	SMARCA5	-0.137384	0.000260212	0.00293656
ENSG00000142669	SH3BGRL3	0.402549	0.000261611	0.00294322
ENSG00000091651	ORC6	0.39994	0.000261444	0.00294322
ENSG00000181523	SGSH	0.153683	0.00026144	0.00294322
ENSG00000146281	PM20D2	-0.267216	0.000261212	0.00294322
ENSG00000173757	STAT5B	-0.0977672	0.000262399	0.00294981
ENSG00000173404	INSM1	0.870399	0.000263031	0.00295464
ENSG00000128915	ICE2	-0.155988	0.000263493	0.00295754
ENSG00000152213	ARL11	0.448547	0.00026397	0.00295834
ENSG00000164885	CDK5	0.232817	0.000263875	0.00295834
ENSG00000116171	SCP2	-0.195852	0.000264724	0.0029645
ENSG00000078124	ACER3	-0.20827	0.000265275	0.00296839
ENSG00000241685	ARPC1A	-0.11256	0.000266647	0.00298144
ENSG00000274229	SOCS7	-0.153401	0.000269416	0.0030101
ENSG00000010361	FUZ	-0.173845	0.000269939	0.00301363
ENSG00000025156	HSF2	-0.173517	0.000270744	0.0030203
ENSG00000132821	VSTM2L	0.656692	0.000272271	0.00302343
ENSG00000047457	CP	0.515746	0.000272131	0.00302343
ENSG00000165233	CARD19	0.198396	0.00027191	0.00302343
ENSG00000157741	UBN2	-0.166531	0.000271774	0.00302343
ENSG00000274349	ZNF658	-0.174587	0.000271573	0.00302343
ENSG00000109339	MAPK10	-0.216281	0.000271807	0.00302343
ENSG00000188984	AADACL3	1.08145	0.000272722	0.00302383
ENSG00000196236	XPNPEP3	-0.164814	0.000272676	0.00302383
ENSG00000078237	TIGAR	0.297801	0.000273451	0.0030296
ENSG00000155906	RMND1	-0.127588	0.000274054	0.00303398
ENSG00000184675	AMER1	-0.160523	0.000274616	0.00303789
ENSG00000119986	AVPI1	-0.249844	0.000275728	0.00304788
ENSG00000169436	COL22A1	0.959221	0.000276621	0.00305542
ENSG00000121897	LIAS	-0.174692	0.000276959	0.00305684
ENSG00000176658	MYO1D	0.249458	0.000278633	0.00307298
ENSG00000166106	ADAMTS15	0.312322	0.000279223	0.00307716
ENSG00000137135	ARHGEF39	0.222797	0.000280295	0.00308664
ENSG00000206240	HLA-DRB1	0.313051	0.000280978	0.00308877
ENSG00000138778	CENPE	0.304755	0.000280857	0.00308877
ENSG00000115380	EFEMP1	0.211962	0.000281125	0.00308877
ENSG00000182903	ZNF721	-0.201746	0.000282029	0.00309636
ENSG00000100129	EIF3L	-0.16587	0.000282312	0.00309714
ENSG00000026297	RNASET2	0.302068	0.000283083	0.00310326
ENSG00000086730	LAT2	0.362567	0.000284469	0.00311548
ENSG00000105879	CBLL1	-0.111605	0.000284627	0.00311548
ENSG00000088538	DOCK3	0.593765	0.000285957	0.0031277
ENSG00000176273	SLC35G1	0.305454	0.000286939	0.00313608
ENSG00000137168	PPIL1	0.244234	0.000288035	0.00314334
ENSG00000181035	SLC25A42	-0.213384	0.000287901	0.00314334
ENSG00000164542	KIAA0895	-0.394113	0.00028852	0.00314627
ENSG00000122778	KIAA1549	0.257696	0.00029148	0.00317509
ENSG00000156928	MALSU1	-0.128815	0.000291599	0.00317509
ENSG00000166454	ATMIN	-0.106785	0.000292527	0.00318282
ENSG00000156218	ADAMTSL3	-0.262258	0.000293955	0.00319597
ENSG00000182718	ANXA2	0.199066	0.000295353	0.00320877
ENSG00000171680	PLEKHG5	0.347978	0.000296631	0.00321871
ENSG00000163864	NMNAT3	-0.173164	0.000296711	0.00321871
ENSG00000278154	LAIR1	0.30348	0.000297421	0.00322401
ENSG00000141314	RHBDL3	0.309626	0.000300102	0.00325066
ENSG00000197312	DDI2	-0.153145	0.000300452	0.00325203
ENSG00000148158	SNX30	0.14369	0.000300969	0.0032552
ENSG00000157077	ZFYVE9	-0.117957	0.00030261	0.00327053
ENSG00000163154	TNFAIP8L2	0.392371	0.000303868	0.00327925
ENSG00000167995	BEST1	0.264404	0.000303831	0.00327925
ENSG00000130734	ATG4D	-0.154685	0.000304172	0.0032801
ENSG00000128294	TPST2	0.227618	0.000305754	0.00329472
ENSG00000122756	CNTFR	-0.320282	0.000306059	0.00329557
ENSG00000047346	FAM214A	-0.258823	0.000308177	0.00331592
ENSG00000101577	LPIN2	-0.171488	0.00031107	0.00334458
ENSG00000084674	APOB	-0.653902	0.000311318	0.00334478
ENSG00000136504	KAT7	-0.0845718	0.000312241	0.00335222
ENSG00000172500	FIBP	0.164323	0.000312886	0.00335667
ENSG00000105708	ZNF14	-0.213926	0.000314866	0.00337542
ENSG00000090520	DNAJB11	0.117833	0.000317635	0.0034026
ENSG00000148773	MKI67	0.796122	0.000322177	0.00343606
ENSG00000000938	FGR	0.485777	0.000322121	0.00343606
ENSG00000164125	FAM198B	0.328083	0.000321908	0.00343606
ENSG00000068654	POLR1A	0.132098	0.000321917	0.00343606
ENSG00000130699	TAF4	-0.12422	0.000322411	0.00343606
ENSG00000284548	METTL9	-0.1607	0.000321584	0.00343606
ENSG00000151498	ACAD8	-0.173502	0.00032234	0.00343606
ENSG00000184371	CSF1	0.278909	0.000323114	0.00343928
ENSG00000183134	PTGDR2	-0.574251	0.000323185	0.00343928
ENSG00000114737	CISH	-0.661135	0.000324414	0.00344983
ENSG00000110955	ATP5F1B	-0.193415	0.000325411	0.00345791
ENSG00000182566	CLEC4G	0.570801	0.000325995	0.00346158
ENSG00000182481	KPNA2	0.274708	0.000327096	0.00347075
ENSG00000168374	ARF4	0.182055	0.000327603	0.00347107
ENSG00000143952	VPS54	-0.166661	0.000327481	0.00347107
ENSG00000173253	DMRT2	-0.397879	0.000328836	0.0034816
ENSG00000117114	ADGRL2	-0.135201	0.000329816	0.00348944
ENSG00000182158	CREB3L2	0.143283	0.000330316	0.00349218
ENSG00000173611	SCAI	-0.246431	0.00033101	0.00349698
ENSG00000174197	MGA	-0.120548	0.000333019	0.00351458
ENSG00000119787	ATL2	-0.218114	0.000333158	0.00351458
ENSG00000145332	KLHL8	-0.199424	0.000333917	0.00351748
ENSG00000081181	ARG2	-0.236773	0.000333786	0.00351748
ENSG00000112799	LY86	0.512943	0.000339164	0.00356759
ENSG00000188171	ZNF626	-0.151589	0.000339099	0.00356759
ENSG00000139874	SSTR1	-0.427495	0.000341278	0.00358724
ENSG00000039537	C6	-0.656895	0.000342433	0.00359678
ENSG00000185052	SLC24A3	0.290859	0.000343666	0.00360713
ENSG00000174373	RALGAPA1	-0.185565	0.000344128	0.00360938
ENSG00000169499	PLEKHA2	0.129782	0.000345005	0.00361142
ENSG00000114054	PCCB	-0.218684	0.000344623	0.00361142
ENSG00000106526	ACTR3C	-0.305955	0.000345067	0.00361142
ENSG00000181284	TMEM102	0.318674	0.000349948	0.00365462
ENSG00000089289	IGBP1	-0.148822	0.000349782	0.00365462
ENSG00000122482	ZNF644	-0.187602	0.000349663	0.00365462
ENSG00000157869	RAB28	-0.148102	0.000350851	0.00365619
ENSG00000163512	AZI2	-0.162973	0.000350671	0.00365619
ENSG00000076003	MCM6	-0.213288	0.000350516	0.00365619
ENSG00000101955	SRPX	-0.262072	0.000352382	0.00366951
ENSG00000169442	CD52	0.725074	0.000352757	0.00367079
ENSG00000126561	STAT5A	-0.197544	0.00035317	0.00367246
ENSG00000173409	ARV1	-0.131159	0.00035349	0.00367317
ENSG00000132938	MTUS2	0.627715	0.000356925	0.00370622
ENSG00000198765	SYCP1	0.627884	0.000357754	0.00371217
ENSG00000133317	LGALS12	-0.357765	0.000359917	0.00373196
ENSG00000101084	RAB5IF	0.20164	0.00036221	0.00375085
ENSG00000129691	ASH2L	-0.112914	0.000362254	0.00375085
ENSG00000103811	CTSH	0.306902	0.000363742	0.00376358
ENSG00000137078	SIT1	0.391758	0.00036548	0.00377619
ENSG00000144445	KANSL1L	-0.163325	0.000365324	0.00377619
ENSG00000162614	NEXN	0.277211	0.0003658	0.00377682
ENSG00000136842	TMOD1	-0.300535	0.00036662	0.0037826
ENSG00000100122	CRYBB1	0.439778	0.000366981	0.00378365
ENSG00000107521	HPS1	0.15295	0.000367747	0.00378886
ENSG00000135046	ANXA1	0.23006	0.000372076	0.00382898
ENSG00000198040	ZNF84	-0.182283	0.000372167	0.00382898
ENSG00000096996	IL12RB1	0.448672	0.000372884	0.00383365
ENSG00000163995	ABLIM2	0.283494	0.000374312	0.00384191
ENSG00000106034	CPED1	-0.230006	0.000374479	0.00384191
ENSG00000152749	GPR180	-0.256315	0.000374013	0.00384191
ENSG00000275758	DDTL	-0.21789	0.000378505	0.00388047
ENSG00000122121	XPNPEP2	0.394958	0.000379464	0.00388757
ENSG00000128965	CHAC1	0.847131	0.000380953	0.00389842
ENSG00000099968	BCL2L13	-0.134633	0.000381058	0.00389842
ENSG00000160883	HK3	0.642765	0.000382288	0.00390825
ENSG00000169618	PROKR1	-0.624329	0.000382833	0.00391108
ENSG00000143409	MINDY1	-0.191126	0.00038416	0.00392188
	C17orf53	-0.307334	0.000384493	0.00392253
ENSG00000114739	ACVR2B	-0.18649	0.000385215	0.00392714
ENSG00000167123	CERCAM	0.306211	0.000387543	0.00394811
ENSG00000181092	ADIPOQ	-0.273551	0.000389022	0.0039604
ENSG00000104408	EIF3E	-0.179662	0.000389759	0.00396513
ENSG00000134452	FBH1	-0.0738231	0.000391659	0.00398168
ENSG00000101670	LIPG	0.712665	0.000392006	0.00398243
ENSG00000162396	PARS2	-0.19876	0.000392693	0.00398663
ENSG00000167552	TUBA1A	0.239914	0.000394638	0.00400079
ENSG00000083720	OXCT1	-0.238818	0.000394572	0.00400079
ENSG00000056998	GYG2	-0.222125	0.000395364	0.00400537
ENSG00000174697	LEP	0.485385	0.000396048	0.0040095
ENSG00000151640	DPYSL4	0.674213	0.000397911	0.00402557
ENSG00000166246	C16orf71	0.301873	0.000399166	0.00402802
ENSG00000087088	BAX	0.166439	0.00039863	0.00402802
ENSG00000116138	DNAJC16	-0.109716	0.00039926	0.00402802
ENSG00000180318	ALX1	-0.534711	0.000398963	0.00402802
ENSG00000114480	GBE1	-0.195179	0.000400536	0.00403809
ENSG00000139116	KIF21A	-0.188507	0.000400927	0.00403923
ENSG00000134480	CCNH	-0.170523	0.000406029	0.0040878
ENSG00000138756	BMP2K	0.204046	0.000406961	0.00408925
ENSG00000198951	NAGA	0.192117	0.000406712	0.00408925
ENSG00000141052	MYOCD	-0.545921	0.000407015	0.00408925
ENSG00000197024	ZNF398	-0.0981182	0.000408251	0.00409884
	2003-03-01	-0.314281	0.000409433	0.00410787
ENSG00000115112	TFCP2L1	0.545158	0.000410398	0.00411189
ENSG00000101298	SNPH	0.265174	0.00041016	0.00411189
ENSG00000066583	ISOC1	-0.234365	0.000412103	0.00412613
ENSG00000162458	FBLIM1	0.248641	0.000413174	0.00413401
ENSG00000135900	MRPL44	-0.143154	0.00041346	0.00413403
ENSG00000054967	RELT	0.388217	0.000415372	0.0041503
ENSG00000119636	BBOF1	-0.150325	0.000417651	0.00416905
ENSG00000096717	SIRT1	-0.259403	0.000417821	0.00416905
ENSG00000119125	GDA	0.835184	0.000419351	0.00418145
ENSG00000154589	LY96	0.231547	0.00042032	0.00418708
ENSG00000111696	NT5DC3	-0.234825	0.000420491	0.00418708
ENSG00000111181	SLC6A12	0.738742	0.000421688	0.00419613
ENSG00000135480	KRT7	0.993181	0.000424654	0.00422275
ENSG00000114200	BCHE	-0.354696	0.00042502	0.00422351
ENSG00000183309	ZNF623	-0.132071	0.000425495	0.00422535
ENSG00000172578	KLHL6	0.311532	0.00042591	0.00422658
ENSG00000131467	PSME3	0.126188	0.000427366	0.00423814
ENSG00000130635	COL5A1	0.273458	0.000430702	0.00426832
ENSG00000174600	CMKLR1	0.288821	0.000431316	0.0042691
ENSG00000166311	SMPD1	0.176875	0.000431368	0.0042691
ENSG00000067057	PFKP	0.17856	0.000432196	0.0042744
ENSG00000110583	NAA40	0.185698	0.000432548	0.00427497
ENSG00000128000	ZNF780B	-0.207271	0.000433614	0.0042826
ENSG00000111640	GAPDH	0.201507	0.000434375	0.00428721
ENSG00000131127	ZNF141	-0.205916	0.000436113	0.00430144
ENSG00000152580	IGSF10	-0.276237	0.000436679	0.00430411
ENSG00000173083	HPSE	0.485941	0.000437366	0.00430797
ENSG00000205339	IPO7	-0.168548	0.00043801	0.00431139
ENSG00000197619	ZNF615	-0.179572	0.000439524	0.00432337
ENSG00000130748	TMEM160	0.24948	0.000440569	0.0043278
ENSG00000013392	RWDD2A	-0.259576	0.000440482	0.0043278
ENSG00000189164	ZNF527	-0.154444	0.000441215	0.00433122
ENSG00000185347	TEDC1	0.348474	0.000443935	0.00435499
ENSG00000121552	CSTA	0.27894	0.000446072	0.004373
ENSG00000198130	HIBCH	-0.181393	0.000447543	0.00438447
ENSG00000150961	SEC24D	0.17755	0.000448076	0.00438675
ENSG00000242173	ARHGDIG	0.581386	0.000449263	0.00439541
ENSG00000158481	CD1C	0.494586	0.000452463	0.00442375
ENSG00000101871	MID1	0.238594	0.000453102	0.00442702
ENSG00000112167	SAYSD1	0.115251	0.000454687	0.00443952
ENSG00000152404	CWF19L2	-0.172373	0.000455813	0.00444754
ENSG00000143110	C1orf162	0.475923	0.00045871	0.0044728
ENSG00000239672	NME1	0.249718	0.00046144	0.00449641
ENSG00000134571	MYBPC3	0.742266	0.000463762	0.00451602
ENSG00000137871	ZNF280D	-0.168545	0.000464146	0.00451673
ENSG00000135945	REV1	-0.152955	0.000464979	0.00452182
ENSG00000137841	PLCB2	0.488928	0.000467071	0.00453308
ENSG00000141570	CBX8	0.303993	0.000466792	0.00453308
ENSG00000178449	COX14	-0.323941	0.000466647	0.00453308
ENSG00000128045	RASL11B	0.725985	0.000467659	0.00453576
ENSG00000153561	RMND5A	-0.212271	0.000468337	0.00453931
ENSG00000178764	ZHX2	-0.173393	0.000470019	0.00455258
ENSG00000143578	CREB3L4	-0.156273	0.000472103	0.00456973
ENSG00000178226	PRSS36	0.392075	0.000473352	0.00457877
ENSG00000156398	SFXN2	-0.251824	0.000473861	0.00458065
ENSG00000164241	C5orf63	-0.238683	0.000474246	0.00458134
ENSG00000182378	PLCXD1	-0.333763	0.000474591	0.00458163
ENSG00000117139	KDM5B	-0.12385	0.000475737	0.00458734
ENSG00000143365	RORC	-0.488375	0.000475813	0.00458734
ENSG00000095574	IKZF5	-0.213301	0.000476134	0.0045874
ENSG00000135108	FBXO21	-0.110642	0.000479548	0.00461723
ENSG00000073417	PDE8A	-0.143169	0.000486979	0.00468568
ENSG00000179222	MAGED1	0.1737	0.000488861	0.00469964
ENSG00000089060	SLC8B1	0.15955	0.000489075	0.00469964
ENSG00000166233	ARIH1	-0.110438	0.000491092	0.00471547
ENSG00000166228	PCBD1	-0.23767	0.000491371	0.00471547
ENSG00000157224	CLDN12	-0.207313	0.000492493	0.00472313
ENSG00000084070	SMAP2	0.23683	0.000493791	0.00472792
ENSG00000187605	TET3	0.21433	0.000493967	0.00472792
ENSG00000188177	ZC3H6	-0.159033	0.000493528	0.00472792
ENSG00000066827	ZFAT	0.340595	0.000498065	0.00476402
ENSG00000168301	KCTD6	-0.201819	0.000501353	0.00479232
ENSG00000206281	TAPBP	0.188945	0.000502757	0.00480258
ENSG00000183856	IQGAP3	0.69609	0.000503631	0.00480654
ENSG00000185414	MRPL30	-0.117872	0.000504162	0.00480654
ENSG00000127914	AKAP9	-0.185747	0.000503959	0.00480654
ENSG00000154328	NEIL2	0.20504	0.000506224	0.00482304
ENSG00000140451	PIF1	0.395666	0.00050903	0.00484661
ENSG00000130024	PHF10	-0.199427	0.000509753	0.00485032
ENSG00000114853	ZBTB47	0.162769	0.000510801	0.00485712
ENSG00000113269	RNF130	-0.135694	0.000511492	0.00486051
ENSG00000104763	ASAH1	0.291712	0.000512527	0.00486399
ENSG00000109066	TMEM104	0.194764	0.000512307	0.00486399
ENSG00000176225	RTTN	-0.18941	0.000512886	0.00486423
ENSG00000071991	CDH19	-0.534516	0.00051388	0.00487049
ENSG00000130812	ANGPTL6	0.484824	0.00051457	0.00487385
ENSG00000124243	BCAS4	0.248279	0.000514942	0.0048742
ENSG00000125877	ITPA	0.161727	0.00051812	0.00489791
ENSG00000134138	MEIS2	-0.171406	0.000517801	0.00489791
ENSG00000139428	MMAB	-0.162055	0.000520751	0.00491959
ENSG00000110876	SELPLG	0.432378	0.000522087	0.00492902
ENSG00000077157	PPP1R12B	-0.171673	0.000524087	0.00494469
ENSG00000014216	CAPN1	0.124702	0.000527261	0.00497141
ENSG00000122254	HS3ST2	0.566553	0.000527648	0.00497184
ENSG00000148483	TMEM236	0.388583	0.000529163	0.0049829
ENSG00000104886	PLEKHJ1	-0.203601	0.000533251	0.00501219
ENSG00000119326	CTNNAL1	-0.275673	0.000533206	0.00501219
ENSG00000276776	TC2N	-0.390151	0.000533307	0.00501219
ENSG00000206305	HLA-DQA1	0.375636	0.000534522	0.00501713
	2006-03-01	-0.172634	0.000534307	0.00501713
ENSG00000166136	NDUFB8	-0.13028	0.000535069	0.00501903
ENSG00000131242	RAB11FIP4	0.468494	0.000535954	0.00502409
ENSG00000185499	MUC1	0.344821	0.000537362	0.00502435
ENSG00000125107	CNOT1	-0.0875944	0.000536867	0.00502435
ENSG00000090376	IRAK3	-0.183718	0.000537211	0.00502435
ENSG00000138378	STAT4	-0.307329	0.000536543	0.00502435
ENSG00000010810	FYN	0.142484	0.000539832	0.00504421
ENSG00000049089	COL9A2	0.430432	0.000541086	0.00505268
ENSG00000275565	ALOX5	0.473869	0.000543275	0.00506662
ENSG00000143337	TOR1AIP1	-0.129532	0.000543038	0.00506662
ENSG00000081052	COL4A4	0.694642	0.000545581	0.0050844
ENSG00000123136	DDX39A	0.158816	0.000545879	0.0050844
ENSG00000105711	SCN1B	0.234481	0.000549325	0.00510343
ENSG00000137815	RTF1	-0.0788733	0.000548641	0.00510343
ENSG00000125246	CLYBL	-0.136027	0.000548983	0.00510343
ENSG00000235169	SMIM1	-0.39564	0.000548418	0.00510343
ENSG00000108231	LGI1	0.636754	0.000550467	0.00510917
ENSG00000078401	EDN1	0.518337	0.000550645	0.00510917
ENSG00000173638	SLC19A1	-0.28737	0.000553305	0.00513058
ENSG00000170209	ANKK1	-0.555752	0.000555358	0.00514634
ENSG00000100714	MTHFD1	-0.195004	0.000556852	0.00515691
ENSG00000133321	RARRES3	0.211321	0.000561421	0.00519591
ENSG00000278461	MRPS36	-0.248593	0.000563392	0.00521084
ENSG00000165637	VDAC2	-0.188746	0.000565394	0.00522604
ENSG00000105246	EBI3	0.490202	0.000567241	0.00523978
ENSG00000114019	AMOTL2	0.214232	0.000569173	0.00525429
ENSG00000166501	PRKCB	0.453086	0.000571786	0.00527507
ENSG00000065243	PKN2	-0.20591	0.000573825	0.00529053
ENSG00000135093	USP30	-0.171275	0.000574913	0.0052972
ENSG00000079462	PAFAH1B3	0.326712	0.000575534	0.00529958
ENSG00000102879	CORO1A	0.425026	0.000576893	0.00530537
ENSG00000165802	NSMF	0.176377	0.000576788	0.00530537
ENSG00000174021	GNG5	0.118508	0.000580964	0.00533944
ENSG00000146477	SLC22A3	-0.21041	0.000581881	0.0053445
ENSG00000111231	GPN3	-0.2117	0.000584739	0.00536736
ENSG00000131747	TOP2A	0.651147	0.000587146	0.00538348
ENSG00000135823	STX6	0.14523	0.000587605	0.00538348
ENSG00000151090	THRB	-0.186679	0.00058755	0.00538348
ENSG00000142552	RCN3	0.274306	0.000589401	0.00539654
ENSG00000004948	CALCR	0.512543	0.000591541	0.00541273
ENSG00000187257	RSBN1L	-0.165557	0.000591947	0.00541304
ENSG00000179915	NRXN1	-0.518051	0.000594978	0.00543735
ENSG00000149380	P4HA3	0.533876	0.000596598	0.00543914
ENSG00000171729	TMEM51	0.356582	0.000596669	0.00543914
ENSG00000005059	MCUB	0.184793	0.000596537	0.00543914
ENSG00000181690	PLAG1	-0.451948	0.000595941	0.00543914
ENSG00000079931	MOXD1	0.486802	0.000598693	0.00545207
ENSG00000180787	ZFP3	-0.138556	0.000598836	0.00545207
ENSG00000118508	RAB32	0.219117	0.00059967	0.00545625
ENSG00000206538	VGLL3	0.3813	0.000600538	0.00546073
ENSG00000122971	ACADS	-0.218088	0.00060135	0.0054647
ENSG00000162735	PEX19	-0.183251	0.000601751	0.00546493
ENSG00000285443	ZYX	0.288909	0.000602337	0.00546685
ENSG00000285262	MCPH1	-0.104054	0.000603502	0.00547401
ENSG00000136521	NDUFB5	-0.227695	0.000604292	0.00547776
ENSG00000162302	RPS6KA4	0.131662	0.000606454	0.00549394
ENSG00000162599	NFIA	-0.132075	0.000608921	0.00550528
ENSG00000146540	C7orf50	-0.1474	0.000609195	0.00550528
ENSG00000134759	ELP2	-0.156828	0.000609219	0.00550528
ENSG00000261480	GOLGA8M	-0.338027	0.000608085	0.00550528
ENSG00000145700	ANKRD31	-0.368591	0.000611037	0.00551668
ENSG00000021461	CYP3A43	-0.633829	0.000611238	0.00551668
ENSG00000004399	PLXND1	0.129452	0.000611677	0.00551722
ENSG00000186652	PRG2	0.450162	0.000612512	0.00551848
ENSG00000147010	SH3KBP1	-0.134687	0.000612575	0.00551848
ENSG00000052749	RRP12	0.185858	0.000613572	0.00552404
ENSG00000112234	FBXL4	-0.159299	0.000616625	0.0055481
ENSG00000186094	AGBL4	-0.454746	0.000619249	0.00556827
ENSG00000058063	ATP11B	-0.171383	0.000619868	0.00557039
ENSG00000163235	TGFA	0.400408	0.000621247	0.00557934
ENSG00000149506	ZP1	-0.479124	0.000621939	0.00558211
ENSG00000164764	SBSPON	-0.356681	0.000623433	0.00559208
ENSG00000049768	FOXP3	0.462343	0.000626269	0.00559412
ENSG00000165304	MELK	0.450177	0.000624964	0.00559412
ENSG00000162734	PEA15	0.221582	0.000626351	0.00559412
ENSG00000185379	RAD51D	0.143061	0.000626279	0.00559412
ENSG00000164182	NDUFAF2	-0.127292	0.000624854	0.00559412
ENSG00000105552	BCAT2	-0.192893	0.000625918	0.00559412
ENSG00000128309	MPST	-0.214016	0.000625261	0.00559412
ENSG00000164087	POC1A	0.230018	0.000630524	0.00562561
ENSG00000173068	BNC2	-0.188776	0.00063065	0.00562561
ENSG00000123610	TNFAIP6	0.484448	0.000633462	0.00564724
ENSG00000213085	CFAP45	0.349187	0.000640774	0.00570195
ENSG00000068489	PRR11	0.265569	0.000640162	0.00570195
ENSG00000142197	DOP1B	0.162262	0.000640768	0.00570195
ENSG00000033122	LRRC7	-0.377351	0.000641183	0.0057021
ENSG00000146414	SHPRH	-0.167676	0.000642047	0.0057063
ENSG00000278823	C16orf45	0.174249	0.000642771	0.00570925
ENSG00000178826	TMEM139	0.514513	0.000643903	0.00571233
ENSG00000147642	SYBU	-0.236273	0.000643867	0.00571233
ENSG00000177675	CD163L1	0.343093	0.000645856	0.00571921
ENSG00000100949	RABGGTA	0.233957	0.000645637	0.00571921
ENSG00000173598	NUDT4	-0.213036	0.000645415	0.00571921
ENSG00000175970	UNC119B	-0.124631	0.0006469	0.00572322
ENSG00000166855	CLPX	-0.141015	0.000647096	0.00572322
ENSG00000158488	CD1E	0.651471	0.000650379	0.00574877
ENSG00000150977	RILPL2	0.135745	0.000651302	0.00575343
ENSG00000164128	NPY1R	0.380492	0.000652977	0.00575775
ENSG00000115137	DNAJC27	-0.191558	0.000652583	0.00575775
ENSG00000169738	DCXR	-0.269365	0.000652701	0.00575775
ENSG00000137441	FGFBP2	-0.563871	0.000654437	0.00576713
ENSG00000185591	SP1	-0.100727	0.000654842	0.0057672
ENSG00000156958	GALK2	-0.148276	0.000659098	0.00580118
ENSG00000158373	HIST1H2BC	0.417524	0.000660324	0.00580846
ENSG00000071189	SNX13	-0.210292	0.000661727	0.00581729
ENSG00000151748	SAV1	-0.167863	0.000663035	0.00582527
ENSG00000188613	NANOS1	0.409597	0.00066344	0.00582531
ENSG00000197122	SRC	0.165843	0.000665294	0.00583807
ENSG00000064763	FAR2	0.217707	0.000665834	0.00583928
ENSG00000145623	OSMR	0.227353	0.000669397	0.005867
ENSG00000110852	CLEC2B	0.164902	0.000670203	0.00587053
ENSG00000189233	NUGGC	0.568372	0.000671934	0.00588215
ENSG00000088451	TGDS	-0.21924	0.000674954	0.00590504
ENSG00000182013	PNMA8A	0.572896	0.000675391	0.00590531
ENSG00000184292	TACSTD2	0.500102	0.000678779	0.00593137
ENSG00000126091	ST3GAL3	-0.112091	0.000681251	0.0059494
ENSG00000173692	PSMD1	0.143139	0.000682622	0.0059578
ENSG00000123384	LRP1	0.215881	0.000683753	0.00596409
ENSG00000071246	VASH1	0.188102	0.000686631	0.00598203
ENSG00000178814	OPLAH	-0.208661	0.000686599	0.00598203
ENSG00000185811	IKZF1	0.362287	0.000687172	0.00598317
ENSG00000007314	SCN4A	-0.282111	0.000688142	0.00598803
ENSG00000103423	DNAJA3	-0.121077	0.000689378	0.0059952
ENSG00000070081	NUCB2	0.14409	0.000689815	0.00599542
	C9orf84	-0.412244	0.000694085	0.00602893
ENSG00000262102	DSEL	0.25841	0.000694551	0.00602938
ENSG00000177485	ZBTB33	-0.165651	0.000698276	0.00605811
ENSG00000198168	SVIP	-0.241337	0.000698774	0.00605881
ENSG00000234243	GPSM3	0.361125	0.00070284	0.00608682
ENSG00000204291	COL15A1	0.233907	0.000702685	0.00608682
ENSG00000119321	FKBP15	0.134846	0.000705197	0.0061036
ENSG00000137573	SULF1	-0.371025	0.000706015	0.00610705
ENSG00000005884	ITGA3	0.343766	0.000719307	0.00621833
ENSG00000067177	PHKA1	-0.157602	0.000720136	0.0062218
ENSG00000112584	FAM120B	-0.0818645	0.000721472	0.00622965
ENSG00000100711	ZFYVE21	-0.0974214	0.000722398	0.00622991
ENSG00000171861	MRM3	-0.130989	0.000722786	0.00622991
ENSG00000178691	SUZ12	-0.152721	0.000722007	0.00622991
ENSG00000160360	GPSM1	0.215992	0.000724327	0.00623944
ENSG00000115539	PDCL3	0.171803	0.000724748	0.00623944
ENSG00000155252	PI4K2A	0.142716	0.000725747	0.00624434
ENSG00000138135	CH25H	0.617602	0.000727817	0.00625401
ENSG00000077238	IL4R	0.240694	0.000727632	0.00625401
ENSG00000167394	ZNF668	0.206889	0.00072816	0.00625401
ENSG00000092148	HECTD1	-0.125732	0.000729583	0.00626254
ENSG00000142751	GPN2	0.0851442	0.000730106	0.00626334
ENSG00000059915	PSD	0.382965	0.000730817	0.00626545
ENSG00000111850	SMIM8	-0.205447	0.000731214	0.00626545
ENSG00000064601	CTSA	0.184891	0.000731809	0.00626687
ENSG00000221955	SLC12A8	0.280453	0.000736833	0.00630618
ENSG00000244045	TMEM199	0.0969849	0.000739104	0.0063219
ENSG00000107581	EIF3A	-0.111328	0.000742281	0.00634353
ENSG00000153303	FRMD1	-0.345751	0.000742504	0.00634353
ENSG00000008277	ADAM22	0.284854	0.00074351	0.0063484
ENSG00000285301	BOP1	0.175814	0.000746447	0.00636974
ENSG00000171763	SPATA5L1	-0.153794	0.000747387	0.00637402
ENSG00000186283	TOR3A	0.106224	0.00074911	0.00638497
ENSG00000163565	IFI16	0.193129	0.000750661	0.00639445
ENSG00000161243	FBXO27	-0.227385	0.00075283	0.00640918
ENSG00000143437	ARNT	-0.112218	0.000754103	0.00641626
ENSG00000113734	BNIP1	-0.142814	0.000755113	0.0064211
ENSG00000065060	UHRF1BP1	-0.143183	0.000757943	0.00644141
ENSG00000167851	CD300A	0.475763	0.000759756	0.00645305
ENSG00000011304	PTBP1	0.109017	0.000760588	0.00645635
ENSG00000163694	RBM47	0.227009	0.000762276	0.00646691
ENSG00000179528	LBX2	0.295192	0.000762807	0.00646765
	WDR34	0.196324	0.000764419	0.0064771
ENSG00000165209	STRBP	-0.147166	0.000764812	0.0064771
ENSG00000103066	PLA2G15	0.22025	0.000767558	0.00648952
ENSG00000172728	FUT10	-0.141318	0.000767617	0.00648952
ENSG00000138685	FGF2	-0.259368	0.000767526	0.00648952
ENSG00000173559	NABP1	0.325681	0.000768739	0.00649524
ENSG00000144381	HSPD1	-0.184954	0.000770534	0.00650663
ENSG00000151687	ANKAR	-0.212739	0.000772639	0.00652062
ENSG00000196911	KPNA5	-0.277143	0.00077404	0.00652866
ENSG00000106733	NMRK1	-0.156465	0.000775799	0.00653971
ENSG00000000457	SCYL3	-0.125134	0.000778053	0.00655492
ENSG00000100285	NEFH	0.393283	0.000778622	0.00655592
ENSG00000122224	LY9	0.503452	0.000780991	0.00656827
ENSG00000062716	VMP1	0.118557	0.000780841	0.00656827
ENSG00000064652	SNX24	0.122413	0.000781535	0.00656904
ENSG00000149970	CNKSR2	-0.35067	0.0007831	0.00657841
ENSG00000126261	UBA2	-0.162891	0.000784493	0.0065863
ENSG00000100027	YPEL1	-0.225814	0.000786263	0.00659736
ENSG00000130529	TRPM4	0.189443	0.000787791	0.00660519
ENSG00000140545	MFGE8	0.188349	0.000788104	0.00660519
ENSG00000132646	PCNA	0.125991	0.000789413	0.00661236
ENSG00000155719	OTOA	0.560443	0.000793194	0.00664021
	FAM19A1	-0.517084	0.00079403	0.00664338
ENSG00000164002	EXO5	0.129828	0.000795526	0.00665207
ENSG00000150594	ADRA2A	0.279133	0.0007961	0.00665306
ENSG00000285360	LONRF1	-0.296945	0.000798564	0.00666982
ENSG00000167114	SLC27A4	0.167352	0.000799847	0.0066767
ENSG00000100814	CCNB1IP1	-0.179172	0.000804606	0.00671258
ENSG00000115163	CENPA	0.682841	0.000805556	0.00671666
ENSG00000023228	NDUFS1	-0.193311	0.00081133	0.00676093
ENSG00000101972	STAG2	-0.184711	0.000812182	0.00676415
ENSG00000148690	FRA10AC1	-0.164296	0.00081369	0.00677284
ENSG00000136002	ARHGEF4	-0.285778	0.000814727	0.0067776
ENSG00000101938	CHRDL1	0.219376	0.000819184	0.00681078
ENSG00000077463	SIRT6	0.152403	0.000819794	0.00681196
ENSG00000043462	LCP2	0.313392	0.000824601	0.0068441
ENSG00000143344	RGL1	0.16655	0.000824224	0.0068441
ENSG00000099377	HSD3B7	0.235492	0.000825594	0.00684843
ENSG00000186458	DEFB132	-0.874133	0.000830386	0.00688426
ENSG00000162772	ATF3	0.587379	0.000832613	0.00689651
ENSG00000184014	DENND5A	0.0828847	0.000832811	0.00689651
ENSG00000170004	CHD3	0.190724	0.000835747	0.00691689
ENSG00000282895	RINL	0.15502	0.000836463	0.00691888
ENSG00000078967	UBE2D4	0.140362	0.000838116	0.00692861
ENSG00000174004	NRROS	0.232144	0.000841574	0.00695325
ENSG00000136937	NCBP1	-0.120765	0.000843094	0.00696186
ENSG00000174791	RIN1	0.246195	0.000844222	0.00696546
ENSG00000141429	GALNT1	0.189792	0.000845125	0.00696546
ENSG00000131375	CAPN7	-0.142499	0.000844941	0.00696546
ENSG00000112474	HSD17B8	-0.202092	0.000845444	0.00696546
ENSG00000132313	MRPL35	-0.150026	0.000851225	0.00700913
ENSG00000243244	STON1	-0.252897	0.000851928	0.00701095
ENSG00000158715	SLC45A3	0.382341	0.000853943	0.00702356
ENSG00000198420	TCAF1	-0.168707	0.000854878	0.00702728
ENSG00000070010	UFD1	0.127119	0.000856201	0.00703418
ENSG00000196547	MAN2A2	-0.165007	0.000858332	0.00704771
ENSG00000110693	SOX6	-0.234745	0.000859926	0.00705682
ENSG00000101194	SLC17A9	0.518241	0.00086216	0.0070673
ENSG00000146192	FGD2	0.423256	0.000862173	0.0070673
ENSG00000173889	PHC3	-0.14263	0.000862748	0.00706803
ENSG00000204397	CARD16	0.253929	0.000866579	0.00709143
ENSG00000196562	SULF2	0.241586	0.000866302	0.00709143
ENSG00000166173	LARP6	-0.223225	0.00086796	0.00709651
ENSG00000205213	LGR4	-0.254981	0.000868174	0.00709651
ENSG00000121774	KHDRBS1	-0.109714	0.00086927	0.00710148
ENSG00000236967	RNF39	0.356857	0.000871687	0.00711176
ENSG00000197798	FAM118B	0.111979	0.000871994	0.00711176
ENSG00000066027	PPP2R5A	-0.202257	0.000871425	0.00711176
ENSG00000167778	SPRYD3	0.161663	0.000874167	0.00712549
ENSG00000166682	TMPRSS5	-0.320357	0.000874668	0.00712559
ENSG00000221926	TRIM16	0.1785	0.000875855	0.00713126
ENSG00000170085	SIMC1	-0.120653	0.00088243	0.00717859
ENSG00000163145	C1QTNF7	-0.319885	0.000882654	0.00717859
ENSG00000054690	PLEKHH1	-0.37003	0.000884881	0.00719269
ENSG00000117036	ETV3	0.170505	0.000885546	0.00719407
ENSG00000105254	TBCB	0.127393	0.000886651	0.00719502
ENSG00000153944	MSI2	-0.154736	0.00088651	0.00719502
ENSG00000101856	PGRMC1	-0.179415	0.000889817	0.00721267
ENSG00000104343	UBE2W	-0.28163	0.000889483	0.00721267
ENSG00000168952	STXBP6	-0.296793	0.000893894	0.00724169
ENSG00000161944	ASGR2	0.558246	0.000896721	0.00725248
ENSG00000152767	FARP1	0.143284	0.000896273	0.00725248
ENSG00000147133	TAF1	-0.0938503	0.000896512	0.00725248
ENSG00000122741	DCAF10	-0.139546	0.000898307	0.00726127
ENSG00000188112	C6orf132	0.362944	0.000901461	0.00728273
ENSG00000105245	NUMBL	0.22693	0.000903365	0.00729406
ENSG00000158882	TOMM40L	0.156182	0.000907463	0.00732309
ENSG00000011454	RABGAP1	-0.0877045	0.000908003	0.00732338
ENSG00000108700	CCL8	0.472853	0.000909186	0.00732886
ENSG00000152782	PANK1	-0.247908	0.000910382	0.00733445
ENSG00000128881	TTBK2	-0.134152	0.00091573	0.00737345
ENSG00000060656	PTPRU	0.195438	0.000918995	0.00739565
ENSG00000188763	FZD9	-0.342685	0.000920703	0.0074053
ENSG00000169220	RGS14	0.296085	0.000928857	0.00746676
ENSG00000161681	SHANK1	0.527595	0.000939473	0.00754793
ENSG00000163788	SNRK	-0.160568	0.000940682	0.00755347
ENSG00000173660	UQCRH	-0.183924	0.000941643	0.00755703
ENSG00000285222	GCNT2	0.308019	0.000942393	0.00755887
ENSG00000147687	TATDN1	-0.0939781	0.000943722	0.00755905
ENSG00000104447	TRPS1	-0.161775	0.000943973	0.00755905
ENSG00000023516	AKAP11	-0.206666	0.000943375	0.00755905
ENSG00000162600	OMA1	-0.132165	0.000944528	0.00755934
ENSG00000164080	RAD54L2	-0.142493	0.000948518	0.0075871
ENSG00000274089	PRIMA1	-0.365898	0.000955922	0.00764213
ENSG00000123636	BAZ2B	-0.181058	0.000957184	0.00764801
ENSG00000118873	RAB3GAP2	-0.149219	0.000958734	0.0076562
ENSG00000142784	WDTC1	-0.139424	0.000962459	0.00768173
ENSG00000183783	KCTD8	-0.917955	0.000963958	0.00768948
ENSG00000186104	CYP2R1	-0.212957	0.000969956	0.00772886
ENSG00000007001	UPP2	-0.352751	0.000969621	0.00772886
ENSG00000141968	VAV1	0.337285	0.000971911	0.0077402
ENSG00000088325	TPX2	0.37899	0.000973566	0.00774714
ENSG00000132768	DPH2	0.122051	0.000973848	0.00774714
ENSG00000155254	MARVELD1	0.196362	0.00097476	0.00775017
ENSG00000159674	SPON2	0.272119	0.000977021	0.00775967
ENSG00000169136	ATF5	0.243656	0.000976814	0.00775967
ENSG00000064199	SPA17	0.265306	0.000980668	0.00778439
ENSG00000047849	MAP4	0.154276	0.000984406	0.0078098
ENSG00000108691	CCL2	0.534201	0.000987571	0.00782779
ENSG00000153291	SLC25A27	-0.32892	0.000987749	0.00782779
ENSG00000128340	RAC2	0.481536	0.00099063	0.00784254
ENSG00000163319	MRPS18C	-0.126586	0.000990688	0.00784254
ENSG00000109047	RCVRN	0.489041	0.000991465	0.00784442
ENSG00000255833	TIFAB	0.742785	0.000997027	0.00788197
ENSG00000166794	PPIB	0.140181	0.000997293	0.00788197
ENSG00000169193	CCDC126	-0.253562	0.000998333	0.00788591
ENSG00000099331	MYO9B	0.196405	0.00100062	0.00789889
ENSG00000035141	FAM136A	0.110517	0.00100106	0.00789889
ENSG00000113368	LMNB1	0.357686	0.00100315	0.0079111
ENSG00000135637	CCDC142	-0.195805	0.00100439	0.00791232
ENSG00000185271	KLHL33	-0.23422	0.00100399	0.00791232
ENSG00000101639	CEP192	-0.14408	0.00100547	0.00791648
ENSG00000115942	ORC2	-0.266253	0.0010077	0.00792978
ENSG00000113328	CCNG1	-0.231867	0.00101272	0.00796495
ENSG00000158079	PTPDC1	-0.10381	0.00101341	0.00796609
ENSG00000166192	SENP8	-0.217756	0.00101872	0.00800353
ENSG00000124155	PIGT	0.21138	0.00102123	0.00801892
ENSG00000143851	PTPN7	0.373962	0.00102249	0.0080236
ENSG00000135931	ARMC9	0.196478	0.00102293	0.0080236
ENSG00000089327	FXYD5	0.293483	0.00102612	0.00804427
ENSG00000167881	SRP68	-0.0843322	0.00103147	0.00807753
ENSG00000187672	ERC2	-0.461124	0.0010314	0.00807753
ENSG00000013619	MAMLD1	-0.209348	0.00103581	0.00810718
ENSG00000113749	HRH2	0.366405	0.00103886	0.00812233
ENSG00000168268	NT5DC2	0.211292	0.00103848	0.00812233
ENSG00000165527	ARF6	0.120886	0.00104117	0.00812849
ENSG00000102302	FGD1	0.114146	0.00104033	0.00812849
ENSG00000187546	AGMO	-0.279976	0.00104133	0.00812849
ENSG00000178947	SMIM10L2A	-0.18466	0.0010422	0.00813096
ENSG00000226248	CLIC1	0.154137	0.00104389	0.00813538
ENSG00000140455	USP3	-0.23023	0.00104377	0.00813538
ENSG00000147168	IL2RG	0.425632	0.00104644	0.00815088
ENSG00000126803	HSPA2	0.287439	0.00104885	0.00816529
	ELMSAN1	0.162168	0.00104941	0.00816529
ENSG00000282844	ACTN4	0.196671	0.00105012	0.00816648
ENSG00000035681	NSMAF	0.0823119	0.00105502	0.00820019
ENSG00000080561	MID2	-0.196781	0.00105633	0.00820597
ENSG00000101236	RNF24	0.214298	0.00105814	0.00821569
ENSG00000139289	PHLDA1	0.444918	0.00106049	0.00822517
ENSG00000099338	CATSPERG	0.293358	0.0010604	0.00822517
ENSG00000185942	NKAIN3	-0.475605	0.00106354	0.00824438
ENSG00000104856	RELB	0.226252	0.00106413	0.0082446
ENSG00000103150	MLYCD	-0.151831	0.00106767	0.00826764
ENSG00000174165	ZDHHC24	0.123955	0.00107086	0.00828795
ENSG00000004799	PDK4	-0.265687	0.00107284	0.00829881
ENSG00000167460	TPM4	0.212195	0.00107401	0.0083035
ENSG00000166387	PPFIBP2	0.177484	0.00108265	0.00836586
ENSG00000162704	ARPC5	0.163674	0.00108687	0.008394
ENSG00000157778	PSMG3	0.136267	0.00108849	0.00840202
ENSG00000189091	SF3B3	-0.0948103	0.00108975	0.00840728
ENSG00000144589	STK11IP	0.189322	0.00109556	0.00844766
ENSG00000015285	WAS	0.422976	0.00110021	0.008479
ENSG00000276043	UHRF1	0.442423	0.00110381	0.00849996
ENSG00000177628	GBA	0.16836	0.0011041	0.00849996
ENSG00000135090	TAOK3	0.114624	0.00110692	0.00851719
ENSG00000143870	PDIA6	0.129001	0.00111237	0.00855462
ENSG00000138134	STAMBPL1	-0.261912	0.00111652	0.00858199
ENSG00000169519	METTL15	-0.206477	0.00111821	0.00859047
ENSG00000086712	TXLNG	-0.202623	0.00111984	0.00859842
ENSG00000051382	PIK3CB	-0.153454	0.00112098	0.00860265
ENSG00000179431	FJX1	0.345712	0.00112375	0.00861831
ENSG00000110721	CHKA	-0.255844	0.0011242	0.00861831
ENSG00000198185	ZNF334	-0.412588	0.00112481	0.00861839
ENSG00000115966	ATF2	-0.161106	0.0011284	0.00864134
ENSG00000106261	ZKSCAN1	-0.0978136	0.00112913	0.00864243
ENSG00000166171	DPCD	0.127295	0.00113086	0.00865113
ENSG00000089050	RBBP9	0.141403	0.00113462	0.00867215
ENSG00000144231	POLR2D	-0.119451	0.0011348	0.00867215
ENSG00000124731	TREM1	0.813361	0.00114094	0.00871446
ENSG00000105856	HBP1	-0.139484	0.00114251	0.00872192
ENSG00000110497	AMBRA1	-0.105612	0.00114675	0.00874964
ENSG00000163734	CXCL3	0.53423	0.0011475	0.00875084
ENSG00000102003	SYP	0.203577	0.00115147	0.00877436
ENSG00000146233	CYP39A1	-0.2751	0.00115179	0.00877436
ENSG00000134744	TUT4	-0.117295	0.00115747	0.00881298
ENSG00000164091	WDR82	-0.100629	0.00115909	0.00882075
ENSG00000140937	CDH11	0.231904	0.00116971	0.00889226
ENSG00000102978	POLR2C	-0.0990269	0.0011694	0.00889226
ENSG00000123595	RAB9A	0.149134	0.00117068	0.00889495
ENSG00000167664	TMIGD2	0.541285	0.00118184	0.00895679
ENSG00000184730	APOBR	0.528689	0.00118066	0.00895679
ENSG00000072682	P4HA2	0.180084	0.00118167	0.00895679
ENSG00000127616	SMARCA4	0.128166	0.00118007	0.00895679
ENSG00000144199	FAHD2B	-0.154139	0.00118189	0.00895679
ENSG00000103274	NUBP1	0.111905	0.00118384	0.00896687
ENSG00000149115	TNKS1BP1	0.122332	0.00118837	0.00899654
ENSG00000189369	GSPT2	-0.145266	0.00119099	0.0090117
ENSG00000115355	CCDC88A	0.179963	0.00119207	0.00901513
ENSG00000139354	GAS2L3	0.2747	0.00119418	0.00902644
ENSG00000108813	DLX4	0.433436	0.00119542	0.00903111
ENSG00000166164	BRD7	0.0872582	0.00119814	0.00903755
ENSG00000171530	TBCA	-0.119522	0.0011969	0.00903755
ENSG00000132964	CDK8	-0.138807	0.00119803	0.00903755
ENSG00000121310	ECHDC2	-0.320939	0.00119966	0.00904435
ENSG00000175866	BAIAP2	0.201227	0.00120558	0.00908427
ENSG00000170955	CAVIN3	0.164374	0.00120705	0.00909064
ENSG00000100336	APOL4	-0.584217	0.00121023	0.00910987
ENSG00000032219	ARID4A	-0.148426	0.00121089	0.00911014
ENSG00000166598	HSP90B1	0.130752	0.00121289	0.00912012
ENSG00000134287	ARF3	0.0965543	0.00121347	0.00912012
ENSG00000119782	FKBP1B	0.224305	0.00121581	0.00913302
ENSG00000198208	RPS6KL1	0.26956	0.00122044	0.00915783
ENSG00000163815	CLEC3B	0.245715	0.001221	0.00915783
ENSG00000083750	RRAGB	-0.132173	0.00122053	0.00915783
ENSG00000171310	CHST11	0.322198	0.0012221	0.00916131
ENSG00000110218	PANX1	0.181708	0.00122289	0.00916256
ENSG00000135334	AKIRIN2	0.138667	0.00122666	0.00918606
ENSG00000196502	SULT1A1	0.321337	0.00122858	0.00919568
ENSG00000123130	ACOT9	0.0984499	0.00123026	0.00920359
ENSG00000206432	TMEM200C	0.463	0.001232	0.00921187
ENSG00000078687	TNRC6C	-0.145298	0.00123472	0.00922742
ENSG00000149089	APIP	-0.209398	0.00123596	0.00923196
ENSG00000165566	AMER2	0.772901	0.00123728	0.0092371
ENSG00000243317	STMP1	0.145797	0.00123896	0.00924492
ENSG00000181555	SETD2	-0.088927	0.00124055	0.00925198
ENSG00000104976	SNAPC2	0.181255	0.00125099	0.00932513
ENSG00000244038	DDOST	0.0898449	0.00125997	0.00938726
ENSG00000138398	PPIG	-0.109618	0.00126123	0.00939181
ENSG00000172995	ARPP21	0.7607	0.00126447	0.00941113
ENSG00000131831	RAI2	-0.234563	0.00126545	0.0094136
ENSG00000124164	VAPB	-0.101724	0.0012662	0.00941438
ENSG00000152133	GPATCH11	-0.184879	0.00126708	0.00941614
ENSG00000162998	FRZB	0.422179	0.00126826	0.00942009
ENSG00000186812	ZNF397	-0.13114	0.00127506	0.00946575
	TMEM8A	0.168842	0.00128384	0.00952605
ENSG00000131013	PPIL4	-0.124657	0.00129316	0.00959033
ENSG00000155090	KLF10	0.234798	0.00129607	0.00960706
ENSG00000110075	PPP6R3	-0.115141	0.00129685	0.00960791
ENSG00000166582	CENPV	-0.359611	0.00129844	0.00961477
ENSG00000160712	IL6R	0.190983	0.00130472	0.0096466
ENSG00000102606	ARHGEF7	-0.0972432	0.00130373	0.0096466
ENSG00000151729	SLC25A4	-0.125778	0.0013045	0.0096466
ENSG00000177469	CAVIN1	0.164813	0.00130885	0.00967217
ENSG00000188316	ENO4	0.338215	0.00131745	0.00972588
ENSG00000163749	CCDC158	-0.291944	0.00131685	0.00972588
ENSG00000104133	SPG11	-0.0825153	0.00132264	0.0097543
ENSG00000114757	PEX5L	-0.393706	0.00132209	0.0097543
ENSG00000156886	ITGAD	0.60757	0.00132415	0.00976052
ENSG00000275031	METRNL	0.206662	0.00132779	0.00978234
ENSG00000102317	RBM3	0.150769	0.00132973	0.00978676
ENSG00000145715	RASA1	-0.126662	0.00132914	0.00978676
ENSG00000135521	LTV1	0.113101	0.00133131	0.00979117
ENSG00000109458	GAB1	-0.21996	0.00133167	0.00979117
ENSG00000105662	CRTC1	0.157337	0.0013324	0.00979154
ENSG00000077713	SLC25A43	0.128382	0.00133897	0.00983489
ENSG00000013375	PGM3	-0.28049	0.00134018	0.0098388
ENSG00000124225	PMEPA1	0.297428	0.00134185	0.00984608
ENSG00000196263	ZNF471	-0.164833	0.00134594	0.0098711
ENSG00000162892	IL24	0.569099	0.00135367	0.00992284
ENSG00000074047	GLI2	0.324959	0.00135459	0.00992457
ENSG00000215788	TNFRSF25	0.328515	0.00136069	0.00996424
ENSG00000179151	EDC3	-0.113578	0.00136956	0.0100242
ENSG00000288642	CDR1	-0.37869	0.00137462	0.0100561
ENSG00000134115	CNTN6	0.751067	0.00137758	0.0100685
ENSG00000103855	CD276	0.219944	0.0013777	0.0100685
ENSG00000108840	HDAC5	-0.106677	0.00138449	0.0101131
ENSG00000188732	FAM221A	-0.333319	0.00138716	0.0101276
ENSG00000001631	KRIT1	-0.118062	0.00139333	0.0101675
ENSG00000048052	HDAC9	-0.204134	0.00139617	0.0101831
ENSG00000198785	GRIN3A	0.319304	0.00140161	0.0102176
[truncated: 12,561 more rows]
