# Supplementary material for: Molecular pathways behind acquired obesity: Adipose tissue and skeletal muscle multiomics in monozygotic twin pairs discordant for BMI
Source: Cell Rep Med. 2021 Mar 30;2(4):100226. doi: 10.1016/j.xcrm.2021.100226 (PMC8080113; doi:10.1016/j.xcrm.2021.100226)
Supplement: Table S2. Differential gene expression analysis in skeletal muscle between co-twins, related to Figures 1, 2, 3, and 6 — Differential gene expressions in skeletal muscle associated with heavier compared with leaner co-twin within each sample (n = 44 twin pairs). We adjusted the regression model for the sex, age group and diabetes status of the individuals. To ensure pairwise comparisons between twins, we used family ID as identifier. Nominal p < 0.05 was considered statistically significant. [file mmc3.xlsx]

## Sheet: Table S2. SkM transcriptomics
Supplemental Table 2. Differential gene expression analysis in skeletal muscle between co-twins. Related to figures 1, 2, 3 and 6.
Differential gene expressions in skeletal muscle associated with heavier compared with leaner co-twin within each sample (n = 44 twin pairs). We adjusted the regression model for the sex, age group and diabetes status of the individuals. To ensure pairwise comparisons between twins, we used family ID as identifier. Nominal p < 0.05 was considered statistically significant.
Gene ID	Gene name	Log2FC	Nominal p value	FDR p value
ENSG00000143390	RFX5	0.261778	6.13796e-06	0.0681671
ENSG00000125772	GPCPD1	-0.364823	1.22435e-05	0.0681671
ENSG00000163376	KBTBD8	-0.734666	1.55172e-05	0.0681671
ENSG00000138764	CCNG2	0.356759	2.16662e-05	0.0713846
ENSG00000070159	PTPN3	-0.329736	5.44533e-05	0.108847
ENSG00000181019	NQO1	0.404215	6.3058e-05	0.108847
ENSG00000164236	ANKRD33B	-0.983567	7.08375e-05	0.108847
ENSG00000187840	EIF4EBP1	-0.371238	7.36864e-05	0.108847
ENSG00000129159	KCNC1	-0.848196	7.74495e-05	0.108847
ENSG00000121064	SCPEP1	0.25151	8.25911e-05	0.108847
ENSG00000260916	CCPG1	0.150753	0.000132005	0.14066
ENSG00000065989	PDE4A	-0.200868	0.000144408	0.14066
ENSG00000176444	CLK2	0.191078	0.000159493	0.14066
ENSG00000168393	DTYMK	0.17181	0.000183155	0.14066
ENSG00000150201	FXYD4	-0.953438	0.000186554	0.14066
ENSG00000010318	PHF7	-0.20255	0.000188814	0.14066
ENSG00000163251	FZD5	-0.269917	0.000204735	0.14066
ENSG00000187079	TEAD1	-0.202329	0.000205975	0.14066
ENSG00000126822	PLEKHG3	-0.16739	0.000216305	0.14066
ENSG00000110514	MADD	-0.115724	0.000219839	0.14066
ENSG00000165996	HACD1	-0.224477	0.000224134	0.14066
ENSG00000107281	NPDC1	0.266504	0.000249642	0.149547
ENSG00000275338	RAB11FIP3	0.15028	0.000283613	0.16251
ENSG00000127328	RAB3IP	-0.269754	0.000305284	0.167639
ENSG00000099364	FBXL19	0.236114	0.000321112	0.169277
ENSG00000123933	MXD4	0.137716	0.000370826	0.187818
ENSG00000099260	PALMD	0.187814	0.000384785	0.187818
ENSG00000076344	RGS11	0.337009	0.000410292	0.193115
ENSG00000156521	TYSND1	0.175653	0.000439464	0.199714
ENSG00000165733	BMS1	-0.0932864	0.000473301	0.201508
ENSG00000139350	NEDD1	-0.293709	0.000473993	0.201508
ENSG00000050393	MCUR1	-0.15317	0.000515451	0.207488
ENSG00000196405	EVL	-0.156092	0.000519546	0.207488
ENSG00000114737	CISH	-0.868241	0.000595273	0.229864
ENSG00000120054	CPN1	-0.820161	0.000610459	0.229864
ENSG00000145782	ATG12	0.120047	0.000659459	0.241417
ENSG00000151365	THRSP	0.588831	0.00068777	0.244976
ENSG00000262666	FAM189B	-0.138864	0.000728768	0.252748
ENSG00000132405	TBC1D14	-0.125863	0.000760991	0.255769
ENSG00000198482	ZNF808	-0.195774	0.000781876	0.255769
ENSG00000166676	TVP23A	-0.12146	0.000798199	0.255769
ENSG00000234078	DDR1	-0.276083	0.000817992	0.255769
ENSG00000133619	KRBA1	-0.206585	0.000854711	0.255769
ENSG00000205363	INSYN1	0.356108	0.000854992	0.255769
ENSG00000115204	MPV17	0.172132	0.000879526	0.255769
ENSG00000126773	PCNX4	0.102837	0.000892737	0.255769
ENSG00000070882	OSBPL3	-0.465156	0.000961336	0.267893
ENSG00000164742	ADCY1	-0.241446	0.000986308	0.267893
ENSG00000177453	NIM1K	-0.398803	0.0010131	0.267893
ENSG00000137074	APTX	0.0976125	0.00101936	0.267893
ENSG00000089060	SLC8B1	0.198683	0.00107677	0.267893
ENSG00000285493	NRL	-0.254585	0.00108809	0.267893
ENSG00000062716	VMP1	0.0954124	0.00113381	0.267893
ENSG00000109685	NSD2	-0.0924819	0.00113813	0.267893
ENSG00000008853	RHOBTB2	-0.158697	0.00115445	0.267893
ENSG00000136243	NUPL2	0.110535	0.0011805	0.267893
ENSG00000104856	RELB	0.284725	0.0011808	0.267893
ENSG00000099308	MAST3	0.408989	0.00118827	0.267893
ENSG00000109084	TMEM97	-0.22684	0.00121425	0.267893
ENSG00000163703	CRELD1	0.106164	0.00121963	0.267893
ENSG00000105829	BET1	0.319308	0.00124163	0.268252
ENSG00000196453	ZNF777	-0.11783	0.00132521	0.277343
ENSG00000004487	KDM1A	-0.079691	0.00133266	0.277343
ENSG00000011105	TSPAN9	0.189188	0.00134684	0.277343
ENSG00000151240	DIP2C	-0.172295	0.00137504	0.278795
ENSG00000135709	KIAA0513	0.159927	0.0014865	0.295976
ENSG00000138036	DYNC2LI1	0.174693	0.0015047	0.295976
ENSG00000099783	HNRNPM	0.0895484	0.00154014	0.298493
ENSG00000142208	AKT1	-0.120554	0.00159046	0.303778
ENSG00000172053	QARS	-0.141837	0.00162694	0.306306
ENSG00000012211	PRICKLE3	-0.148243	0.00166997	0.30998
ENSG00000104881	PPP1R13L	0.261967	0.0017496	0.320249
ENSG00000288325	GPS2	-0.153233	0.00191639	0.341618
ENSG00000044446	PHKA2	0.170909	0.00194684	0.341618
ENSG00000132535	DLG4	0.256751	0.00202872	0.341618
ENSG00000079462	PAFAH1B3	-0.229486	0.00206359	0.341618
ENSG00000137331	IER3	-0.417512	0.00207049	0.341618
ENSG00000198915	RASGEF1A	-0.364453	0.00207287	0.341618
ENSG00000124257	NEURL2	-0.283374	0.00209168	0.341618
ENSG00000092098	RNF31	-0.126963	0.00209727	0.341618
ENSG00000115875	SRSF7	0.11883	0.00209963	0.341618
ENSG00000174721	FGFBP3	-0.233235	0.00215867	0.34694
ENSG00000159399	HK2	-0.481437	0.00222259	0.35291
ENSG00000089195	TRMT6	-0.130955	0.00233803	0.358953
ENSG00000183018	SPNS2	0.262158	0.002371	0.358953
ENSG00000141258	SGSM2	0.15156	0.00242175	0.358953
ENSG00000126767	ELK1	-0.131159	0.00247707	0.358953
ENSG00000182985	CADM1	-0.204775	0.00249442	0.358953
ENSG00000182199	SHMT2	-0.128458	0.00254358	0.358953
ENSG00000012061	ERCC1	-0.159022	0.00264173	0.358953
ENSG00000164291	ARSK	0.173787	0.00265482	0.358953
ENSG00000167578	RAB4B	0.327272	0.00266489	0.358953
ENSG00000141985	SH3GL1	0.16407	0.00269275	0.358953
ENSG00000288353	ARHGAP17	0.152164	0.00269847	0.358953
ENSG00000113360	DROSHA	-0.0771369	0.00272179	0.358953
ENSG00000174032	SLC25A30	-0.284535	0.0027599	0.358953
ENSG00000174791	RIN1	0.319773	0.00276354	0.358953
ENSG00000100097	LGALS1	0.216932	0.00277455	0.358953
ENSG00000104738	MCM4	-0.139903	0.00279683	0.358953
ENSG00000119686	FLVCR2	0.314606	0.00280279	0.358953
	C19orf24	0.252944	0.00280669	0.358953
ENSG00000119862	LGALSL	-0.266772	0.00287873	0.358953
ENSG00000177879	AP3S1	0.156723	0.00293352	0.358953
ENSG00000155827	RNF20	-0.09182	0.00301812	0.358953
ENSG00000162437	RAVER2	-0.13604	0.00303023	0.358953
ENSG00000185262	UBALD2	-0.211811	0.00303708	0.358953
ENSG00000132323	ILKAP	0.101508	0.00304126	0.358953
ENSG00000133243	BTBD2	-0.0982215	0.00304827	0.358953
ENSG00000122592	HOXA7	-0.202362	0.00305199	0.358953
ENSG00000214827	MTCP1	-0.143134	0.00306417	0.358953
ENSG00000141560	FN3KRP	0.217206	0.0030704	0.358953
ENSG00000171649	ZIK1	-0.213876	0.00309012	0.358953
ENSG00000149136	SSRP1	-0.0924133	0.00309553	0.358953
ENSG00000012963	UBR7	-0.0941071	0.00310499	0.358953
ENSG00000163507	CIP2A	-0.263335	0.00315124	0.361132
ENSG00000163638	ADAMTS9	0.221646	0.00319264	0.361167
ENSG00000171055	FEZ2	0.225917	0.00320635	0.361167
ENSG00000091972	CD200	0.279126	0.00325194	0.362033
ENSG00000050405	LIMA1	0.234305	0.00326899	0.362033
ENSG00000138092	CENPO	-0.206972	0.00331205	0.363746
ENSG00000092931	MFSD11	0.0800232	0.00341427	0.367241
ENSG00000068745	IP6K2	0.152662	0.00341896	0.367241
ENSG00000187024	PTRH1	-0.297749	0.00346251	0.367241
ENSG00000121753	ADGRB2	0.440415	0.00349355	0.367241
ENSG00000170854	RIOX2	-0.125953	0.00350249	0.367241
ENSG00000107262	BAG1	-0.1826	0.00355221	0.367241
ENSG00000100504	PYGL	0.375965	0.003568	0.367241
ENSG00000145592	RPL37	-0.126955	0.00359192	0.367241
ENSG00000146802	TMEM168	0.129347	0.00359466	0.367241
ENSG00000170631	ZNF16	-0.108389	0.00362799	0.367795
ENSG00000164089	ETNPPL	-0.679618	0.00368229	0.369233
ENSG00000129214	SHBG	-0.3157	0.00371468	0.369233
ENSG00000152454	ZNF256	-0.173635	0.00372884	0.369233
ENSG00000159335	PTMS	0.235391	0.00375425	0.369233
ENSG00000112293	GPLD1	0.289376	0.00387649	0.374863
ENSG00000085831	TTC39A	-0.302424	0.00389659	0.374863
ENSG00000205581	HMGN1	0.155928	0.00389682	0.374863
ENSG00000156471	PTDSS1	-0.132293	0.00395283	0.37683
ENSG00000156599	ZDHHC5	-0.0996898	0.00397445	0.37683
ENSG00000127989	MTERF1	-0.116813	0.00400656	0.37716
	C19orf66	0.284384	0.00411338	0.380612
ENSG00000222009	BTBD19	0.462026	0.00415702	0.380612
ENSG00000087903	RFX2	0.475367	0.00417165	0.380612
ENSG00000187555	USP7	-0.0822238	0.00418682	0.380612
ENSG00000099949	LZTR1	0.107575	0.0042176	0.380612
ENSG00000186283	TOR3A	-0.182768	0.00423495	0.380612
ENSG00000089351	GRAMD1A	-0.0970719	0.00424539	0.380612
ENSG00000138688	KIAA1109	-0.153479	0.0043669	0.381369
ENSG00000115446	UNC50	0.0994437	0.00437887	0.381369
ENSG00000150054	MPP7	-0.161466	0.00437968	0.381369
ENSG00000101361	NOP56	-0.0801773	0.00440647	0.381369
ENSG00000175213	ZNF408	-0.116318	0.00443701	0.381369
ENSG00000082516	GEMIN5	-0.0953781	0.00447221	0.381369
ENSG00000196139	AKR1C3	0.377948	0.00450637	0.381369
ENSG00000116489	CAPZA1	0.137878	0.00457173	0.381369
ENSG00000134697	GNL2	-0.0800493	0.00463759	0.381369
ENSG00000179526	SHARPIN	-0.105003	0.00464847	0.381369
ENSG00000130826	DKC1	-0.0897782	0.00469109	0.381369
ENSG00000179388	EGR3	0.487765	0.00474292	0.381369
ENSG00000173511	VEGFB	-0.173555	0.00475361	0.381369
ENSG00000168062	BATF2	-0.16355	0.00476725	0.381369
ENSG00000170791	CHCHD7	-0.128732	0.00481927	0.381369
ENSG00000188807	TMEM201	-0.185673	0.00485278	0.381369
ENSG00000008130	NADK	0.161413	0.00487976	0.381369
ENSG00000105323	HNRNPUL1	-0.0721327	0.00492399	0.381369
ENSG00000129691	ASH2L	-0.0583433	0.00495293	0.381369
ENSG00000185104	FAF1	-0.0958765	0.00497386	0.381369
ENSG00000124357	NAGK	0.107715	0.00507673	0.381369
ENSG00000170485	NPAS2	-0.177825	0.00508842	0.381369
ENSG00000153487	ING1	-0.124324	0.00509325	0.381369
ENSG00000197771	MCMBP	-0.071504	0.00513188	0.381369
ENSG00000153885	KCTD15	0.342295	0.00516034	0.381369
ENSG00000090530	P3H2	0.351165	0.00516628	0.381369
ENSG00000185432	METTL7A	0.253728	0.00518114	0.381369
ENSG00000159674	SPON2	0.227192	0.00519303	0.381369
ENSG00000163590	PPM1L	0.174807	0.0052421	0.381369
ENSG00000185189	NRBP2	0.288722	0.00525586	0.381369
ENSG00000116157	GPX7	-0.168198	0.005264	0.381369
ENSG00000080200	CRYBG3	-0.148814	0.00526553	0.381369
ENSG00000166432	ZMAT1	0.279658	0.00527568	0.381369
ENSG00000198471	RTP2	-0.536056	0.00532858	0.381369
ENSG00000198919	DZIP3	-0.128853	0.00538178	0.381369
ENSG00000274829	PARN	0.125559	0.00538273	0.381369
	H1F0	-0.137762	0.00550188	0.381369
ENSG00000164610	RP9	-0.13893	0.00551466	0.381369
ENSG00000162032	SPSB3	-0.336693	0.00552995	0.381369
ENSG00000117461	PIK3R3	0.234173	0.00553887	0.381369
ENSG00000100129	EIF3L	-0.130328	0.00557676	0.381369
ENSG00000137818	RPLP1	-0.167234	0.00558518	0.381369
ENSG00000188846	RPL14	-0.133876	0.00563289	0.381369
ENSG00000176390	CRLF3	0.17575	0.00563524	0.381369
ENSG00000187742	SECISBP2	0.124299	0.00567066	0.381369
ENSG00000177697	CD151	0.207648	0.00569678	0.381369
ENSG00000188529	SRSF10	0.114518	0.00571427	0.381369
ENSG00000137767	SQOR	-0.130531	0.00572275	0.381369
ENSG00000070423	RNF126	-0.133027	0.00576357	0.381369
ENSG00000170279	C7orf33	-0.744058	0.00576791	0.381369
ENSG00000088826	SMOX	-0.155566	0.00577599	0.381369
ENSG00000112578	BYSL	-0.119328	0.00580527	0.381369
ENSG00000168397	ATG4B	0.0780126	0.00582402	0.381369
ENSG00000189227	C15orf61	-0.171809	0.00585748	0.381369
ENSG00000129991	TNNI3	-0.614795	0.00587482	0.381369
ENSG00000236560	PPP1R11	-0.100738	0.00588247	0.381369
ENSG00000166188	ZNF319	-0.0955774	0.00594063	0.381369
ENSG00000145216	FIP1L1	-0.0783668	0.00596608	0.381369
ENSG00000152642	GPD1L	-0.204058	0.0059771	0.381369
ENSG00000116649	SRM	-0.146232	0.0060246	0.381369
ENSG00000180787	ZFP3	-0.135595	0.00603501	0.381369
ENSG00000169814	BTD	0.152576	0.00606831	0.381369
ENSG00000161243	FBXO27	-0.618055	0.00612579	0.381369
ENSG00000077150	NFKB2	0.236371	0.00615177	0.381369
ENSG00000234444	ZNF736	0.154802	0.00615358	0.381369
ENSG00000005513	SOX8	-0.363289	0.00621259	0.381369
ENSG00000214063	TSPAN4	0.183856	0.00626612	0.381369
ENSG00000196839	ADA	0.241	0.006296	0.381369
ENSG00000132436	FIGNL1	-0.14147	0.00630545	0.381369
ENSG00000282019	GPI	-0.143012	0.00635615	0.381369
ENSG00000162300	ZFPL1	-0.0887576	0.00637334	0.381369
ENSG00000183765	CHEK2	0.174654	0.00638109	0.381369
ENSG00000185112	FAM43A	0.200304	0.00640954	0.381369
ENSG00000158161	EYA3	0.105481	0.00642734	0.381369
ENSG00000142676	RPL11	-0.129607	0.00643425	0.381369
ENSG00000243927	MRPS6	0.144492	0.00649629	0.381369
ENSG00000100592	DAAM1	0.149382	0.0065197	0.381369
ENSG00000153902	LGI4	0.134276	0.00657168	0.381369
ENSG00000023330	ALAS1	-0.239279	0.00665237	0.381369
ENSG00000006712	PAF1	-0.0846823	0.00668303	0.381369
ENSG00000101310	SEC23B	0.148867	0.0067024	0.381369
ENSG00000099282	TSPAN15	0.208779	0.00670735	0.381369
ENSG00000140992	PDPK1	-0.0719874	0.00674955	0.381369
ENSG00000285485	NFATC4	0.379838	0.00676237	0.381369
ENSG00000197565	COL4A6	0.355325	0.00677336	0.381369
ENSG00000101040	ZMYND8	0.140269	0.00678003	0.381369
ENSG00000168765	GSTM4	-0.154619	0.00680796	0.381369
ENSG00000176454	LPCAT4	0.201737	0.00681179	0.381369
ENSG00000175445	LPL	-0.320497	0.00682929	0.381369
ENSG00000167658	EEF2	-0.155828	0.0069631	0.386335
ENSG00000168658	VWA3B	-0.397229	0.00700042	0.386335
ENSG00000214078	CPNE1	0.132075	0.00700615	0.386335
	GRASP	0.260743	0.00703642	0.386388
ENSG00000160404	TOR2A	0.162655	0.00711128	0.387744
ENSG00000172296	SPTLC3	-0.387306	0.0071574	0.387744
ENSG00000122779	TRIM24	-0.111084	0.00720271	0.387744
ENSG00000122417	ODF2L	0.232001	0.007306	0.387744
ENSG00000072501	SMC1A	-0.104928	0.00736893	0.387744
ENSG00000262788	UTP4	-0.0983279	0.00737691	0.387744
ENSG00000186377	CYP4X1	0.306739	0.00740001	0.387744
ENSG00000169957	ZNF768	-0.133474	0.00747471	0.387744
ENSG00000174444	RPL4	-0.123466	0.00748656	0.387744
ENSG00000153207	AHCTF1	-0.0764151	0.00756109	0.387744
ENSG00000055130	CUL1	-0.0737229	0.00757048	0.387744
ENSG00000118160	SLC8A2	-0.431015	0.00761731	0.387744
ENSG00000173275	ZNF449	0.154965	0.00761866	0.387744
ENSG00000135245	HILPDA	0.278345	0.00763316	0.387744
ENSG00000084636	COL16A1	0.317672	0.00763813	0.387744
ENSG00000149679	CABLES2	-0.162709	0.00764991	0.387744
ENSG00000136631	VPS45	0.0885966	0.00767425	0.387744
ENSG00000125630	POLR1B	-0.0864175	0.00769506	0.387744
ENSG00000161970	RPL26	-0.114532	0.00770078	0.387744
ENSG00000133816	MICAL2	0.345122	0.00771434	0.387744
ENSG00000096063	SRPK1	-0.0856163	0.00775843	0.387744
ENSG00000166881	NEMP1	0.173409	0.0077725	0.387744
ENSG00000245848	CEBPA	0.349129	0.00779468	0.387744
ENSG00000100938	GMPR2	-0.0918174	0.00781737	0.387744
ENSG00000116106	EPHA4	0.23507	0.00782451	0.387744
ENSG00000092607	TBX15	-0.169424	0.0078625	0.387744
ENSG00000123143	PKN1	-0.151555	0.00790181	0.387744
ENSG00000124688	MAD2L1BP	-0.116912	0.00795249	0.387744
ENSG00000198816	ZNF358	-0.153608	0.00802407	0.387744
ENSG00000157873	TNFRSF14	0.241359	0.00804199	0.387744
ENSG00000161016	RPL8	-0.140461	0.00806708	0.387744
ENSG00000196352	CD55	-0.083623	0.00807513	0.387744
ENSG00000135899	SP110	0.230208	0.00811984	0.387744
ENSG00000096070	BRPF3	-0.101413	0.00813033	0.387744
ENSG00000140598	EFL1	-0.0859106	0.00813493	0.387744
ENSG00000137364	TPMT	-0.156098	0.00814975	0.387744
ENSG00000164509	IL31RA	-0.702101	0.00815344	0.387744
ENSG00000088325	TPX2	-0.225587	0.00817913	0.387744
ENSG00000137501	SYTL2	0.35617	0.00824851	0.389265
ENSG00000175309	PHYKPL	0.106405	0.0082703	0.389265
ENSG00000152475	ZNF837	0.307933	0.00833104	0.390729
ENSG00000125977	EIF2S2	0.16396	0.00838081	0.391669
ENSG00000130703	OSBPL2	0.110657	0.00854196	0.392533
	FUK	0.115139	0.00858548	0.392533
ENSG00000163239	TDRD10	0.31455	0.00858701	0.392533
ENSG00000167670	CHAF1A	-0.12396	0.00860544	0.392533
ENSG00000126882	FAM78A	-0.257289	0.00860593	0.392533
ENSG00000119335	SET	-0.100128	0.00861188	0.392533
ENSG00000087095	NLK	0.0950585	0.00868317	0.392533
ENSG00000172113	NME6	0.24506	0.00870161	0.392533
ENSG00000136099	PCDH8	-0.697653	0.00872277	0.392533
ENSG00000144283	PKP4	0.145668	0.0087674	0.392533
ENSG00000143157	POGK	0.118539	0.00879725	0.392533
ENSG00000141027	NCOR1	-0.0849162	0.00880118	0.392533
ENSG00000069849	ATP1B3	0.150044	0.00880728	0.392533
ENSG00000116667	C1orf21	-0.159127	0.00881628	0.392533
ENSG00000149970	CNKSR2	-0.344802	0.00895517	0.394787
ENSG00000168404	MLKL	0.285058	0.00901643	0.394787
ENSG00000113456	RAD1	-0.110948	0.00903088	0.394787
ENSG00000163798	SLC4A1AP	-0.0817626	0.00904209	0.394787
ENSG00000157992	KRTCAP3	0.309483	0.009069	0.394787
ENSG00000102871	TRADD	0.236095	0.00907442	0.394787
ENSG00000115290	GRB14	0.341585	0.00907736	0.394787
ENSG00000115241	PPM1G	-0.0929943	0.00910655	0.394787
ENSG00000089280	FUS	0.0724361	0.00919767	0.397032
ENSG00000186951	PPARA	-0.175637	0.00921858	0.397032
ENSG00000184575	XPOT	0.0914906	0.00929132	0.397593
ENSG00000114573	ATP6V1A	0.0934513	0.00930409	0.397593
ENSG00000112033	PPARD	-0.0866631	0.00938469	0.397593
ENSG00000197483	ZNF628	-0.129512	0.00939407	0.397593
ENSG00000165476	REEP3	0.119173	0.00941877	0.397593
ENSG00000104679	R3HCC1	-0.111074	0.00945792	0.397593
ENSG00000135297	MTO1	-0.0922242	0.00946919	0.397593
ENSG00000083817	ZNF416	-0.134271	0.00948959	0.397593
ENSG00000250510	GPR162	0.321691	0.00952438	0.397593
ENSG00000117335	CD46	0.0822544	0.00958191	0.397593
ENSG00000275035	CCDC92	-0.0937982	0.0096142	0.397593
ENSG00000212916	MAP10	-0.177712	0.00965867	0.397593
ENSG00000177076	ACER2	0.296187	0.0096778	0.397593
ENSG00000197713	RPE	0.122994	0.00973527	0.397593
ENSG00000017427	IGF1	-0.291467	0.00979217	0.397593
ENSG00000100299	ARSA	0.171253	0.00980451	0.397593
ENSG00000167106	FAM102A	0.188508	0.00982945	0.397593
ENSG00000148356	LRSAM1	0.0828161	0.0098498	0.397593
ENSG00000114346	ECT2	0.210154	0.0098593	0.397593
ENSG00000176994	SMCR8	-0.0767013	0.00987111	0.397593
ENSG00000141002	TCF25	0.0627033	0.00989171	0.397593
ENSG00000197976	AKAP17A	0.102215	0.00989897	0.397593
ENSG00000040531	CTNS	-0.161636	0.00992548	0.397593
ENSG00000254772	EEF1G	-0.17336	0.0100269	0.398985
ENSG00000197696	NMB	0.371822	0.0101174	0.398985
ENSG00000099840	IZUMO4	-0.350067	0.0101477	0.398985
ENSG00000100276	RASL10A	0.316392	0.0102122	0.398985
ENSG00000132330	SCLY	-0.124042	0.0102203	0.398985
ENSG00000166313	APBB1	-0.0954787	0.0102395	0.398985
ENSG00000144749	LRIG1	-0.107416	0.0103094	0.398985
ENSG00000141428	C18orf21	-0.109147	0.0103104	0.398985
ENSG00000176273	SLC35G1	-0.200595	0.0103507	0.398985
ENSG00000276045	ORAI1	-0.179097	0.0103676	0.398985
ENSG00000149451	ADAM33	0.370837	0.0103812	0.398985
ENSG00000151632	AKR1C2	0.33564	0.0104455	0.398985
ENSG00000141933	TPGS1	0.130097	0.0104537	0.398985
ENSG00000019102	VSIG2	0.461932	0.0104568	0.398985
ENSG00000183605	SFXN4	-0.179654	0.0104718	0.398985
ENSG00000136738	STAM	-0.110157	0.0104976	0.398985
ENSG00000197769	MAP1LC3C	-0.505789	0.0105604	0.398985
ENSG00000006695	COX10	-0.166314	0.0105782	0.398985
ENSG00000185324	CDK10	0.1362	0.0106001	0.398985
ENSG00000164877	MICALL2	0.356509	0.0106296	0.398985
ENSG00000106554	CHCHD3	-0.184508	0.0106744	0.398985
ENSG00000149499	EML3	0.230464	0.0106879	0.398985
ENSG00000095380	NANS	-0.165979	0.0107218	0.398985
ENSG00000170088	TMEM192	-0.145106	0.0107475	0.398985
ENSG00000171385	KCND3	0.208052	0.0107845	0.398985
ENSG00000143294	PRCC	-0.0742676	0.0108421	0.398985
ENSG00000164151	ICE1	-0.0754276	0.0108964	0.398985
ENSG00000089289	IGBP1	-0.129138	0.0109213	0.398985
ENSG00000167703	SLC43A2	0.222221	0.0109216	0.398985
ENSG00000205593	DENND6B	0.386711	0.0109515	0.398985
ENSG00000129566	TEP1	0.208883	0.0109774	0.398985
ENSG00000178996	SNX18	0.12505	0.0110181	0.398985
ENSG00000160179	ABCG1	-0.228232	0.0110211	0.398985
ENSG00000185386	MAPK11	0.197806	0.0110623	0.398985
ENSG00000281991	TMEM265	0.16319	0.0110944	0.398985
ENSG00000196123	KIAA0895L	0.216899	0.011113	0.398985
ENSG00000275947	TMEM251	-0.16282	0.0111482	0.398985
ENSG00000215883	CYB5RL	-0.117129	0.0111669	0.398985
ENSG00000107581	EIF3A	-0.0937269	0.0112254	0.398985
ENSG00000127337	YEATS4	-0.137918	0.0112952	0.398985
ENSG00000105854	PON2	0.145758	0.0113068	0.398985
ENSG00000105722	ERF	0.209962	0.0113353	0.398985
ENSG00000154065	ANKRD29	0.299887	0.0113384	0.398985
ENSG00000184277	TM2D3	0.0686456	0.0113786	0.398985
ENSG00000135390	ATP5MC2	-0.152109	0.0113849	0.398985
ENSG00000131398	KCNC3	-0.231779	0.0113885	0.398985
ENSG00000068400	GRIPAP1	0.0925125	0.0114064	0.398985
ENSG00000224740	FLOT1	-0.106789	0.0114433	0.398985
ENSG00000197860	SGTB	0.131819	0.0114461	0.398985
ENSG00000172795	DCP2	0.0885266	0.0114802	0.398985
ENSG00000103365	GGA2	-0.084323	0.0115627	0.398985
ENSG00000115459	ELMOD3	0.158259	0.0116171	0.398985
ENSG00000164403	SHROOM1	0.249311	0.0116483	0.398985
ENSG00000186575	NF2	-0.0932913	0.0116747	0.398985
ENSG00000116691	MIIP	-0.12876	0.0116752	0.398985
ENSG00000022277	RTF2	-0.0900181	0.0117004	0.398985
ENSG00000288516	PRKACA	-0.121986	0.0117248	0.398985
ENSG00000121316	PLBD1	-0.0983105	0.0117272	0.398985
ENSG00000198589	LRBA	-0.121441	0.0117464	0.398985
ENSG00000145022	TCTA	0.139796	0.0118193	0.399582
ENSG00000066136	NFYC	-0.0813636	0.0118646	0.399582
ENSG00000235169	SMIM1	-0.327389	0.0118685	0.399582
ENSG00000182685	BRICD5	0.22684	0.0118899	0.399582
ENSG00000185813	PCYT2	-0.215443	0.0119156	0.399582
ENSG00000125355	TMEM255A	-0.252906	0.012011	0.401494
ENSG00000181322	NME9	0.448699	0.0120336	0.401494
ENSG00000281626	ZNF852	-0.146422	0.0121704	0.405034
ENSG00000175390	EIF3F	-0.106043	0.0122226	0.405399
ENSG00000172893	DHCR7	-0.138729	0.0122429	0.405399
ENSG00000112559	MDFI	0.594313	0.0122935	0.406055
ENSG00000234651	BAG6	-0.118487	0.0123647	0.406291
ENSG00000167535	CACNB3	0.283594	0.0124111	0.406291
ENSG00000143224	PPOX	0.121118	0.0124174	0.406291
ENSG00000171467	ZNF318	-0.0913503	0.012424	0.406291
ENSG00000243789	JMJD7	0.10782	0.0124674	0.406702
ENSG00000160298	C21orf58	0.157579	0.0125507	0.40841
ENSG00000147604	RPL7	-0.104517	0.0126147	0.409278
ENSG00000116584	ARHGEF2	0.170414	0.0127231	0.409278
ENSG00000157833	GAREM2	-0.209135	0.0127358	0.409278
ENSG00000179627	ZBTB42	-0.162486	0.0127507	0.409278
ENSG00000254901	BORCS8	0.106686	0.0127785	0.409278
ENSG00000169599	NFU1	-0.129607	0.0128	0.409278
ENSG00000108107	RPL28	-0.11335	0.0128272	0.409278
ENSG00000140470	ADAMTS17	0.270709	0.0128909	0.409278
ENSG00000176946	THAP4	-0.135641	0.0128959	0.409278
ENSG00000187961	KLHL17	0.210104	0.0128973	0.409278
ENSG00000113141	IK	-0.0837104	0.012919	0.409278
ENSG00000128652	HOXD3	0.32547	0.0130105	0.411189
ENSG00000182511	FES	0.197832	0.0131197	0.412672
ENSG00000152443	ZNF776	-0.0939967	0.0131387	0.412672
ENSG00000146094	DOK3	0.235699	0.0131514	0.412672
ENSG00000138685	FGF2	0.277238	0.0132113	0.413567
ENSG00000096080	MRPS18A	-0.142412	0.0132739	0.414247
ENSG00000153443	UBALD1	-0.0975957	0.0133347	0.414247
ENSG00000275555	DLL1	0.217837	0.013336	0.414247
ENSG00000174307	PHLDA3	-0.3005	0.0133855	0.414247
ENSG00000146755	TRIM50	-0.278462	0.0133995	0.414247
ENSG00000176182	MYPOP	-0.152203	0.0134562	0.414247
ENSG00000241343	RPL36A	-0.10848	0.0134683	0.414247
ENSG00000154814	OXNAD1	-0.189891	0.0135449	0.414247
ENSG00000168495	POLR3D	-0.0992726	0.0135482	0.414247
ENSG00000177239	MAN1B1	0.104206	0.0135731	0.414247
ENSG00000135821	GLUL	-0.276021	0.0135788	0.414247
ENSG00000136811	ODF2	0.217818	0.0136567	0.414805
ENSG00000118482	PHF3	-0.0830096	0.0137479	0.414805
ENSG00000116514	RNF19B	-0.0798627	0.0137488	0.414805
ENSG00000064995	TAF11	0.115252	0.0137741	0.414805
ENSG00000172809	RPL38	-0.13127	0.0137785	0.414805
ENSG00000137877	SPTBN5	0.343616	0.0138143	0.414805
ENSG00000172789	HOXC5	0.225853	0.0138174	0.414805
ENSG00000130023	ERMARD	0.0891827	0.0139413	0.416243
ENSG00000198689	SLC9A6	-0.0704337	0.0140415	0.416243
ENSG00000120049	KCNIP2	0.345473	0.0140556	0.416243
ENSG00000176102	CSTF3	0.116963	0.0140795	0.416243
ENSG00000285360	LONRF1	0.13481	0.0140871	0.416243
ENSG00000107164	FUBP3	0.110897	0.0141091	0.416243
ENSG00000102172	SMS	-0.143976	0.0141329	0.416243
ENSG00000113273	ARSB	-0.149852	0.0141498	0.416243
ENSG00000064115	TM7SF3	0.107343	0.0141666	0.416243
ENSG00000101331	CCM2L	0.200103	0.0141811	0.416243
ENSG00000055208	TAB2	-0.113684	0.014236	0.416345
ENSG00000183337	BCOR	-0.103562	0.0142765	0.416345
ENSG00000004866	ST7	0.118504	0.0142847	0.416345
ENSG00000128512	DOCK4	-0.156475	0.014357	0.416345
ENSG00000137575	SDCBP	0.124284	0.0143744	0.416345
ENSG00000213398	LCAT	0.251212	0.0144048	0.416345
ENSG00000118292	C1orf54	0.20502	0.0144057	0.416345
ENSG00000147027	TMEM47	0.125899	0.0145471	0.419512
ENSG00000115993	TRAK2	-0.113213	0.0146381	0.420707
ENSG00000138326	RPS24	-0.122913	0.0146524	0.420707
ENSG00000185924	RTN4RL1	0.267101	0.0147656	0.423033
ENSG00000167674	HDGFL2	-0.111557	0.0148466	0.423707
ENSG00000105245	NUMBL	0.220507	0.0148534	0.423707
ENSG00000085871	MGST2	-0.0963941	0.014896	0.423772
ENSG00000172426	RSPH9	-0.126831	0.0149725	0.423772
ENSG00000073169	SELENOO	0.116017	0.0149983	0.423772
ENSG00000130803	ZNF317	-0.074702	0.015001	0.423772
ENSG00000241878	PISD	0.0991132	0.0150164	0.423772
ENSG00000165802	NSMF	0.258396	0.0150962	0.424012
ENSG00000136161	RCBTB2	0.123713	0.0151127	0.424012
ENSG00000107890	ANKRD26	-0.137457	0.0151693	0.424012
ENSG00000103507	BCKDK	-0.14582	0.0152153	0.424012
ENSG00000119041	GTF3C3	-0.0717445	0.0152277	0.424012
ENSG00000179387	ELMOD2	0.088287	0.0152584	0.424012
ENSG00000116729	WLS	0.203643	0.0152906	0.424012
ENSG00000186350	RXRA	-0.107655	0.0152947	0.424012
ENSG00000160785	SLC25A44	-0.0810554	0.0153416	0.424012
ENSG00000163485	ADORA1	0.258118	0.0153534	0.424012
ENSG00000198835	GJC2	0.327991	0.0154004	0.424012
ENSG00000157637	SLC38A10	0.1546	0.0154354	0.424012
ENSG00000231268	AGER	0.221979	0.0154592	0.424012
ENSG00000151117	TMEM86A	-0.244322	0.0154754	0.424012
ENSG00000160294	MCM3AP	-0.0778063	0.0155526	0.425244
ENSG00000176903	PNMA1	0.217916	0.0156431	0.426833
ENSG00000174013	FBXO45	-0.147652	0.0157371	0.42851
ENSG00000234545	FAM133B	0.0979539	0.0158078	0.428701
ENSG00000256294	ZNF225	-0.141449	0.0158091	0.428701
ENSG00000181444	ZNF467	0.256562	0.0158896	0.429144
ENSG00000137154	RPS6	-0.130926	0.0159106	0.429144
ENSG00000149541	B3GAT3	0.1385	0.0159256	0.429144
ENSG00000090621	PABPC4	-0.159378	0.0159557	0.429144
ENSG00000169247	SH3TC2	0.225839	0.0160409	0.430557
ENSG00000113578	FGF1	0.413941	0.0162392	0.434369
ENSG00000154262	ABCA6	0.22543	0.0162776	0.434369
ENSG00000105640	RPL18A	-0.135919	0.0162818	0.434369
ENSG00000165699	TSC1	-0.093385	0.0164139	0.436751
ENSG00000133597	ADCK2	-0.117049	0.0164581	0.436751
ENSG00000155506	LARP1	-0.0772845	0.0165058	0.436751
ENSG00000099995	SF3A1	-0.098267	0.0165504	0.436751
ENSG00000164169	PRMT9	0.126045	0.0165906	0.436751
ENSG00000172890	NADSYN1	0.147214	0.0165973	0.436751
ENSG00000188811	NHLRC3	0.0747322	0.0166179	0.436751
ENSG00000117143	UAP1	-0.0889839	0.0166362	0.436751
ENSG00000175216	CKAP5	-0.10287	0.0167285	0.437524
ENSG00000161618	ALDH16A1	0.158994	0.016735	0.437524
	C7orf43	0.155252	0.016821	0.437524
ENSG00000155592	ZKSCAN2	-0.1335	0.0168612	0.437524
ENSG00000035687	ADSS	0.147539	0.016956	0.437524
ENSG00000105696	TMEM59L	0.267035	0.016994	0.437524
ENSG00000182774	RPS17	-0.114051	0.0170058	0.437524
ENSG00000102287	GABRE	0.365489	0.0170062	0.437524
ENSG00000080573	COL5A3	0.338473	0.0170124	0.437524
ENSG00000155463	OXA1L	-0.140048	0.017023	0.437524
ENSG00000186272	ZNF17	-0.0962248	0.0170309	0.437524
ENSG00000115526	CHST10	-0.109375	0.0170879	0.438135
ENSG00000144674	GOLGA4	-0.142253	0.017138	0.4384
ENSG00000070081	NUCB2	0.132951	0.0171917	0.4384
ENSG00000198382	UVRAG	0.0802808	0.0172204	0.4384
ENSG00000157036	EXOG	0.18585	0.0172813	0.4384
ENSG00000163482	STK36	0.245024	0.0173057	0.4384
ENSG00000163528	CHCHD4	-0.132518	0.0173331	0.4384
ENSG00000116171	SCP2	-0.0879488	0.0174344	0.4384
ENSG00000235162	C12orf75	0.377946	0.017474	0.4384
ENSG00000135045	C9orf40	0.141101	0.0174805	0.4384
ENSG00000150594	ADRA2A	0.610605	0.0174933	0.4384
ENSG00000149257	SERPINH1	0.20625	0.0174937	0.4384
ENSG00000141447	OSBPL1A	-0.101031	0.0174974	0.4384
ENSG00000122679	RAMP3	0.226077	0.0175777	0.439577
ENSG00000119147	C2orf40	0.405893	0.0176272	0.439978
ENSG00000198542	ITGBL1	-0.294804	0.0177043	0.441068
ENSG00000111816	FRK	0.26043	0.017783	0.441859
ENSG00000084463	WBP11	-0.0772798	0.0178031	0.441859
ENSG00000127554	GFER	-0.1118	0.0178901	0.442571
ENSG00000132635	PCED1A	0.203466	0.017899	0.442571
ENSG00000152380	FAM151B	0.367617	0.0179758	0.443187
ENSG00000196391	ZNF774	-0.159657	0.0180051	0.443187
ENSG00000007350	TKTL1	-0.535311	0.0180376	0.443187
ENSG00000224120	C6orf136	-0.171162	0.0180584	0.443187
ENSG00000140798	ABCC12	-0.486274	0.0181387	0.443839
ENSG00000280568	ZNF780A	0.104093	0.0181523	0.443839
ENSG00000132881	CPLANE2	0.283367	0.0182894	0.445199
ENSG00000182263	FIGN	0.235547	0.0183271	0.445199
ENSG00000185761	ADAMTSL5	-0.224718	0.0183286	0.445199
ENSG00000095794	CREM	-0.0998971	0.018343	0.445199
ENSG00000124795	DEK	-0.0995601	0.018402	0.445672
ENSG00000125503	PPP1R12C	0.181859	0.0185107	0.445672
ENSG00000042286	AIFM2	0.206137	0.0185664	0.445672
ENSG00000121691	CAT	0.0947975	0.0185932	0.445672
ENSG00000165288	BRWD3	0.152343	0.0186247	0.445672
ENSG00000100401	RANGAP1	0.0838464	0.0186715	0.445672
ENSG00000008277	ADAM22	-0.254725	0.0186801	0.445672
ENSG00000060339	CCAR1	0.0695166	0.0186806	0.445672
ENSG00000171863	RPS7	-0.119125	0.0187431	0.445672
ENSG00000163781	TOPBP1	-0.0623157	0.0188045	0.445672
ENSG00000100029	PES1	-0.0749253	0.0188126	0.445672
ENSG00000142530	FAM71E1	-0.117146	0.0188241	0.445672
ENSG00000105723	GSK3A	-0.0784597	0.0188434	0.445672
ENSG00000143816	WNT9A	-0.407162	0.0188818	0.445672
ENSG00000177954	RPS27	-0.114785	0.0188969	0.445672
ENSG00000166148	AVPR1A	0.36756	0.0189036	0.445672
ENSG00000172889	EGFL7	0.206615	0.0190025	0.446583
ENSG00000139880	CDH24	0.468466	0.0190306	0.446583
ENSG00000130529	TRPM4	0.157769	0.0190994	0.446583
ENSG00000196465	MYL6B	-0.388635	0.0191083	0.446583
ENSG00000213762	ZNF134	-0.099932	0.0191117	0.446583
ENSG00000175093	SPSB4	-0.296978	0.0192453	0.44766
ENSG00000135185	TMEM243	0.222645	0.0192528	0.44766
ENSG00000227345	PARG	-0.0817537	0.0192597	0.44766
ENSG00000005471	ABCB4	-0.165505	0.019315	0.447886
ENSG00000196739	COL27A1	0.359704	0.019338	0.447886
ENSG00000154743	TSEN2	0.128716	0.0193713	0.447886
ENSG00000197852	INKA2	0.180687	0.0194265	0.448374
ENSG00000164961	WASHC5	-0.054005	0.0194921	0.448439
ENSG00000136986	DERL1	0.196665	0.0195003	0.448439
ENSG00000101166	PRELID3B	-0.100359	0.0195314	0.448439
ENSG00000074855	ANO8	-0.0862294	0.0196443	0.44908
	2002-03-01	-0.085673	0.0197099	0.44908
ENSG00000102974	CTCF	-0.0691497	0.0197126	0.44908
ENSG00000241322	CDRT1	0.286755	0.0197465	0.44908
ENSG00000112782	CLIC5	-0.22401	0.0197849	0.44908
ENSG00000139625	MAP3K12	0.253996	0.0198007	0.44908
ENSG00000198793	MTOR	-0.0837913	0.0198202	0.44908
ENSG00000130684	ZNF337	0.206217	0.0198319	0.44908
ENSG00000214193	SH3D21	0.270065	0.0198829	0.449464
ENSG00000100335	MIEF1	-0.0641105	0.0200021	0.450809
ENSG00000131080	EDA2R	-0.387344	0.0200331	0.450809
ENSG00000188038	NRN1L	0.333946	0.0200753	0.450809
ENSG00000070182	SPTB	-0.252017	0.0200956	0.450809
ENSG00000197375	SLC22A5	-0.232403	0.0201135	0.450809
ENSG00000188878	FBF1	0.1398	0.0201527	0.450921
ENSG00000282986	EIF3K	-0.125095	0.0201924	0.451043
ENSG00000143458	GABPB2	0.162646	0.0202691	0.45199
ENSG00000215021	PHB2	-0.121423	0.0203332	0.452654
ENSG00000282947	HNRNPL	0.0618137	0.020428	0.453164
ENSG00000285312	C6orf52	0.256362	0.0204888	0.453164
ENSG00000120833	SOCS2	-0.394028	0.020497	0.453164
ENSG00000089009	RPL6	-0.0968849	0.0205519	0.453164
ENSG00000154760	SLFN13	0.314354	0.0205525	0.453164
ENSG00000140859	KIFC3	0.194069	0.0205624	0.453164
ENSG00000149929	HIRIP3	-0.0802012	0.0206759	0.454783
ENSG00000168785	TSPAN5	-0.451498	0.0207383	0.454783
ENSG00000162604	TM2D1	0.0646015	0.0207394	0.454783
ENSG00000187678	SPRY4	0.232367	0.0208035	0.455174
ENSG00000187566	NHLRC1	-0.181609	0.0208479	0.455174
ENSG00000129467	ADCY4	0.245754	0.0208608	0.455174
	KIAA1024	-0.643952	0.0209403	0.455389
ENSG00000107862	GBF1	-0.0931446	0.0209436	0.455389
ENSG00000142599	RERE	-0.117997	0.0209743	0.455389
ENSG00000136872	ALDOB	0.386915	0.0210446	0.456163
ENSG00000094841	UPRT	-0.0954422	0.0211242	0.456671
ENSG00000198408	OGA	0.0795145	0.0211374	0.456671
ENSG00000142871	CYR61	0.434963	0.0213207	0.457638
ENSG00000068028	RASSF1	0.12551	0.0213262	0.457638
ENSG00000100170	SLC5A1	0.733452	0.0213375	0.457638
ENSG00000127452	FBXL12	0.0960304	0.0213499	0.457638
ENSG00000105750	ZNF85	0.257177	0.0213558	0.457638
ENSG00000135077	HAVCR2	0.355407	0.0215563	0.459207
ENSG00000105538	RASIP1	0.15696	0.0216111	0.459207
ENSG00000164211	STARD4	0.272083	0.0216192	0.459207
ENSG00000134884	ARGLU1	0.0949015	0.0216246	0.459207
ENSG00000215271	HOMEZ	-0.113209	0.0216628	0.459207
ENSG00000164576	SAP30L	-0.0605047	0.021682	0.459207
ENSG00000117877	CD3EAP	-0.203583	0.0217301	0.459207
ENSG00000165269	AQP7	0.174226	0.0217646	0.459207
ENSG00000187860	CCDC157	-0.147163	0.0218105	0.459207
ENSG00000108061	SHOC2	-0.0629815	0.0218148	0.459207
ENSG00000154832	CXXC1	0.109008	0.0218957	0.459207
ENSG00000103091	WDR59	0.0748534	0.0218995	0.459207
ENSG00000116815	CD58	0.171042	0.0219341	0.459207
ENSG00000129007	CALML4	0.258534	0.0219613	0.459207
ENSG00000157693	TMEM268	-0.0901567	0.0219691	0.459207
ENSG00000154134	ROBO3	0.3108	0.0219865	0.459207
ENSG00000166582	CENPV	-0.229795	0.0220575	0.459962
ENSG00000136854	STXBP1	0.144231	0.0220999	0.460118
ENSG00000130204	TOMM40	-0.0998771	0.0221913	0.460446
ENSG00000100842	EFS	0.24619	0.0222192	0.460446
ENSG00000079337	RAPGEF3	0.265602	0.0222228	0.460446
ENSG00000013392	RWDD2A	-0.111804	0.0222661	0.460446
ENSG00000125414	MYH2	-0.426544	0.022299	0.460446
ENSG00000119682	AREL1	-0.0731274	0.0223593	0.460446
ENSG00000173581	CCDC106	-0.122198	0.0223972	0.460446
ENSG00000148459	PDSS1	-0.135304	0.0224726	0.460446
ENSG00000100439	ABHD4	0.145875	0.0224955	0.460446
ENSG00000084710	EFR3B	-0.248153	0.0225124	0.460446
ENSG00000088899	LZTS3	-0.160637	0.0225206	0.460446
ENSG00000128482	RNF112	0.305433	0.0226107	0.460446
ENSG00000117620	SLC35A3	0.0750584	0.0226269	0.460446
ENSG00000136942	RPL35	-0.133751	0.0226442	0.460446
ENSG00000113657	DPYSL3	-0.168335	0.0227188	0.460446
ENSG00000196576	PLXNB2	0.252438	0.0227188	0.460446
ENSG00000108298	RPL19	-0.102257	0.0227332	0.460446
ENSG00000141040	ZNF287	-0.114092	0.0227445	0.460446
ENSG00000132470	ITGB4	0.384848	0.0227867	0.460592
ENSG00000106077	ABHD11	-0.158524	0.0228837	0.461845
ENSG00000164300	SERINC5	0.220184	0.0229868	0.46258
ENSG00000127586	CHTF18	0.209962	0.0229915	0.46258
ENSG00000155090	KLF10	-0.246199	0.0230592	0.46258
ENSG00000164414	SLC35A1	0.097569	0.0231423	0.46258
ENSG00000105875	WDR91	0.136328	0.023145	0.46258
ENSG00000162714	ZNF496	-0.0768914	0.0232037	0.46258
ENSG00000175376	EIF1AD	-0.0707805	0.0232145	0.46258
ENSG00000197933	ZNF823	0.14381	0.0232421	0.46258
ENSG00000172819	RARG	0.13564	0.0232732	0.46258
ENSG00000278220	CLN8	-0.077978	0.0233681	0.46258
ENSG00000244444	EGFL8	0.260047	0.0233999	0.46258
ENSG00000158186	MRAS	0.114094	0.0234513	0.46258
ENSG00000101365	IDH3B	-0.141761	0.0235567	0.46258
ENSG00000235658	ATAT1	0.162768	0.0236014	0.46258
ENSG00000111530	CAND1	0.0751184	0.0236141	0.46258
ENSG00000125122	LRRC29	0.213429	0.0236476	0.46258
ENSG00000085449	WDFY1	0.0642981	0.0237078	0.46258
ENSG00000141385	AFG3L2	-0.128691	0.0237487	0.46258
ENSG00000179195	ZNF664	-0.0600999	0.0237825	0.46258
ENSG00000176871	WSB2	-0.132225	0.0237887	0.46258
ENSG00000285262	MCPH1	-0.0631266	0.0237919	0.46258
ENSG00000146463	ZMYM4	-0.0503479	0.0238055	0.46258
ENSG00000136731	UGGT1	0.105278	0.0238068	0.46258
ENSG00000066405	CLDN18	0.465437	0.0238294	0.46258
ENSG00000160307	S100B	0.686292	0.0238355	0.46258
ENSG00000163389	POGLUT1	0.179501	0.0238478	0.46258
ENSG00000122257	RBBP6	-0.0817694	0.0238896	0.46258
ENSG00000144959	NCEH1	-0.230788	0.0239103	0.46258
ENSG00000261221	ZNF865	-0.0941078	0.023938	0.46258
ENSG00000196247	ZNF107	0.152206	0.0240933	0.463088
ENSG00000023909	GCLM	-0.190032	0.024111	0.463088
ENSG00000142409	ZNF787	-0.101768	0.0241687	0.463088
ENSG00000146007	ZMAT2	-0.0795054	0.0242251	0.463088
ENSG00000087842	PIR	0.184326	0.0242589	0.463088
ENSG00000100263	RHBDD3	0.0963705	0.0243413	0.463088
ENSG00000124574	ABCC10	0.11227	0.0244139	0.463088
ENSG00000065183	WDR3	-0.0792386	0.0244168	0.463088
ENSG00000006007	GDE1	-0.117336	0.0244586	0.463088
ENSG00000139636	LMBR1L	0.131633	0.0244591	0.463088
ENSG00000138101	DTNB	-0.197575	0.0244994	0.463088
ENSG00000155313	USP25	-0.132097	0.0245396	0.463088
ENSG00000101199	ARFGAP1	0.159325	0.0245491	0.463088
ENSG00000163913	IFT122	0.158444	0.024616	0.463088
ENSG00000166592	RRAD	0.254658	0.0246462	0.463088
ENSG00000101901	ALG13	0.08034	0.0247226	0.463088
ENSG00000054277	OPN3	-0.139938	0.0247776	0.463088
ENSG00000167257	RNF214	-0.0708798	0.0248066	0.463088
ENSG00000120942	UBIAD1	-0.0604609	0.0248131	0.463088
ENSG00000184470	TXNRD2	0.0947927	0.0248285	0.463088
ENSG00000165879	FRAT1	-0.127168	0.0249505	0.463088
ENSG00000137218	FRS3	-0.0986541	0.0249746	0.463088
ENSG00000138442	WDR12	-0.0851412	0.024998	0.463088
ENSG00000135775	COG2	-0.0719091	0.0250406	0.463088
ENSG00000173267	SNCG	0.408447	0.0250863	0.463088
ENSG00000100483	VCPKMT	0.126983	0.0251048	0.463088
ENSG00000137574	TGS1	-0.0943354	0.025117	0.463088
ENSG00000138433	CIR1	-0.0709464	0.0251876	0.463088
ENSG00000167302	TEPSIN	0.160618	0.0252003	0.463088
ENSG00000135317	SNX14	0.0795411	0.025223	0.463088
ENSG00000211456	SACM1L	0.10783	0.025235	0.463088
ENSG00000114626	ABTB1	0.0953012	0.0252421	0.463088
ENSG00000186468	RPS23	-0.103891	0.025348	0.463088
ENSG00000100767	PAPLN	0.28076	0.0253657	0.463088
ENSG00000090674	MCOLN1	-0.0692171	0.0253881	0.463088
ENSG00000003137	CYP26B1	0.304289	0.0254652	0.463088
ENSG00000182022	CHST15	0.254003	0.0254662	0.463088
ENSG00000160999	SH2B2	-0.260463	0.0254729	0.463088
ENSG00000189007	ADAT2	0.183058	0.0254874	0.463088
ENSG00000159197	KCNE2	0.196839	0.0254953	0.463088
ENSG00000174564	IL20RB	0.294955	0.025507	0.463088
ENSG00000203724	C1orf53	-0.187093	0.0255507	0.463088
ENSG00000205269	TMEM170B	-0.11026	0.0255556	0.463088
ENSG00000118181	RPS25	-0.105853	0.0255871	0.463088
ENSG00000137073	UBAP2	-0.11349	0.025594	0.463088
ENSG00000129422	MTUS1	-0.0628243	0.025609	0.463088
	KARS	-0.115307	0.0256158	0.463088
ENSG00000173818	ENDOV	-0.105339	0.0258088	0.463185
ENSG00000100106	TRIOBP	0.0956382	0.0258307	0.463185
ENSG00000204084	INPP5B	0.179806	0.0258324	0.463185
ENSG00000184588	PDE4B	-0.204454	0.0258555	0.463185
ENSG00000106560	GIMAP2	0.200789	0.0258687	0.463185
	AARS	-0.0874858	0.0259076	0.463185
ENSG00000273594	EEF1D	-0.0989585	0.0259207	0.463185
ENSG00000144040	SFXN5	0.162238	0.0259522	0.463185
ENSG00000169180	XPO6	0.0933939	0.0259576	0.463185
ENSG00000106479	ZNF862	0.114817	0.0259726	0.463185
ENSG00000146433	TMEM181	0.107679	0.0260903	0.464654
ENSG00000220201	ZGLP1	0.324083	0.0261817	0.465311
ENSG00000130830	MPP1	-0.085924	0.0262339	0.465311
ENSG00000099381	SETD1A	-0.07136	0.0263289	0.465311
ENSG00000140988	RPS2	-0.11628	0.0263335	0.465311
ENSG00000176563	CNTD1	-0.0974023	0.026335	0.465311
ENSG00000110422	HIPK3	-0.0991189	0.02636	0.465311
ENSG00000102935	ZNF423	-0.0919994	0.0265223	0.465311
ENSG00000161791	FMNL3	0.0938029	0.0265285	0.465311
ENSG00000126456	IRF3	0.0953204	0.026578	0.465311
ENSG00000130066	SAT1	0.192267	0.0266235	0.465311
ENSG00000102572	STK24	-0.0680111	0.0266518	0.465311
ENSG00000167971	CASKIN1	0.471805	0.0266712	0.465311
ENSG00000180628	PCGF5	-0.0844269	0.0267036	0.465311
ENSG00000183137	CEP57L1	0.10211	0.0267216	0.465311
ENSG00000172780	RAB43	0.204643	0.0267789	0.465311
ENSG00000140395	WDR61	0.0717785	0.0268471	0.465311
ENSG00000147679	UTP23	-0.0713657	0.0269251	0.465311
ENSG00000120318	ARAP3	0.196581	0.026957	0.465311
ENSG00000153933	DGKE	0.216199	0.0269641	0.465311
ENSG00000073605	GSDMB	0.301143	0.0269892	0.465311
ENSG00000173402	DAG1	-0.0861798	0.026994	0.465311
ENSG00000186866	POFUT2	0.134442	0.0270701	0.465311
ENSG00000140854	KATNB1	-0.0858905	0.0271133	0.465311
ENSG00000105552	BCAT2	-0.122107	0.0271786	0.465311
ENSG00000244486	SCARF2	0.268962	0.0271906	0.465311
ENSG00000110906	KCTD10	0.182174	0.0272033	0.465311
ENSG00000072682	P4HA2	-0.119096	0.0272336	0.465311
ENSG00000166938	DIS3L	-0.100628	0.0272548	0.465311
ENSG00000100350	FOXRED2	-0.126963	0.0272904	0.465311
ENSG00000019995	ZRANB1	-0.110523	0.0273049	0.465311
ENSG00000175395	ZNF25	-0.0900674	0.0273242	0.465311
ENSG00000145283	SLC10A6	0.348509	0.0273297	0.465311
ENSG00000198585	NUDT16	-0.105525	0.0273397	0.465311
ENSG00000188234	AGAP4	0.212848	0.0274107	0.465311
ENSG00000150593	PDCD4	0.173996	0.027437	0.465311
ENSG00000139631	CSAD	0.2696	0.0274896	0.465311
ENSG00000185811	IKZF1	-0.390458	0.027512	0.465311
ENSG00000169592	INO80E	0.0756885	0.0275125	0.465311
ENSG00000288146	NOC4L	-0.0761322	0.0275134	0.465311
ENSG00000253368	TRNP1	0.330121	0.0275425	0.465311
ENSG00000108384	RAD51C	-0.0858701	0.0275955	0.465311
ENSG00000183032	SLC25A21	-0.262545	0.027633	0.465311
ENSG00000090061	CCNK	-0.0897262	0.0277031	0.465311
ENSG00000164970	FAM219A	0.0901241	0.0277132	0.465311
ENSG00000175764	TTLL11	-0.135148	0.0277796	0.465311
ENSG00000164117	FBXO8	0.102464	0.0278061	0.465311
ENSG00000166073	GPR176	0.322907	0.0278201	0.465311
ENSG00000182866	LCK	-0.39707	0.0278346	0.465311
ENSG00000104852	SNRNP70	0.155728	0.0278599	0.465311
ENSG00000173960	UBXN2A	-0.0654949	0.0278925	0.465311
ENSG00000196700	ZNF512B	-0.0777777	0.0279769	0.465593
ENSG00000244274	DBNDD2	-0.105627	0.0280515	0.465593
ENSG00000100722	ZC3H14	-0.0404486	0.028056	0.465593
ENSG00000137996	RTCA	-0.0886698	0.0280821	0.465593
ENSG00000171202	TMEM126A	-0.145398	0.0280861	0.465593
ENSG00000077327	SPAG6	-0.183547	0.0282624	0.466291
ENSG00000120341	SEC16B	0.216298	0.0283035	0.466291
ENSG00000182541	LIMK2	0.134871	0.0283503	0.466291
ENSG00000187595	ZNF385C	-0.230225	0.02839	0.466291
ENSG00000110888	CAPRIN2	0.12152	0.0284188	0.466291
ENSG00000168724	DNAJC21	-0.104946	0.0284212	0.466291
ENSG00000154305	MIA3	-0.0641215	0.0284243	0.466291
ENSG00000131781	FMO5	-0.135106	0.028462	0.466291
ENSG00000283391	EEF1B2	-0.137788	0.0284833	0.466291
ENSG00000170153	RNF150	-0.150288	0.0284931	0.466291
ENSG00000197081	IGF2R	-0.123661	0.028533	0.466291
ENSG00000179588	ZFPM1	-0.107739	0.0285835	0.466291
ENSG00000005302	MSL3	-0.105411	0.0285981	0.466291
ENSG00000169991	IFFO2	0.181822	0.0286352	0.466291
ENSG00000138802	SEC24B	-0.0632527	0.0286935	0.466291
ENSG00000122203	KIAA1191	-0.0769491	0.0286943	0.466291
ENSG00000129347	KRI1	-0.075019	0.0287655	0.466432
ENSG00000136002	ARHGEF4	-0.141937	0.0287738	0.466432
ENSG00000174238	PITPNA	0.0772145	0.0288486	0.466648
ENSG00000143819	EPHX1	0.137308	0.0288579	0.466648
ENSG00000060138	YBX3	-0.234725	0.02897	0.467794
ENSG00000170917	NUDT6	-0.163557	0.0290999	0.467794
ENSG00000110436	SLC1A2	0.335697	0.0291021	0.467794
ENSG00000132640	BTBD3	0.0803792	0.0291351	0.467794
ENSG00000088320	REM1	0.287386	0.0293395	0.467794
ENSG00000147535	PLPP5	0.14937	0.029381	0.467794
ENSG00000065361	ERBB3	0.489972	0.0293936	0.467794
ENSG00000107140	TESK1	-0.0881103	0.0294838	0.467794
ENSG00000109083	IFT20	0.184368	0.0295438	0.467794
ENSG00000104660	LEPROTL1	0.0879077	0.0296326	0.467794
ENSG00000103174	NAGPA	0.0771185	0.0297157	0.467794
ENSG00000204271	SPIN3	0.17451	0.0297224	0.467794
ENSG00000147677	EIF3H	-0.0908653	0.0297351	0.467794
ENSG00000110880	CORO1C	0.163052	0.0298152	0.467794
ENSG00000164754	RAD21	-0.0705172	0.0298349	0.467794
ENSG00000109814	UGDH	0.162806	0.0298731	0.467794
ENSG00000072571	HMMR	-0.24327	0.0298951	0.467794
ENSG00000106105	GARS	-0.0767588	0.0299108	0.467794
ENSG00000065150	IPO5	-0.09108	0.0299657	0.467794
ENSG00000188266	HYKK	0.123005	0.0299784	0.467794
ENSG00000168067	MAP4K2	0.156062	0.0299959	0.467794
ENSG00000138376	BARD1	-0.166763	0.0299991	0.467794
ENSG00000141524	TMC6	0.217551	0.0300365	0.467794
ENSG00000186204	CYP4F12	0.308122	0.0300402	0.467794
ENSG00000197616	MYH6	-0.420684	0.0301338	0.467794
ENSG00000112640	PPP2R5D	-0.0699112	0.0301343	0.467794
ENSG00000270885	RASL10B	-0.193226	0.0301752	0.467794
ENSG00000010278	CD9	0.179797	0.0301886	0.467794
ENSG00000134910	STT3A	0.0940939	0.0301934	0.467794
ENSG00000218891	ZNF579	-0.135602	0.0302399	0.467794
ENSG00000102393	GLA	0.120233	0.0302747	0.467794
ENSG00000100462	PRMT5	-0.103439	0.0302915	0.467794
ENSG00000143416	SELENBP1	0.138248	0.0303467	0.467794
ENSG00000168743	NPNT	0.379258	0.0303527	0.467794
ENSG00000137177	KIF13A	-0.0855765	0.0303543	0.467794
ENSG00000131773	KHDRBS3	-0.101558	0.0303732	0.467794
ENSG00000142949	PTPRF	0.399642	0.030463	0.467794
ENSG00000081189	MEF2C	-0.174817	0.0304934	0.467794
ENSG00000084774	CAD	0.156252	0.0305385	0.467794
ENSG00000125691	RPL23	-0.0948573	0.0305662	0.467794
ENSG00000004961	HCCS	-0.143834	0.0306126	0.467794
ENSG00000106803	SEC61B	0.135817	0.030668	0.467794
ENSG00000164164	OTUD4	-0.117701	0.0306757	0.467794
ENSG00000197756	RPL37A	-0.104313	0.0306834	0.467794
ENSG00000185739	SRL	-0.182382	0.0307191	0.467794
ENSG00000117226	GBP3	0.296255	0.0307598	0.467794
ENSG00000167996	FTH1	-0.146703	0.0307833	0.467794
ENSG00000186994	KANK3	0.163514	0.0308216	0.467794
ENSG00000111716	LDHB	-0.271733	0.030832	0.467794
ENSG00000167702	KIFC2	0.216842	0.0308904	0.467794
ENSG00000169962	TAS1R3	-0.225673	0.0308967	0.467794
ENSG00000276482	SLC12A7	0.188536	0.0309145	0.467794
ENSG00000275544	BDH1	-0.293563	0.0309285	0.467794
ENSG00000186364	NUDT17	-0.158787	0.0309521	0.467794
ENSG00000080839	RBL1	-0.146863	0.0309703	0.467794
ENSG00000140044	JDP2	0.141114	0.0309891	0.467794
ENSG00000158457	TSPAN33	-0.193819	0.0309904	0.467794
ENSG00000059122	FLYWCH1	0.111367	0.030997	0.467794
ENSG00000103024	NME3	0.132344	0.031023	0.467794
ENSG00000092969	TGFB2	0.179018	0.0312082	0.469669
ENSG00000185942	NKAIN3	-0.410957	0.0312258	0.469669
ENSG00000008513	ST3GAL1	-0.125824	0.0312682	0.469669
ENSG00000105085	MED26	0.076823	0.0313481	0.469669
ENSG00000169598	DFFB	0.180248	0.0313499	0.469669
ENSG00000127419	TMEM175	0.0793409	0.0313612	0.469669
ENSG00000138678	GPAT3	-0.213071	0.0314696	0.470758
ENSG00000116678	LEPR	0.258369	0.0315203	0.470981
ENSG00000175455	CCDC14	0.181264	0.0316586	0.472271
ENSG00000288362	CYP11A1	-0.311935	0.0317089	0.472271
ENSG00000148572	NRBF2	-0.137638	0.0317246	0.472271
ENSG00000157538	VPS26C	-0.0600246	0.0317499	0.472271
ENSG00000151503	NCAPD3	0.0923329	0.0318626	0.473278
ENSG00000099338	CATSPERG	0.303003	0.0319297	0.473278
ENSG00000114923	SLC4A3	0.248342	0.0319498	0.473278
ENSG00000050344	NFE2L3	0.171536	0.0319612	0.473278
ENSG00000177873	ZNF619	-0.104919	0.0320235	0.473667
ENSG00000115183	TANC1	0.168665	0.0320624	0.47371
ENSG00000033800	PIAS1	0.0735919	0.0320997	0.473731
ENSG00000204628	RACK1	-0.107033	0.0321838	0.474441
ENSG00000154258	ABCA9	0.255402	0.0322428	0.474459
ENSG00000144451	SPAG16	-0.187326	0.032257	0.474459
ENSG00000288408	UBL7	-0.109606	0.0323822	0.475769
ENSG00000166311	SMPD1	-0.0957119	0.032495	0.47636
ENSG00000135424	ITGA7	0.102684	0.0324957	0.47636
ENSG00000123427	EEF1AKMT3	0.211422	0.0325308	0.47636
ENSG00000173545	ZNF622	-0.109859	0.0326034	0.476893
ENSG00000130762	ARHGEF16	-0.425329	0.0326428	0.476934
ENSG00000103227	LMF1	0.157976	0.0326866	0.476934
ENSG00000107438	PDLIM1	-0.140691	0.0327163	0.476934
ENSG00000187134	AKR1C1	0.269162	0.0327804	0.476934
ENSG00000140398	NEIL1	0.103745	0.0328489	0.476934
ENSG00000108641	B9D1	0.128547	0.0328496	0.476934
ENSG00000181192	DHTKD1	-0.16442	0.0328595	0.476934
ENSG00000113328	CCNG1	-0.165049	0.0329704	0.477716
ENSG00000164118	CEP44	0.0814704	0.0329894	0.477716
ENSG00000265354	TIMM23	-0.112388	0.0330476	0.477716
ENSG00000164920	OSR2	0.198365	0.0330848	0.477716
ENSG00000170801	HTRA3	-0.169851	0.0330947	0.477716
ENSG00000109184	DCUN1D4	0.0776992	0.0331357	0.477785
ENSG00000167526	RPL13	-0.110721	0.033274	0.479156
ENSG00000184828	ZBTB7C	0.336357	0.0333258	0.479156
ENSG00000139579	NABP2	-0.120641	0.0334374	0.479156
ENSG00000112378	PERP	0.347962	0.0335387	0.479156
ENSG00000204954	C12orf73	-0.164622	0.0335707	0.479156
ENSG00000250305	TRMT9B	-0.247555	0.0336929	0.479156
ENSG00000113391	FAM172A	0.135259	0.0337081	0.479156
ENSG00000154025	SLC5A10	0.217402	0.0337401	0.479156
ENSG00000187609	EXD3	0.139096	0.0337403	0.479156
ENSG00000183807	FAM162B	0.232406	0.0337501	0.479156
ENSG00000136810	TXN	0.103014	0.0338094	0.479156
ENSG00000164972	C9orf24	-0.216755	0.0338395	0.479156
ENSG00000008988	RPS20	-0.0994518	0.0338502	0.479156
ENSG00000174697	LEP	0.857826	0.0338634	0.479156
ENSG00000116044	NFE2L2	0.0647477	0.0338993	0.479156
ENSG00000005206	SPPL2B	0.132645	0.0339156	0.479156
ENSG00000142065	ZFP14	0.141034	0.033923	0.479156
ENSG00000196466	ZNF799	0.129989	0.0339696	0.479156
ENSG00000106462	EZH2	-0.179223	0.0339777	0.479156
ENSG00000103249	CLCN7	0.070851	0.0340165	0.479156
ENSG00000163935	SFMBT1	-0.122184	0.0340543	0.479156
ENSG00000143632	ACTA1	-0.34323	0.0341131	0.479156
ENSG00000116525	TRIM62	0.175476	0.0341205	0.479156
ENSG00000178028	DMAP1	-0.0652432	0.0341761	0.479156
ENSG00000163754	GYG1	-0.149676	0.0342077	0.479156
ENSG00000120725	SIL1	0.0718252	0.034232	0.479156
ENSG00000198821	CD247	-0.138551	0.034269	0.479156
ENSG00000225141	PRRT1	0.202205	0.0342857	0.479156
ENSG00000186376	ZNF75D	0.0893089	0.0343877	0.479156
ENSG00000280858	RPL7A	-0.0925592	0.0343949	0.479156
ENSG00000198755	RPL10A	-0.0981899	0.0344183	0.479156
ENSG00000203791	EEF1AKMT2	0.0656722	0.0344257	0.479156
ENSG00000172831	CES2	0.130155	0.0344563	0.479156
ENSG00000147256	ARHGAP36	-0.471158	0.0345106	0.479156
ENSG00000068137	PLEKHH3	0.156343	0.034588	0.479156
ENSG00000130559	CAMSAP1	-0.0972233	0.0346149	0.479156
ENSG00000063245	EPN1	-0.105108	0.0346209	0.479156
ENSG00000164548	TRA2A	0.110226	0.0346928	0.479156
ENSG00000102780	DGKH	0.194054	0.0347433	0.479156
ENSG00000140406	TLNRD1	0.191237	0.0347738	0.479156
ENSG00000160194	NDUFV3	-0.12988	0.0348339	0.479156
ENSG00000080815	PSEN1	0.0660812	0.034835	0.479156
ENSG00000053747	LAMA3	0.299769	0.0348427	0.479156
ENSG00000185915	KLHL34	-0.425944	0.0348478	0.479156
ENSG00000188191	PRKAR1B	0.147375	0.0348706	0.479156
ENSG00000165660	ABRAXAS2	-0.0737289	0.0349292	0.479156
ENSG00000175224	ATG13	-0.0569094	0.0349396	0.479156
ENSG00000184058	TBX1	-0.151393	0.0350467	0.480125
ENSG00000148399	DPH7	0.103716	0.0352221	0.481952
ENSG00000064703	DDX20	-0.0987795	0.0352533	0.481952
ENSG00000269743	SLC25A53	0.105263	0.0353261	0.481952
ENSG00000157191	NECAP2	0.139405	0.0353263	0.481952
ENSG00000262860	LSM14A	-0.0579037	0.0355187	0.484076
ENSG00000084676	NCOA1	-0.0907483	0.0355936	0.484595
ENSG00000171206	TRIM8	-0.0829669	0.0357172	0.484787
ENSG00000102738	MRPS31	-0.0747637	0.0357232	0.484787
ENSG00000176209	SMIM19	-0.100298	0.0357452	0.484787
ENSG00000010322	NISCH	0.135059	0.0357549	0.484787
ENSG00000126804	ZBTB1	0.227219	0.0358307	0.485316
ENSG00000089876	DHX32	-0.0675394	0.0358953	0.485693
ENSG00000158486	DNAH3	0.345621	0.0359591	0.485751
ENSG00000143178	TBX19	0.356551	0.0359734	0.485751
ENSG00000115598	IL1RL2	-0.283204	0.0360136	0.485758
	H2AFY	-0.0601413	0.0360476	0.485758
ENSG00000147955	SIGMAR1	0.124959	0.0362582	0.488097
ENSG00000101187	SLCO4A1	0.223324	0.0362963	0.488112
ENSG00000123066	MED13L	-0.0807871	0.036345	0.488268
ENSG00000136044	APPL2	0.0995282	0.0364309	0.488353
ENSG00000144908	ALDH1L1	-0.186345	0.0364344	0.488353
ENSG00000130702	LAMA5	0.27018	0.0364625	0.488353
ENSG00000148803	FUOM	0.202444	0.0365092	0.488482
ENSG00000183475	ASB7	-0.070579	0.0366137	0.489253
ENSG00000127191	TRAF2	0.0920421	0.0366411	0.489253
ENSG00000010219	DYRK4	-0.0710025	0.0367191	0.489737
ENSG00000074696	HACD3	0.0977575	0.0367906	0.489737
ENSG00000288401	CTTN	0.0935966	0.0368473	0.489737
ENSG00000137094	DNAJB5	-0.157151	0.0369199	0.489737
ENSG00000126091	ST3GAL3	-0.107508	0.0369644	0.489737
ENSG00000148337	CIZ1	-0.0765382	0.0369774	0.489737
ENSG00000108797	CNTNAP1	0.189464	0.0369788	0.489737
ENSG00000143337	TOR1AIP1	-0.0676625	0.036981	0.489737
ENSG00000164430	CGAS	0.247759	0.0370117	0.489737
ENSG00000273820	USP27X	-0.151866	0.0370594	0.489876
ENSG00000188582	PAQR9	-0.394254	0.037172	0.490559
ENSG00000178209	PLEC	-0.131605	0.0371855	0.490559
ENSG00000162244	RPL29	-0.120366	0.0372467	0.490578
ENSG00000091527	CDV3	-0.0906711	0.0372745	0.490578
ENSG00000185088	RPS27L	0.105404	0.0373369	0.490578
ENSG00000284254	HNRNPH1	0.0770199	0.0374154	0.490578
ENSG00000085982	USP40	0.124602	0.0375043	0.490578
ENSG00000083635	NUFIP1	-0.0931935	0.0375086	0.490578
ENSG00000276657	PYCR3	0.146188	0.0375528	0.490578
	FAM69A	0.101757	0.0375778	0.490578
ENSG00000151611	MMAA	-0.0986097	0.0376015	0.490578
ENSG00000275575	PTP4A3	-0.169912	0.0376678	0.490578
ENSG00000237765	FAM200B	-0.0819544	0.037701	0.490578
ENSG00000149716	LTO1	0.108536	0.0377045	0.490578
ENSG00000103145	HCFC1R1	-0.234615	0.0377405	0.490578
ENSG00000130382	MLLT1	-0.0740917	0.037749	0.490578
ENSG00000080189	SLC35C2	0.0682093	0.0377649	0.490578
ENSG00000111845	PAK1IP1	-0.0822801	0.0377848	0.490578
ENSG00000131196	NFATC1	-0.111567	0.0378198	0.490578
ENSG00000164823	OSGIN2	-0.1182	0.037896	0.490617
ENSG00000132153	DHX30	-0.0520278	0.037927	0.490617
ENSG00000183671	GPR1	-0.272539	0.0379345	0.490617
ENSG00000124615	MOCS1	-0.0848507	0.0380673	0.491076
ENSG00000133895	MEN1	0.100495	0.0381252	0.491076
ENSG00000146833	TRIM4	0.13051	0.0381299	0.491076
ENSG00000135324	MRAP2	0.408532	0.0381537	0.491076
ENSG00000107185	RGP1	-0.0653068	0.038219	0.491076
ENSG00000197702	PARVA	0.21953	0.0382247	0.491076
ENSG00000223802	CERS1	-0.24629	0.0383206	0.491076
ENSG00000065978	YBX1	-0.129178	0.0383227	0.491076
ENSG00000165060	FXN	-0.123188	0.0383295	0.491076
ENSG00000035928	RFC1	-0.0628959	0.038358	0.491076
ENSG00000172932	ANKRD13D	0.158822	0.0384504	0.491076
ENSG00000166337	TAF10	-0.10802	0.0384754	0.491076
ENSG00000100156	SLC16A8	0.251474	0.0384846	0.491076
ENSG00000176619	LMNB2	-0.0725568	0.0385033	0.491076
ENSG00000086848	ALG9	0.0611754	0.0385827	0.491076
ENSG00000102870	ZNF629	-0.126517	0.0386115	0.491076
ENSG00000141858	SAMD1	-0.0935013	0.0386702	0.491076
ENSG00000198242	RPL23A	-0.0928593	0.0387115	0.491076
ENSG00000167447	SMG8	-0.0788379	0.0387874	0.491076
ENSG00000198837	DENND4B	-0.108061	0.0388019	0.491076
ENSG00000170322	NFRKB	-0.0647687	0.0389096	0.491076
ENSG00000128309	MPST	-0.12187	0.0389373	0.491076
ENSG00000169727	GPS1	-0.09986	0.0389388	0.491076
ENSG00000144827	ABHD10	-0.0889732	0.0389827	0.491076
ENSG00000076984	MAP2K7	-0.0785689	0.039013	0.491076
ENSG00000147119	CHST7	0.141137	0.0390774	0.491076
ENSG00000189042	ZNF567	0.195927	0.0391119	0.491076
ENSG00000115977	AAK1	0.13397	0.0391442	0.491076
ENSG00000170832	USP32	-0.075811	0.0392556	0.491076
ENSG00000198231	DDX42	-0.0470538	0.0393425	0.491076
ENSG00000086619	ERO1B	0.152155	0.0393441	0.491076
ENSG00000167191	GPRC5B	-0.079416	0.0393896	0.491076
ENSG00000115282	TTC31	0.120152	0.0394078	0.491076
ENSG00000166441	RPL27A	-0.10407	0.0394292	0.491076
ENSG00000198001	IRAK4	0.149178	0.0394315	0.491076
ENSG00000131323	TRAF3	0.104783	0.0395161	0.491076
ENSG00000165244	ZNF367	-0.182367	0.0395763	0.491076
ENSG00000082512	TRAF5	0.260147	0.0396176	0.491076
ENSG00000122026	RPL21	-0.104023	0.039646	0.491076
ENSG00000258366	RTEL1	0.178652	0.0396516	0.491076
	2008-09-01	0.176809	0.0397262	0.491076
ENSG00000180530	NRIP1	-0.111207	0.0398254	0.491076
ENSG00000139364	TMEM132B	-0.422445	0.0398445	0.491076
ENSG00000236967	RNF39	-0.251951	0.0398752	0.491076
ENSG00000172530	BANP	0.0968846	0.0398954	0.491076
ENSG00000130429	ARPC1B	0.212218	0.0399987	0.491076
ENSG00000142627	EPHA2	0.211373	0.0400029	0.491076
ENSG00000122741	DCAF10	-0.0432512	0.0400134	0.491076
ENSG00000171680	PLEKHG5	0.235947	0.0400328	0.491076
ENSG00000185947	ZNF267	-0.096004	0.0400653	0.491076
ENSG00000106034	CPED1	0.129617	0.0400733	0.491076
ENSG00000104848	KCNA7	-0.335154	0.0400775	0.491076
ENSG00000146067	FAM193B	0.177342	0.040106	0.491076
ENSG00000013364	MVP	0.112905	0.0401306	0.491076
ENSG00000198712	MT-CO2	-0.214861	0.0401916	0.491076
ENSG00000169231	THBS3	0.295071	0.0402197	0.491076
ENSG00000102886	GDPD3	0.312969	0.0402319	0.491076
ENSG00000131873	CHSY1	0.136577	0.0402484	0.491076
ENSG00000115271	GCA	0.199024	0.0402794	0.491076
ENSG00000112306	RPS12	-0.0914238	0.0403085	0.491076
ENSG00000144524	COPS7B	0.0520944	0.0403131	0.491076
ENSG00000124107	SLPI	0.388786	0.0403244	0.491076
ENSG00000113966	ARL6	0.13938	0.0403733	0.491076
ENSG00000134318	ROCK2	-0.0732423	0.0403981	0.491076
ENSG00000164171	ITGA2	0.227715	0.0404469	0.491076
ENSG00000180901	KCTD2	-0.0861607	0.04046	0.491076
ENSG00000148481	MINDY3	0.133442	0.0404665	0.491076
ENSG00000204524	ZNF805	-0.112298	0.0406384	0.491441
ENSG00000136404	TM6SF1	-0.17445	0.0406405	0.491441
ENSG00000169221	TBC1D10B	-0.0590912	0.0406437	0.491441
ENSG00000177082	WDR73	0.131525	0.0406458	0.491441
ENSG00000115325	DOK1	0.251456	0.0407105	0.49168
ENSG00000105655	ISYNA1	0.271739	0.0407402	0.49168
ENSG00000206466	GABBR1	0.301702	0.0408089	0.492036
ENSG00000145332	KLHL8	-0.105748	0.0408443	0.492036
ENSG00000140905	GCSH	-0.127156	0.0408831	0.492053
ENSG00000172123	SLFN12	0.267281	0.0410249	0.493157
ENSG00000108788	MLX	-0.0996233	0.041098	0.493157
ENSG00000132361	CLUH	-0.110618	0.041101	0.493157
ENSG00000100532	CGRRF1	-0.0795483	0.0411244	0.493157
ENSG00000184428	TOP1MT	0.121596	0.0411839	0.49342
ENSG00000125651	GTF2F1	-0.088323	0.0412785	0.494104
ENSG00000165886	UBTD1	0.171718	0.0414238	0.495393
ENSG00000186174	BCL9L	0.121989	0.0414864	0.495693
ENSG00000280479	CACFD1	-0.104434	0.0415629	0.496157
ENSG00000091483	FH	-0.13135	0.0417107	0.496377
ENSG00000130766	SESN2	0.172466	0.0417743	0.496377
ENSG00000137965	IFI44	0.257769	0.0417994	0.496377
ENSG00000183066	WBP2NL	0.165139	0.0418019	0.496377
ENSG00000110092	CCND1	0.318608	0.0418039	0.496377
ENSG00000179044	EXOC3L1	0.172633	0.041876	0.496377
ENSG00000108604	SMARCD2	0.101317	0.0418774	0.496377
ENSG00000160214	RRP1	-0.0605233	0.0418826	0.496377
ENSG00000005100	DHX33	-0.0947318	0.041939	0.496599
ENSG00000100429	HDAC10	0.233063	0.042024	0.496983
ENSG00000182118	FAM89A	0.159145	0.0420478	0.496983
ENSG00000238134	EHMT2	0.0975971	0.0420846	0.496983
ENSG00000084092	NOA1	-0.0918092	0.042139	0.497025
ENSG00000137960	GIPC2	0.147868	0.0421636	0.497025
ENSG00000136826	KLF4	0.258016	0.0422287	0.497348
ENSG00000233418	DHX16	-0.0703873	0.0422803	0.497508
ENSG00000166133	RPUSD2	-0.0904405	0.0423474	0.497508
ENSG00000103168	TAF1C	0.16118	0.0423555	0.497508
ENSG00000269713	NBPF9	0.156489	0.0424591	0.49828
ENSG00000147799	ARHGAP39	0.21369	0.0425507	0.498344
ENSG00000155304	HSPA13	0.122623	0.0426516	0.498344
ENSG00000134982	APC	-0.0713135	0.0426655	0.498344
ENSG00000006210	CX3CL1	0.230747	0.0427432	0.498344
ENSG00000162642	C1orf52	0.0573012	0.0427737	0.498344
ENSG00000140990	NDUFB10	-0.165883	0.0428459	0.498344
ENSG00000096433	ITPR3	0.168323	0.0428483	0.498344
ENSG00000105258	POLR2I	-0.129184	0.0428647	0.498344
ENSG00000276618	RAD17	-0.0668727	0.0428695	0.498344
ENSG00000165275	TRMT10B	0.150498	0.0429108	0.498344
ENSG00000285441	SOD2	-0.12201	0.0429127	0.498344
ENSG00000138386	NAB1	0.178685	0.0429183	0.498344
ENSG00000108509	CAMTA2	-0.0797542	0.042989	0.498725
ENSG00000137463	MGARP	-0.237706	0.0431221	0.499631
ENSG00000160145	KALRN	-0.114083	0.0432333	0.499631
ENSG00000109819	PPARGC1A	-0.219173	0.0432548	0.499631
ENSG00000102409	BEX4	0.207543	0.0433381	0.499631
ENSG00000136504	KAT7	-0.0625335	0.0433425	0.499631
ENSG00000145020	AMT	0.270449	0.0433527	0.499631
ENSG00000182308	DCAF4L1	0.299701	0.0433759	0.499631
ENSG00000136213	CHST12	0.0707077	0.0433857	0.499631
ENSG00000134986	NREP	-0.165144	0.0434281	0.499631
ENSG00000215788	TNFRSF25	0.274017	0.0434462	0.499631
ENSG00000196531	NACA	-0.0956222	0.0435213	0.499801
ENSG00000060762	MPC1	-0.171508	0.0435601	0.499801
ENSG00000134283	PPHLN1	0.0462037	0.0435747	0.499801
ENSG00000183431	SF3A3	-0.119238	0.0436547	0.500283
ENSG00000134533	RERG	0.200874	0.0438677	0.501841
ENSG00000076201	PTPN23	-0.0689617	0.043878	0.501841
ENSG00000166845	C18orf54	0.217547	0.043956	0.501841
ENSG00000148335	NTMT1	-0.144059	0.0439644	0.501841
ENSG00000243317	STMP1	-0.10872	0.0439811	0.501841
ENSG00000172339	ALG14	0.123089	0.0440438	0.502122
ENSG00000062194	GPBP1	-0.0458556	0.0441389	0.502771
ENSG00000282214	CAPN15	0.11845	0.0442315	0.503384
ENSG00000156787	TBC1D31	-0.120364	0.0442691	0.503384
ENSG00000196776	CD47	0.107766	0.0444066	0.503747
ENSG00000143167	GPA33	-0.303638	0.0444138	0.503747
ENSG00000181585	TMIE	-0.172787	0.0445614	0.503747
ENSG00000130734	ATG4D	-0.131642	0.0445629	0.503747
ENSG00000269335	IKBKG	0.102166	0.0445862	0.503747
ENSG00000111801	BTN3A3	0.162625	0.0447349	0.503747
ENSG00000154721	JAM2	0.165264	0.0447482	0.503747
ENSG00000146197	SCUBE3	0.32807	0.0447514	0.503747
ENSG00000179041	RRS1	-0.10769	0.0447699	0.503747
ENSG00000135047	CTSL	-0.0813036	0.0448674	0.503747
ENSG00000062485	CS	-0.130984	0.0448725	0.503747
ENSG00000138604	GLCE	0.0817591	0.0448813	0.503747
ENSG00000116251	RPL22	-0.0739413	0.0449445	0.503747
ENSG00000147421	HMBOX1	0.11938	0.0449471	0.503747
ENSG00000188153	COL4A5	0.220378	0.0449992	0.503747
ENSG00000058091	CDK14	0.116324	0.0450092	0.503747
ENSG00000102158	MAGT1	0.0616725	0.0450353	0.503747
ENSG00000141026	MED9	-0.0998572	0.0450815	0.503747
ENSG00000073711	PPP2R3A	-0.192002	0.045128	0.503747
ENSG00000143110	C1orf162	0.167705	0.0451333	0.503747
ENSG00000136098	NEK3	0.196639	0.0451596	0.503747
ENSG00000165632	TAF3	-0.0881636	0.045173	0.503747
ENSG00000149557	FEZ1	0.247679	0.045191	0.503747
ENSG00000017260	ATP2C1	0.0730944	0.0452183	0.503747
ENSG00000167842	MIS12	-0.0845868	0.0453335	0.504012
ENSG00000008441	NFIX	-0.0939356	0.0453474	0.504012
ENSG00000219481	NBPF1	0.13586	0.0453568	0.504012
ENSG00000010072	SPRTN	-0.0796748	0.0454619	0.504415
ENSG00000078070	MCCC1	-0.0903068	0.0455096	0.504415
ENSG00000197599	CCDC154	0.320095	0.0455308	0.504415
ENSG00000171132	PRKCE	0.135401	0.0456131	0.504415
ENSG00000131269	ABCB7	-0.0946893	0.0456675	0.504415
ENSG00000156500	FAM122C	0.152794	0.0457477	0.504415
ENSG00000113407	TARS	-0.0961773	0.0457615	0.504415
ENSG00000106125	MINDY4	0.186345	0.0457718	0.504415
ENSG00000006607	FARP2	0.075114	0.0457836	0.504415
ENSG00000171960	PPIH	0.0773025	0.0457844	0.504415
ENSG00000175215	CTDSP2	-0.0702257	0.0458142	0.504415
ENSG00000176974	SHMT1	-0.0896658	0.0459757	0.50538
ENSG00000134419	RPS15A	-0.11153	0.0459785	0.50538
ENSG00000254004	ZNF260	0.0864758	0.0461186	0.506123
ENSG00000112031	MTRF1L	-0.101038	0.0461229	0.506123
ENSG00000151702	FLI1	0.160478	0.0461879	0.506184
ENSG00000114841	DNAH1	0.202376	0.0462235	0.506184
ENSG00000111049	MYF5	-0.351679	0.0462437	0.506184
ENSG00000281165	SLC2A6	0.172631	0.0462911	0.506283
ENSG00000115353	TACR1	0.29722	0.0464168	0.506364
ENSG00000198843	SELENOT	0.069609	0.046446	0.506364
ENSG00000221968	FADS3	0.161292	0.0464487	0.506364
ENSG00000112763	BTN2A1	0.0822769	0.0464522	0.506364
ENSG00000133027	PEMT	0.0749097	0.0465555	0.506467
	2009-03-01	-0.088802	0.0466084	0.506467
ENSG00000206527	HACD2	0.149223	0.0466306	0.506467
ENSG00000126246	IGFLR1	-0.211248	0.0466636	0.506467
ENSG00000141101	NOB1	-0.0632384	0.0466675	0.506467
ENSG00000065970	FOXJ2	-0.070762	0.0466923	0.506467
ENSG00000130724	CHMP2A	-0.0828002	0.0467514	0.506691
ENSG00000115641	FHL2	0.166241	0.0468227	0.507047
ENSG00000133316	WDR74	-0.07378	0.0469245	0.507617
ENSG00000173011	TADA2B	-0.0828331	0.0469709	0.507617
ENSG00000100814	CCNB1IP1	-0.110269	0.0469909	0.507617
ENSG00000185252	ZNF74	-0.086947	0.0470782	0.508144
ENSG00000049130	KITLG	0.155282	0.04716	0.50861
ENSG00000102225	CDK16	-0.119248	0.0472528	0.509194
ENSG00000198832	SELENOM	0.253149	0.0472977	0.509261
ENSG00000165959	CLMN	0.246601	0.0473658	0.509578
ENSG00000114784	EIF1B	-0.089076	0.047431	0.509639
ENSG00000140632	GLYR1	0.0546786	0.0474586	0.509639
ENSG00000136715	SAP130	-0.0887066	0.0475062	0.509639
ENSG00000025708	TYMP	0.192499	0.0475496	0.509639
ENSG00000196557	CACNA1H	0.369538	0.0475647	0.509639
ENSG00000275619	GON7	-0.139065	0.0476319	0.509944
ENSG00000198286	CARD11	-0.390512	0.0476853	0.510004
ENSG00000021300	PLEKHB1	-0.190208	0.0477149	0.510004
ENSG00000126243	LRFN3	-0.076861	0.0478286	0.510218
ENSG00000142751	GPN2	0.0488882	0.0478485	0.510218
ENSG00000151491	EPS8	0.162809	0.0478511	0.510218
ENSG00000146411	SLC2A12	-0.18288	0.0479897	0.510476
ENSG00000128891	CCDC32	0.146783	0.0480116	0.510476
ENSG00000196177	ACADSB	-0.140237	0.0480541	0.510476
ENSG00000197142	ACSL5	0.175323	0.0480548	0.510476
ENSG00000198707	CEP290	0.110908	0.0480698	0.510476
ENSG00000160007	ARHGAP35	-0.0791054	0.0481077	0.510476
ENSG00000136830	FAM129B	0.123163	0.0482127	0.510539
ENSG00000157330	C1orf158	0.962294	0.0482453	0.510539
ENSG00000171992	SYNPO	-0.153281	0.0483776	0.510539
ENSG00000165821	SALL2	0.208817	0.0484276	0.510539
ENSG00000153132	CLGN	-0.261172	0.0484323	0.510539
ENSG00000085741	WNT11	-0.124596	0.0484552	0.510539
ENSG00000085514	PILRA	0.308468	0.0484964	0.510539
ENSG00000187098	MITF	-0.117731	0.0485461	0.510539
ENSG00000090924	PLEKHG2	0.251511	0.0485592	0.510539
ENSG00000196586	MYO6	0.182821	0.0485691	0.510539
ENSG00000183354	KIAA2026	-0.0684398	0.0486339	0.510539
ENSG00000130584	ZBTB46	0.109819	0.0486464	0.510539
ENSG00000164181	ELOVL7	0.498842	0.048652	0.510539
ENSG00000094804	CDC6	0.243565	0.0487693	0.510539
ENSG00000203485	INF2	0.143111	0.0488686	0.510539
ENSG00000134058	CDK7	-0.0652906	0.048892	0.510539
ENSG00000185621	LMLN	0.113634	0.0489074	0.510539
ENSG00000173928	SWSAP1	-0.143684	0.0489099	0.510539
ENSG00000090539	CHRD	0.168515	0.0489101	0.510539
ENSG00000173846	PLK3	0.200148	0.0490145	0.510539
ENSG00000115419	GLS	0.121618	0.0490506	0.510539
ENSG00000124571	XPO5	0.0754385	0.0490677	0.510539
ENSG00000124383	MPHOSPH10	-0.0545012	0.0490855	0.510539
ENSG00000140553	UNC45A	0.143923	0.0491073	0.510539
ENSG00000137504	CREBZF	0.104983	0.0491882	0.510539
ENSG00000110090	CPT1A	0.17957	0.0492299	0.510539
ENSG00000143799	PARP1	-0.0879355	0.0492517	0.510539
ENSG00000145244	CORIN	-0.433497	0.049298	0.510539
ENSG00000135437	RDH5	0.159689	0.0493064	0.510539
ENSG00000078401	EDN1	0.332572	0.0493219	0.510539
ENSG00000225950	NTF4	-0.354916	0.0494043	0.510539
ENSG00000111615	KRR1	-0.0901002	0.0494102	0.510539
ENSG00000100575	TIMM9	-0.0685497	0.0494628	0.510539
ENSG00000243958	PSMB9	0.170029	0.0495282	0.510539
ENSG00000163453	IGFBP7	0.176034	0.0495969	0.510539
ENSG00000151806	GUF1	-0.175915	0.0496341	0.510539
ENSG00000168028	RPSA	-0.109004	0.049654	0.510539
ENSG00000050748	MAPK9	-0.0723193	0.0496765	0.510539
ENSG00000087085	ACHE	-0.33372	0.0497399	0.510539
ENSG00000137075	RNF38	0.0784149	0.0498609	0.510539
ENSG00000062282	DGAT2	0.409978	0.0498683	0.510539
ENSG00000186603	HPDL	-0.276681	0.0498898	0.510539
ENSG00000163945	UVSSA	0.156108	0.0499304	0.510539
ENSG00000167123	CERCAM	0.18771	0.0499379	0.510539
ENSG00000163536	SERPINI1	0.225874	0.0499636	0.510539
ENSG00000151320	AKAP6	-0.114655	0.0500017	0.510539
ENSG00000167861	HID1	0.189316	0.0500025	0.510539
ENSG00000184743	ATL3	0.188359	0.0500066	0.510539
ENSG00000182220	ATP6AP2	0.116967	0.0500291	0.510539
ENSG00000067365	METTL22	-0.138806	0.0500505	0.510539
ENSG00000099994	SUSD2	0.380229	0.050134	0.510572
ENSG00000164128	NPY1R	0.445388	0.0502309	0.510572
ENSG00000197620	CXorf40A	-0.115055	0.0502955	0.510572
ENSG00000005102	MEOX1	0.170618	0.0503184	0.510572
ENSG00000080802	CNOT4	-0.0845753	0.0503617	0.510572
ENSG00000105519	CAPS	0.205189	0.0504292	0.510572
ENSG00000205669	ACOT6	-0.193168	0.050456	0.510572
ENSG00000105649	RAB3A	-0.162735	0.0504877	0.510572
ENSG00000172830	SSH3	0.140063	0.0504935	0.510572
ENSG00000155792	DEPTOR	-0.198971	0.0504966	0.510572
ENSG00000243943	ZNF512	0.0951259	0.0505438	0.510572
ENSG00000169813	HNRNPF	-0.0577255	0.050558	0.510572
ENSG00000186479	RGS7BP	0.381956	0.0505606	0.510572
ENSG00000008311	AASS	-0.205846	0.0506059	0.510572
ENSG00000169738	DCXR	-0.141624	0.0506349	0.510572
ENSG00000156482	RPL30	-0.0876679	0.050709	0.510792
ENSG00000169184	MN1	-0.135848	0.0507342	0.510792
ENSG00000173653	RCE1	0.116079	0.0508877	0.511852
ENSG00000112414	ADGRG6	0.313734	0.0509515	0.511852
ENSG00000147852	VLDLR	-0.0898583	0.050956	0.511852
ENSG00000096401	CDC5L	-0.0553547	0.0510795	0.512701
ENSG00000096093	EFHC1	0.183812	0.0511326	0.512844
ENSG00000130827	PLXNA3	0.225667	0.0514592	0.515692
ENSG00000085382	HACE1	0.102239	0.0515281	0.515692
ENSG00000153904	DDAH1	0.190158	0.0515339	0.515692
ENSG00000197530	MIB2	-0.116584	0.0516183	0.515889
	ST5	0.117554	0.0516658	0.515889
ENSG00000188677	PARVB	-0.135988	0.0516711	0.515889
ENSG00000168264	IRF2BP2	-0.10135	0.0517473	0.516037
ENSG00000213516	RBMXL1	0.180233	0.0517646	0.516037
ENSG00000214413	BBIP1	0.0962251	0.0518034	0.516037
ENSG00000162367	TAL1	0.193478	0.0519612	0.517152
ENSG00000119986	AVPI1	0.210483	0.0519938	0.517152
ENSG00000262993	KRT31	-0.465084	0.0521151	0.517968
ENSG00000108055	SMC3	-0.055766	0.0522407	0.518063
ENSG00000178971	CTC1	0.105086	0.05227	0.518063
ENSG00000151092	NGLY1	-0.0917851	0.0522948	0.518063
ENSG00000284282	POLR3E	-0.0761249	0.0524411	0.518063
ENSG00000167965	MLST8	-0.09031	0.0524444	0.518063
ENSG00000153558	FBXL2	0.261563	0.0524638	0.518063
ENSG00000178229	ZNF543	0.0861236	0.0525104	0.518063
ENSG00000142279	WTIP	0.24243	0.0525819	0.518063
ENSG00000162998	FRZB	-0.416929	0.0526044	0.518063
ENSG00000100413	POLR3H	-0.13181	0.0526323	0.518063
ENSG00000069345	DNAJA2	-0.0669202	0.0526391	0.518063
ENSG00000147439	BIN3	0.112187	0.0526877	0.518063
ENSG00000107859	PITX3	-0.314815	0.0527192	0.518063
ENSG00000158296	SLC13A3	0.269203	0.0527473	0.518063
ENSG00000196943	NOP9	-0.0735133	0.0527827	0.518063
ENSG00000198908	BHLHB9	-0.0836464	0.052783	0.518063
ENSG00000118816	CCNI	-0.0802356	0.0528545	0.518063
ENSG00000164031	DNAJB14	0.104525	0.0528624	0.518063
ENSG00000103495	MAZ	-0.0786139	0.0528716	0.518063
ENSG00000161509	GRIN2C	0.291365	0.0532781	0.52155
ENSG00000066135	KDM4A	0.076705	0.0533066	0.52155
ENSG00000196878	LAMB3	0.220371	0.0534227	0.522298
ENSG00000139641	ESYT1	0.101236	0.0535386	0.523043
ENSG00000116604	MEF2D	-0.0738007	0.0536082	0.523336
ENSG00000130177	CDC16	0.0442603	0.0536618	0.52347
ENSG00000068976	PYGM	-0.267638	0.0537624	0.523577
ENSG00000184205	TSPYL2	0.121986	0.0537689	0.523577
ENSG00000166478	ZNF143	-0.0781755	0.0538562	0.523577
ENSG00000140577	CRTC3	0.169334	0.0538641	0.523577
	MRVI1	0.315393	0.0539539	0.523577
ENSG00000164941	INTS8	0.0569603	0.0539542	0.523577
ENSG00000122034	GTF3A	-0.121516	0.0539777	0.523577
ENSG00000167555	ZNF528	0.130241	0.0539905	0.523577
ENSG00000214530	STARD10	-0.136841	0.0540973	0.524226
ENSG00000148672	GLUD1	-0.0731027	0.054168	0.524526
ENSG00000161010	MRNIP	0.167218	0.0543045	0.525164
ENSG00000166797	CIAO2A	-0.13349	0.0543394	0.525164
ENSG00000176170	SPHK1	0.251917	0.0543535	0.525164
ENSG00000027001	MIPEP	-0.103513	0.0545162	0.526351
ENSG00000177842	ZNF620	-0.0943183	0.0547611	0.526706
ENSG00000243364	EFNA4	0.208955	0.054769	0.526706
ENSG00000145214	DGKQ	0.124693	0.0547911	0.526706
ENSG00000185085	INTS5	-0.0626309	0.05489	0.526706
ENSG00000115677	HDLBP	-0.10582	0.0548949	0.526706
ENSG00000179115	FARSA	-0.0861626	0.05496	0.526706
ENSG00000184060	ADAP2	0.222813	0.0549629	0.526706
ENSG00000237172	B3GNT9	0.224385	0.0549688	0.526706
ENSG00000172348	RCAN2	-0.143669	0.0549976	0.526706
ENSG00000100625	SIX4	-0.202629	0.0550619	0.526706
ENSG00000103599	IQCH	-0.192426	0.0551013	0.526706
ENSG00000204899	MZT1	-0.127512	0.0551105	0.526706
ENSG00000055950	MRPL43	-0.0903024	0.0551623	0.526706
ENSG00000196159	FAT4	0.155029	0.0552003	0.526706
ENSG00000148843	PDCD11	-0.0661012	0.0552863	0.526706
ENSG00000288307	CTDNEP1	-0.120809	0.0552888	0.526706
ENSG00000186184	POLR1D	-0.0760176	0.0553497	0.526706
ENSG00000100359	SGSM3	0.0889229	0.0553504	0.526706
ENSG00000267796	LIN37	0.0982529	0.0553535	0.526706
ENSG00000148842	CNNM2	0.0819009	0.0553839	0.526706
ENSG00000117600	PLPPR4	0.356992	0.0553923	0.526706
ENSG00000143891	GALM	-0.0646064	0.0554655	0.526947
ENSG00000163374	YY1AP1	-0.0534255	0.0554994	0.526947
ENSG00000140022	STON2	-0.176879	0.0555457	0.526947
ENSG00000137161	CNPY3	0.131329	0.0555776	0.526947
ENSG00000134917	ADAMTS8	-0.282496	0.0556524	0.52722
ENSG00000164346	NSA2	-0.116057	0.0557001	0.52722
ENSG00000189266	PNRC2	0.0852506	0.0557263	0.52722
ENSG00000102743	SLC25A15	-0.117193	0.055772	0.527273
ENSG00000100580	TMED8	0.0965286	0.0558566	0.527695
ENSG00000073111	MCM2	-0.0950784	0.0559748	0.527896
ENSG00000172716	SLFN11	0.168101	0.0559795	0.527896
ENSG00000182700	IGIP	0.0832571	0.0560227	0.527896
ENSG00000182180	MRPS16	-0.101294	0.0560381	0.527896
ENSG00000173156	RHOD	-0.180457	0.0561538	0.528607
ENSG00000005249	PRKAR2B	0.297554	0.0562168	0.528666
ENSG00000153250	RBMS1	0.0895412	0.056338	0.528666
ENSG00000197361	FBXL22	0.248549	0.0563991	0.528666
ENSG00000204711	C9orf135	-0.492624	0.0564066	0.528666
ENSG00000197859	ADAMTSL2	0.238866	0.0564381	0.528666
ENSG00000078061	ARAF	-0.104292	0.0564885	0.528666
ENSG00000102349	KLF8	0.222248	0.0564897	0.528666
ENSG00000153246	PLA2R1	0.290023	0.0565438	0.528666
ENSG00000067836	ROGDI	-0.114317	0.0566271	0.528666
ENSG00000170581	STAT2	0.112761	0.0566369	0.528666
ENSG00000127526	SLC35E1	-0.0659307	0.0566499	0.528666
ENSG00000150768	DLAT	-0.138286	0.0566791	0.528666
ENSG00000011304	PTBP1	0.125638	0.0567999	0.528666
ENSG00000166819	PLIN1	0.575742	0.0568168	0.528666
ENSG00000142541	RPL13A	-0.0975029	0.0568518	0.528666
ENSG00000119906	SLF2	-0.0870117	0.0568651	0.528666
ENSG00000125484	GTF3C4	-0.0573549	0.0568952	0.528666
ENSG00000183580	FBXL7	0.217006	0.0569328	0.528666
ENSG00000273540	AGBL1	-0.310272	0.0569714	0.528666
ENSG00000119138	KLF9	-0.0979296	0.0570023	0.528666
ENSG00000139914	FITM1	-0.269731	0.0570492	0.528666
ENSG00000010704	HFE	0.118908	0.0572203	0.528666
ENSG00000101150	TPD52L2	0.0592884	0.0572401	0.528666
ENSG00000138399	FASTKD1	-0.141728	0.0573136	0.528666
ENSG00000163154	TNFAIP8L2	0.282623	0.0573413	0.528666
ENSG00000100711	ZFYVE21	0.108452	0.0574626	0.528666
ENSG00000056586	RC3H2	-0.0517054	0.0574971	0.528666
ENSG00000148248	SURF4	0.0596382	0.0575133	0.528666
ENSG00000176125	UFSP1	-0.161971	0.0575708	0.528666
ENSG00000163882	POLR2H	0.0705213	0.0576191	0.528666
ENSG00000213923	CSNK1E	-0.0566528	0.0576455	0.528666
ENSG00000119487	MAPKAP1	-0.0758275	0.0576638	0.528666
ENSG00000115289	PCGF1	-0.0944909	0.0577638	0.528666
ENSG00000072163	LIMS2	0.166131	0.0578021	0.528666
ENSG00000160072	ATAD3B	0.197662	0.0579072	0.528666
ENSG00000079112	CDH17	-0.25638	0.0580388	0.528666
ENSG00000141556	TBCD	0.0938441	0.0581112	0.528666
ENSG00000013441	CLK1	0.132628	0.0581463	0.528666
ENSG00000132530	XAF1	0.302412	0.0581613	0.528666
ENSG00000075415	SLC25A3	-0.121411	0.058185	0.528666
ENSG00000183087	GAS6	-0.0859927	0.0582836	0.528666
ENSG00000170011	MYRIP	0.223363	0.0583054	0.528666
ENSG00000116497	S100PBP	0.108474	0.0583113	0.528666
ENSG00000184232	OAF	0.179356	0.0583453	0.528666
ENSG00000183386	FHL3	-0.25122	0.0583844	0.528666
ENSG00000160714	UBE2Q1	-0.0543144	0.0583958	0.528666
ENSG00000006704	GTF2IRD1	-0.158534	0.0584334	0.528666
ENSG00000142534	RPS11	-0.0966192	0.0584645	0.528666
ENSG00000146085	MUT	-0.0779068	0.0585386	0.528666
ENSG00000155034	FBXL18	-0.0794965	0.0585819	0.528666
ENSG00000288297	ECSCR	0.160329	0.0585831	0.528666
ENSG00000141391	PRELID3A	0.26528	0.0585848	0.528666
ENSG00000113916	BCL6	-0.273413	0.0585875	0.528666
ENSG00000144655	CSRNP1	0.16049	0.0586312	0.528666
ENSG00000180423	HARBI1	-0.133987	0.0587283	0.528666
ENSG00000005108	THSD7A	0.39818	0.0588257	0.528666
ENSG00000123240	OPTN	-0.144032	0.0588821	0.528666
ENSG00000137547	MRPL15	-0.131584	0.058903	0.528666
ENSG00000141576	RNF157	-0.202691	0.0589516	0.528666
ENSG00000053328	METTL24	0.33516	0.0589549	0.528666
ENSG00000125968	ID1	0.161783	0.0590209	0.528666
ENSG00000100288	CHKB	0.142871	0.0590334	0.528666
ENSG00000065054	SLC9A3R2	0.115516	0.0590461	0.528666
ENSG00000173530	TNFRSF10D	0.197206	0.0591008	0.528666
ENSG00000151304	SRFBP1	-0.0479177	0.0591353	0.528666
ENSG00000162104	ADCY9	-0.0907426	0.0591709	0.528666
ENSG00000198732	SMOC1	-0.127643	0.0591901	0.528666
ENSG00000221978	CCNL2	0.129368	0.0593086	0.528666
ENSG00000115053	NCL	-0.0576	0.0593122	0.528666
ENSG00000066651	TRMT11	0.0768969	0.0593311	0.528666
ENSG00000167178	ISLR2	0.248456	0.0593619	0.528666
ENSG00000106511	MEOX2	0.196563	0.0593644	0.528666
ENSG00000168958	MFF	-0.0632645	0.0593726	0.528666
ENSG00000073331	ALPK1	0.218241	0.0593893	0.528666
ENSG00000266412	NCOA4	-0.0730738	0.0593958	0.528666
ENSG00000273841	TAF9	-0.0805123	0.0594062	0.528666
ENSG00000184675	AMER1	-0.115036	0.0594109	0.528666
ENSG00000162989	KCNJ3	0.422298	0.059413	0.528666
ENSG00000148730	EIF4EBP2	-0.0607334	0.0594486	0.528666
ENSG00000001167	NFYA	0.0755745	0.0594504	0.528666
ENSG00000001460	STPG1	-0.208199	0.0594808	0.528666
ENSG00000147130	ZMYM3	-0.0793434	0.0594853	0.528666
ENSG00000234616	JRK	0.108027	0.0595026	0.528666
ENSG00000117228	GBP1	0.212456	0.0595687	0.528666
ENSG00000162614	NEXN	-0.133951	0.0595899	0.528666
ENSG00000109189	USP46	-0.118256	0.0596485	0.528666
ENSG00000105997	HOXA3	0.102831	0.0597365	0.528666
ENSG00000130787	HIP1R	0.130597	0.0597603	0.528666
ENSG00000229117	RPL41	-0.10125	0.05977	0.528666
ENSG00000198131	ZNF544	0.144717	0.0597703	0.528666
ENSG00000101224	CDC25B	0.1456	0.0598985	0.529211
ENSG00000176046	NUPR1	0.177252	0.0599122	0.529211
ENSG00000132612	VPS4A	-0.0939516	0.0601217	0.530706
ENSG00000071246	VASH1	0.135943	0.0602005	0.530719
ENSG00000109220	CHIC2	0.0969149	0.0602038	0.530719
ENSG00000173020	GRK2	-0.0589078	0.0602938	0.530878
ENSG00000129657	SEC14L1	-0.0613474	0.0603024	0.530878
ENSG00000176399	DMRTA1	-0.154474	0.0604086	0.531301
ENSG00000171105	INSR	-0.0987204	0.0606165	0.531301
ENSG00000141582	CBX4	0.185204	0.0606182	0.531301
ENSG00000162618	ADGRL4	0.138317	0.0606935	0.531301
ENSG00000147437	GNRH1	0.286054	0.0607208	0.531301
ENSG00000170577	SIX2	-0.189348	0.060733	0.531301
ENSG00000167685	ZNF444	0.0477931	0.0607359	0.531301
ENSG00000163719	MTMR14	-0.0644177	0.0607912	0.531301
ENSG00000151458	ANKRD50	0.155671	0.0608017	0.531301
ENSG00000119927	GPAM	0.149387	0.0608482	0.531301
ENSG00000104853	CLPTM1	-0.0729146	0.0608857	0.531301
ENSG00000075336	TIMM21	-0.122238	0.0610266	0.531301
ENSG00000147121	KRBOX4	0.100533	0.0610484	0.531301
ENSG00000145687	SSBP2	0.0972298	0.0610594	0.531301
ENSG00000168434	COG7	0.0791398	0.0610626	0.531301
ENSG00000103335	PIEZO1	0.192913	0.0610844	0.531301
ENSG00000123545	NDUFAF4	-0.110892	0.0611239	0.531301
ENSG00000168118	RAB4A	-0.0842027	0.0611464	0.531301
ENSG00000107651	SEC23IP	-0.0478304	0.0612042	0.531301
ENSG00000165078	CPA6	-0.326024	0.0612045	0.531301
ENSG00000169131	ZNF354A	-0.0921997	0.0612678	0.531301
ENSG00000086827	ZW10	-0.0593485	0.0613089	0.531301
ENSG00000010818	HIVEP2	-0.0895027	0.0613249	0.531301
ENSG00000104859	CLASRP	0.121531	0.0613678	0.531301
ENSG00000184584	TMEM173	0.185055	0.0613891	0.531301
ENSG00000198721	ECI2	-0.135411	0.0613985	0.531301
ENSG00000140545	MFGE8	0.108685	0.0615449	0.531353
ENSG00000198924	DCLRE1A	-0.0935542	0.0615828	0.531353
ENSG00000178397	FAM220A	-0.150066	0.0615915	0.531353
ENSG00000140743	CDR2	0.133074	0.061624	0.531353
ENSG00000189308	LIN54	-0.0625556	0.061685	0.531353
ENSG00000175155	YPEL2	0.091871	0.0617312	0.531353
ENSG00000129170	CSRP3	-0.362603	0.0617654	0.531353
ENSG00000188026	RILPL1	-0.0991336	0.0617946	0.531353
ENSG00000130811	EIF3G	-0.103232	0.0618297	0.531353
ENSG00000131469	RPL27	-0.104211	0.0619169	0.531353
ENSG00000130560	UBAC1	-0.124998	0.0619753	0.531353
ENSG00000065615	CYB5R4	-0.0792712	0.0620072	0.531353
ENSG00000057608	GDI2	-0.0562128	0.0620206	0.531353
ENSG00000172992	DCAKD	0.0978811	0.0620324	0.531353
ENSG00000185070	FLRT2	0.13182	0.0620543	0.531353
ENSG00000155363	MOV10	0.151495	0.0620785	0.531353
ENSG00000072274	TFRC	-0.269461	0.06209	0.531353
ENSG00000078900	TP73	-0.310876	0.0623716	0.531908
ENSG00000166140	ZFYVE19	-0.0808376	0.0623757	0.531908
ENSG00000108423	TUBD1	0.0923014	0.062381	0.531908
ENSG00000169220	RGS14	-0.158996	0.0624708	0.531908
ENSG00000076706	MCAM	0.295277	0.0624893	0.531908
ENSG00000166889	PATL1	-0.0891395	0.0624895	0.531908
ENSG00000021762	OSBPL5	0.128461	0.0625485	0.531908
ENSG00000213463	SYNJ2BP	-0.080031	0.0626783	0.531908
ENSG00000198804	MT-CO1	-0.1767	0.0627559	0.531908
ENSG00000146701	MDH2	-0.146898	0.0627813	0.531908
ENSG00000185880	TRIM69	-0.101377	0.0627817	0.531908
ENSG00000099797	TECR	-0.108472	0.0628274	0.531908
ENSG00000155011	DKK2	0.337814	0.0628302	0.531908
ENSG00000132182	NUP210	-0.167215	0.062842	0.531908
ENSG00000269858	EGLN2	0.0553139	0.063134	0.531908
ENSG00000142910	TINAGL1	0.142772	0.0631676	0.531908
ENSG00000177932	ZNF354C	-0.0759236	0.0631824	0.531908
ENSG00000166689	PLEKHA7	0.189386	0.0632105	0.531908
ENSG00000109472	CPE	0.202094	0.063236	0.531908
ENSG00000262911	DNAJC28	-0.160417	0.0632623	0.531908
ENSG00000141646	SMAD4	-0.0503052	0.06328	0.531908
ENSG00000099331	MYO9B	0.142341	0.0632981	0.531908
ENSG00000182552	RWDD4	-0.10225	0.063349	0.531908
ENSG00000014914	MTMR11	0.279634	0.0633535	0.531908
ENSG00000135502	SLC26A10	0.244672	0.063355	0.531908
ENSG00000198938	MT-CO3	-0.179784	0.0633766	0.531908
ENSG00000113812	ACTR8	-0.0687398	0.0633902	0.531908
ENSG00000276016	ABR	0.106624	0.0634444	0.531908
ENSG00000197345	MRPL21	-0.0996385	0.063455	0.531908
ENSG00000129493	HEATR5A	-0.0602722	0.0634864	0.531908
ENSG00000130311	DDA1	-0.0605404	0.063487	0.531908
ENSG00000221886	ZBED8	0.131038	0.0635554	0.531908
ENSG00000189129	PLAC9	0.206596	0.0636413	0.531908
ENSG00000091513	TF	0.369297	0.0636519	0.531908
ENSG00000185753	CXorf38	0.0934083	0.0637144	0.531908
ENSG00000137513	NARS2	-0.0920624	0.0637489	0.531908
ENSG00000104299	INTS9	0.0726104	0.0637607	0.531908
ENSG00000123080	CDKN2C	-0.11892	0.0638086	0.531908
ENSG00000117425	PTCH2	0.258399	0.0638088	0.531908
ENSG00000076928	ARHGEF1	0.126501	0.0638333	0.531908
ENSG00000100297	MCM5	-0.0924201	0.0638584	0.531908
ENSG00000129245	FXR2	-0.108425	0.0638845	0.531908
ENSG00000182087	TMEM259	0.0597894	0.0638903	0.531908
ENSG00000136628	EPRS	-0.0779179	0.0640186	0.532331
ENSG00000009709	PAX7	-0.363818	0.0640219	0.532331
ENSG00000150667	FSIP1	-0.404946	0.0641652	0.532507
ENSG00000004776	HSPB6	-0.210585	0.0642044	0.532507
ENSG00000130159	ECSIT	-0.142507	0.0642176	0.532507
ENSG00000079102	RUNX1T1	0.134094	0.0642799	0.532507
ENSG00000106665	CLIP2	0.180755	0.0643312	0.532507
ENSG00000168476	REEP4	0.154529	0.0643463	0.532507
ENSG00000135617	PRADC1	-0.143996	0.0643871	0.532507
ENSG00000160318	CLDND2	-0.183005	0.0644296	0.532507
ENSG00000198393	ZNF26	-0.120389	0.0644562	0.532507
ENSG00000236250	STK19	0.0993459	0.0644587	0.532507
ENSG00000122140	MRPS2	-0.107042	0.0644876	0.532507
ENSG00000167286	CD3D	-0.36508	0.0646283	0.53329
ENSG00000188997	KCTD21	0.2128	0.0646811	0.53329
ENSG00000110031	LPXN	0.13638	0.0647038	0.53329
ENSG00000117614	SYF2	-0.0664056	0.0647734	0.533531
	ATP5S	-0.0833084	0.0648791	0.534067
ENSG00000233927	RPS28	-0.08509	0.0649533	0.534345
ENSG00000241644	INMT	0.135823	0.0650539	0.534838
ENSG00000124193	SRSF6	0.077692	0.0651769	0.535515
ENSG00000049540	ELN	0.337378	0.0652602	0.535866
ENSG00000164188	RANBP3L	0.378526	0.0654695	0.536832
ENSG00000263465	SRSF8	0.0699449	0.0655437	0.536832
ENSG00000161956	SENP3	-0.0555194	0.0655927	0.536832
ENSG00000164736	SOX17	0.189722	0.065625	0.536832
ENSG00000156469	MTERF3	-0.0883058	0.0656257	0.536832
ENSG00000135473	PAN2	0.178517	0.0656848	0.536832
ENSG00000145626	UGT3A1	-0.340366	0.065707	0.536832
ENSG00000134453	RBM17	-0.0506853	0.0657227	0.536832
ENSG00000181007	ZFP82	0.151736	0.0657446	0.536832
ENSG00000261794	GOLGA8H	0.152428	0.0658017	0.536967
ENSG00000170370	EMX2	0.269861	0.0660406	0.537556
ENSG00000178852	EFCAB13	0.208593	0.0660777	0.537556
ENSG00000198668	CALM1	0.107305	0.0660973	0.537556
ENSG00000173638	SLC19A1	-0.138891	0.0661687	0.537556
ENSG00000185670	ZBTB3	-0.0961498	0.0661956	0.537556
ENSG00000156802	ATAD2	-0.183631	0.0662481	0.537556
ENSG00000160803	UBQLN4	-0.0785759	0.0662672	0.537556
ENSG00000120756	PLS1	-0.19734	0.0662765	0.537556
ENSG00000213047	DENND1B	-0.098668	0.0662768	0.537556
ENSG00000121775	TMEM39B	0.0774824	0.066343	0.537556
ENSG00000214050	FBXO16	0.25936	0.0663437	0.537556
ENSG00000175920	DOK7	-0.23232	0.0663913	0.537556
	2008-03-01	-0.0549261	0.0664042	0.537556
ENSG00000103160	HSDL1	-0.0803096	0.0664451	0.537556
ENSG00000278843	MMP28	0.259329	0.0665192	0.537826
ENSG00000177096	PHETA2	0.181528	0.0665889	0.53806
ENSG00000123739	PLA2G12A	-0.0950822	0.0667451	0.538749
ENSG00000133773	CCDC59	-0.0701475	0.0667906	0.538749
ENSG00000023892	DEF6	0.215866	0.0667969	0.538749
ENSG00000123179	EBPL	0.133444	0.0669022	0.539269
ENSG00000166813	KIF7	0.241201	0.0669656	0.539324
ENSG00000164040	PGRMC2	0.0908966	0.0669909	0.539324
ENSG00000112290	WASF1	0.256447	0.0671398	0.539597
ENSG00000197208	SLC22A4	-0.17091	0.0672045	0.539597
ENSG00000179403	VWA1	0.153042	0.0672638	0.539597
ENSG00000056972	TRAF3IP2	0.141709	0.0672974	0.539597
ENSG00000142733	MAP3K6	0.169572	0.0673134	0.539597
ENSG00000164855	TMEM184A	-0.219115	0.0673997	0.539597
ENSG00000185436	IFNLR1	-0.267828	0.0674225	0.539597
ENSG00000187796	CARD9	0.330473	0.067423	0.539597
ENSG00000115998	C2orf42	0.0763786	0.0674824	0.539597
ENSG00000115687	PASK	0.218672	0.0675551	0.539597
ENSG00000102595	UGGT2	0.162815	0.0676361	0.539597
ENSG00000112305	SMAP1	-0.0803693	0.0676365	0.539597
ENSG00000143603	KCNN3	0.136837	0.0676419	0.539597
ENSG00000178741	COX5A	-0.170308	0.0676991	0.539597
ENSG00000103942	HOMER2	-0.1907	0.0677025	0.539597
ENSG00000213347	MXD3	0.116758	0.0677467	0.539597
ENSG00000144455	SUMF1	0.103514	0.0678055	0.539597
ENSG00000102547	CAB39L	0.224589	0.0678338	0.539597
ENSG00000153563	CD8A	-0.416245	0.0678932	0.539597
ENSG00000160055	TMEM234	0.13566	0.0680107	0.539597
ENSG00000105953	OGDH	-0.115754	0.0680366	0.539597
ENSG00000174442	ZWILCH	0.132293	0.0681194	0.539597
ENSG00000180638	SLC47A2	0.205335	0.0681235	0.539597
ENSG00000165644	COMTD1	-0.154637	0.0681274	0.539597
ENSG00000122035	RASL11A	0.314335	0.0681823	0.539597
ENSG00000140400	MAN2C1	0.0898478	0.0681831	0.539597
ENSG00000104442	ARMC1	-0.0631493	0.0681877	0.539597
ENSG00000154309	DISP1	0.10751	0.068202	0.539597
ENSG00000281449	BCL2L14	0.200596	0.0682386	0.539597
ENSG00000066427	ATXN3	0.0983999	0.0682914	0.539597
ENSG00000113615	SEC24A	0.0872808	0.0682941	0.539597
ENSG00000010803	SCMH1	-0.0630075	0.0683452	0.539677
ENSG00000105373	NOP53	-0.0932744	0.0684029	0.53981
	TARSL2	-0.103703	0.0685172	0.540388
ENSG00000139644	TMBIM6	0.0702097	0.0685863	0.540441
ENSG00000107672	NSMCE4A	0.104065	0.0686419	0.540441
ENSG00000125351	UPF3B	0.0760539	0.068685	0.540441
ENSG00000183814	LIN9	-0.111205	0.068688	0.540441
ENSG00000119471	HSDL2	-0.109628	0.0687407	0.540507
ENSG00000129472	RAB2B	0.0894047	0.0687784	0.540507
ENSG00000154122	ANKH	-0.0794175	0.06894	0.541061
ENSG00000124067	SLC12A4	0.103191	0.0689802	0.541061
ENSG00000112343	TRIM38	0.16195	0.0689909	0.541061
ENSG00000106351	AGFG2	-0.110431	0.0690286	0.541061
ENSG00000185513	L3MBTL1	0.178058	0.0690542	0.541061
ENSG00000113070	HBEGF	-0.210643	0.0691586	0.541195
ENSG00000102178	UBL4A	-0.105284	0.0692229	0.541195
ENSG00000161204	ABCF3	-0.0727327	0.0692622	0.541195
ENSG00000158411	MITD1	0.0949146	0.0692655	0.541195
ENSG00000213626	LBH	0.247951	0.0692766	0.541195
ENSG00000254685	FPGT	0.0764004	0.0694882	0.54215
ENSG00000153179	RASSF3	0.197542	0.0695174	0.54215
ENSG00000127314	RAP1B	0.109761	0.0695798	0.54215
ENSG00000138670	RASGEF1B	-0.196682	0.0696298	0.54215
ENSG00000163412	EIF4E3	-0.0936622	0.069706	0.54215
ENSG00000136261	BZW2	-0.154235	0.0697503	0.54215
ENSG00000171004	HS6ST2	-0.402814	0.0697626	0.54215
ENSG00000113319	RASGRF2	0.190844	0.0697775	0.54215
ENSG00000204272	NBDY	0.146239	0.0697964	0.54215
ENSG00000140688	C16orf58	0.100233	0.0698141	0.54215
ENSG00000137338	PGBD1	0.103794	0.0698514	0.54215
ENSG00000187210	GCNT1	0.239082	0.0699443	0.5422
ENSG00000055917	PUM2	0.0484426	0.0699515	0.5422
ENSG00000205838	TTC23L	-0.184798	0.0699812	0.5422
ENSG00000105771	SMG9	0.0856765	0.0700299	0.542259
ENSG00000025156	HSF2	-0.132962	0.0701564	0.542672
ENSG00000150316	CWC15	-0.0955378	0.0701794	0.542672
ENSG00000166436	TRIM66	0.223172	0.0703476	0.542672
ENSG00000174151	CYB561D1	0.104988	0.0704163	0.542672
ENSG00000085662	AKR1B1	-0.125505	0.0704545	0.542672
ENSG00000087157	PGS1	0.0920817	0.070458	0.542672
ENSG00000214021	TTLL3	0.195046	0.0704792	0.542672
ENSG00000156502	SUPV3L1	-0.0791495	0.0705015	0.542672
ENSG00000110025	SNX15	-0.0749112	0.0705597	0.542672
ENSG00000118689	FOXO3	-0.156171	0.0705658	0.542672
ENSG00000108960	MMD	0.181665	0.070571	0.542672
ENSG00000154079	SDHAF4	-0.0959164	0.0705775	0.542672
ENSG00000144815	NXPE3	-0.114512	0.0706756	0.54311
ENSG00000104998	IL27RA	0.117673	0.070727	0.543137
ENSG00000068615	REEP1	0.0781317	0.0707615	0.543137
ENSG00000006432	MAP3K9	-0.183113	0.0708497	0.543497
ENSG00000274726	ARHGEF10	0.180726	0.0709168	0.543691
ENSG00000198888	MT-ND1	-0.180719	0.0709574	0.543691
ENSG00000159063	ALG8	0.0955862	0.0710083	0.543764
ENSG00000089902	RCOR1	-0.0586759	0.071061	0.543852
ENSG00000111674	ENO2	0.237552	0.071152	0.544232
ENSG00000164088	PPM1M	0.150153	0.0713017	0.544808
ENSG00000159346	ADIPOR1	-0.0911655	0.071321	0.544808
ENSG00000114853	ZBTB47	-0.0951661	0.0715605	0.544808
ENSG00000166816	LDHD	-0.183642	0.0715608	0.544808
ENSG00000153291	SLC25A27	0.157859	0.0716422	0.544808
ENSG00000108823	SGCA	-0.129764	0.0717261	0.544808
ENSG00000118579	MED28	0.0736785	0.0717489	0.544808
ENSG00000116001	TIA1	0.0860692	0.0718072	0.544808
ENSG00000173193	PARP14	0.123316	0.0718327	0.544808
ENSG00000064932	SBNO2	0.0670317	0.071843	0.544808
ENSG00000087077	TRIP6	0.171259	0.0718986	0.544808
ENSG00000214026	MRPL23	0.435924	0.0719297	0.544808
ENSG00000136450	SRSF1	0.053902	0.0719373	0.544808
	2011-09-01	0.109506	0.0719433	0.544808
ENSG00000146267	FAXC	-0.335918	0.0719926	0.544808
	2005-09-01	0.21149	0.0720349	0.544808
ENSG00000104774	MAN2B1	-0.109912	0.0720398	0.544808
ENSG00000075151	EIF4G3	0.104377	0.0720666	0.544808
ENSG00000140612	SEC11A	-0.0637531	0.0720715	0.544808
ENSG00000120686	UFM1	0.0647156	0.0721742	0.544808
ENSG00000145604	SKP2	0.0895819	0.0721778	0.544808
ENSG00000119559	C19orf25	0.0948945	0.0722219	0.544808
ENSG00000178381	ZFAND2A	0.155923	0.0722781	0.544808
ENSG00000069399	BCL3	0.124129	0.0723333	0.544808
ENSG00000090263	MRPS33	-0.11425	0.0723482	0.544808
ENSG00000165028	NIPSNAP3B	-0.112363	0.072349	0.544808
ENSG00000133424	LARGE1	0.0801537	0.0724079	0.544808
ENSG00000203734	ECT2L	0.209628	0.072409	0.544808
ENSG00000162191	UBXN1	-0.0789112	0.0724685	0.544808
ENSG00000141378	PTRH2	-0.0606404	0.072508	0.544808
ENSG00000161265	U2AF1L4	0.116727	0.0725745	0.544808
ENSG00000186104	CYP2R1	0.0991739	0.0725783	0.544808
ENSG00000102890	ELMO3	0.258218	0.0727204	0.544808
ENSG00000166949	SMAD3	-0.112112	0.0727694	0.544808
ENSG00000124209	RAB22A	0.0593507	0.0727778	0.544808
ENSG00000162571	TTLL10	0.272771	0.0727932	0.544808
ENSG00000109046	WSB1	0.182124	0.0728666	0.544808
ENSG00000087460	GNAS	-0.0836084	0.0730296	0.544808
ENSG00000007944	MYLIP	-0.0952028	0.0730426	0.544808
ENSG00000168758	SEMA4C	0.133093	0.0730664	0.544808
ENSG00000100372	SLC25A17	0.0959451	0.0731481	0.544808
ENSG00000164329	TENT2	0.0831377	0.0731496	0.544808
ENSG00000189376	C8orf76	0.0569438	0.0731518	0.544808
ENSG00000132196	HSD17B7	0.153486	0.0731708	0.544808
ENSG00000135999	EPC2	-0.0715725	0.073177	0.544808
ENSG00000077235	GTF3C1	-0.0644113	0.0731993	0.544808
ENSG00000179364	PACS2	-0.0713309	0.0732133	0.544808
ENSG00000160613	PCSK7	0.174137	0.0732393	0.544808
ENSG00000196923	PDLIM7	0.0992993	0.0733221	0.544808
ENSG00000172380	GNG12	0.114892	0.073367	0.544808
ENSG00000130305	NSUN5	-0.0848175	0.0734067	0.544808
ENSG00000147164	SNX12	-0.0563534	0.0734542	0.544808
ENSG00000153896	ZNF599	0.0826323	0.0734926	0.544808
ENSG00000178950	GAK	0.142108	0.0734935	0.544808
ENSG00000173540	GMPPB	-0.09731	0.073501	0.544808
ENSG00000180190	TDRP	0.161426	0.0735902	0.544848
ENSG00000147642	SYBU	0.206562	0.073651	0.544848
ENSG00000163931	TKT	0.207725	0.0736549	0.544848
ENSG00000206408	GPANK1	-0.0831303	0.0736799	0.544848
ENSG00000288213	MCRIP1	0.0933568	0.0737502	0.544848
ENSG00000136928	GABBR2	-0.403005	0.0737663	0.544848
ENSG00000175575	PAAF1	0.119824	0.0737957	0.544848
ENSG00000115942	ORC2	-0.0681071	0.0740023	0.546064
ENSG00000085760	MTIF2	-0.10399	0.0741097	0.546064
ENSG00000001631	KRIT1	-0.0432417	0.0741427	0.546064
ENSG00000073921	PICALM	0.0683413	0.0741668	0.546064
ENSG00000136478	TEX2	-0.0688429	0.0741997	0.546064
ENSG00000083520	DIS3	-0.0464363	0.074251	0.546064
ENSG00000153989	NUS1	0.059341	0.0743296	0.546064
ENSG00000131791	PRKAB2	-0.129562	0.0744035	0.546064
ENSG00000018625	ATP1A2	-0.145644	0.0744578	0.546064
ENSG00000187792	ZNF70	-0.087323	0.0744857	0.546064
ENSG00000059145	UNKL	0.118305	0.074512	0.546064
ENSG00000099940	SNAP29	-0.0529321	0.074524	0.546064
ENSG00000066185	ZMYND12	-0.169404	0.074548	0.546064
ENSG00000111203	ITFG2	0.119825	0.0746135	0.546064
ENSG00000130164	LDLR	0.21202	0.0746681	0.546064
ENSG00000114956	DGUOK	0.0895457	0.0746904	0.546064
ENSG00000134755	DSC2	0.241917	0.0747236	0.546064
ENSG00000100196	KDELR3	0.174072	0.0747479	0.546064
ENSG00000183527	PSMG1	-0.0812976	0.0747791	0.546064
ENSG00000168778	TCTN2	0.174176	0.074789	0.546064
ENSG00000083857	FAT1	0.255664	0.0749026	0.546323
ENSG00000130725	UBE2M	-0.088518	0.0749873	0.546323
ENSG00000131828	PDHA1	-0.127241	0.0749997	0.546323
ENSG00000164066	INTU	0.141606	0.0749998	0.546323
ENSG00000178038	ALS2CL	0.18604	0.0750318	0.546323
ENSG00000157110	RBPMS	0.265363	0.0750841	0.546401
ENSG00000114735	HEMK1	0.0840982	0.0753213	0.547667
ENSG00000070756	PABPC1	-0.0907821	0.0753877	0.547667
ENSG00000213585	VDAC1	-0.147334	0.075429	0.547667
ENSG00000186111	PIP5K1C	0.0941061	0.0754464	0.547667
ENSG00000170266	GLB1	0.0849383	0.0754875	0.547667
ENSG00000204970	PCDHA1	0.314011	0.0755073	0.547667
ENSG00000085511	MAP3K4	-0.0463309	0.0755871	0.547944
ENSG00000144840	RABL3	0.067507	0.0757163	0.548579
ENSG00000178498	DTX3	0.195548	0.0758561	0.548978
ENSG00000100104	SRRD	-0.102061	0.0758806	0.548978
ENSG00000130449	ZSWIM6	0.154595	0.0758964	0.548978
ENSG00000144821	MYH15	-0.362951	0.0759777	0.549061
ENSG00000213512	GBP7	-0.326365	0.0760358	0.549061
ENSG00000147789	ZNF7	0.116592	0.0761264	0.549061
ENSG00000120798	NR2C1	0.102707	0.0761367	0.549061
ENSG00000196655	TRAPPC4	0.0768151	0.0762037	0.549061
ENSG00000265972	TXNIP	-0.120006	0.0762096	0.549061
	2007-09-01	0.0783909	0.0762606	0.549061
ENSG00000141052	MYOCD	0.419401	0.0762769	0.549061
ENSG00000168116	KIAA1586	0.0851035	0.0762828	0.549061
ENSG00000178202	KDELC2	0.105264	0.0764613	0.549844
ENSG00000113790	EHHADH	-0.205072	0.076475	0.549844
ENSG00000115107	STEAP3	-0.0958187	0.0765454	0.55005
ENSG00000126453	BCL2L12	-0.099337	0.0765924	0.550088
ENSG00000065613	SLK	-0.0469813	0.0766559	0.550244
ENSG00000143933	CALM2	0.103512	0.0767927	0.550926
ENSG00000197622	CDC42SE1	0.0925048	0.0768894	0.55132
ENSG00000086232	EIF2AK1	-0.0622676	0.0769487	0.551445
ENSG00000179241	LDLRAD3	0.171728	0.0770871	0.55191
ENSG00000105137	SYDE1	0.179904	0.0770974	0.55191
ENSG00000182179	UBA7	0.142583	0.0772272	0.552539
ENSG00000185760	KCNQ5	-0.291057	0.0772761	0.552589
ENSG00000006194	ZNF263	0.0692391	0.0774188	0.552915
ENSG00000145423	SFRP2	0.353766	0.0774444	0.552915
ENSG00000153395	LPCAT1	0.178327	0.0775069	0.552915
ENSG00000138081	FBXO11	-0.0472674	0.0775577	0.552915
ENSG00000016402	IL20RA	-0.322999	0.0775624	0.552915
ENSG00000068831	RASGRP2	0.165777	0.0775812	0.552915
ENSG00000117281	CD160	0.226935	0.0776259	0.552915
ENSG00000105866	SP4	-0.100579	0.0776948	0.552915
ENSG00000092148	HECTD1	-0.0893035	0.0776992	0.552915
ENSG00000171443	ZNF524	-0.0828816	0.0777767	0.552938
ENSG00000145730	PAM	0.0816661	0.0778106	0.552938
ENSG00000148541	FAM13C	0.111986	0.0778284	0.552938
ENSG00000153214	TMEM87B	0.136844	0.0780276	0.553227
ENSG00000102878	HSF4	0.22175	0.0780365	0.553227
ENSG00000145741	BTF3	-0.07741	0.0780821	0.553227
ENSG00000031698	SARS	-0.0553898	0.0780827	0.553227
ENSG00000124275	MTRR	-0.0746278	0.0780977	0.553227
ENSG00000228875	CSNK2B	-0.0594953	0.078134	0.553227
ENSG00000136052	SLC41A2	-0.247132	0.0781629	0.553227
ENSG00000139517	LNX2	-0.0939996	0.078235	0.553399
ENSG00000121022	COPS5	0.091393	0.0782845	0.553399
ENSG00000074590	NUAK1	0.080527	0.0783131	0.553399
ENSG00000185483	ROR1	0.228164	0.0783999	0.553715
ENSG00000164331	ANKRA2	0.102581	0.0784617	0.553854
ENSG00000130726	TRIM28	-0.067187	0.07851	0.553899
ENSG00000155755	TMEM237	-0.0626668	0.0785838	0.554123
ENSG00000179029	TMEM107	0.224779	0.0788336	0.555587
ENSG00000274286	ADRA2B	0.246368	0.0788882	0.555675
ENSG00000066827	ZFAT	-0.126897	0.0789671	0.555933
ENSG00000137198	GMPR	-0.147663	0.0792152	0.557296
ENSG00000164105	SAP30	-0.10199	0.0792536	0.557296
ENSG00000139233	LLPH	-0.0601855	0.0793024	0.557296
ENSG00000108231	LGI1	0.150024	0.0793642	0.557296
ENSG00000203727	SAMD5	0.311177	0.0793794	0.557296
ENSG00000129757	CDKN1C	-0.10979	0.0794361	0.557296
ENSG00000129292	PHF20L1	-0.0524706	0.0794567	0.557296
ENSG00000142186	SCYL1	-0.074586	0.0795611	0.557445
ENSG00000038002	AGA	0.0762466	0.0795625	0.557445
ENSG00000114999	TTL	-0.0997405	0.0796138	0.557508
ENSG00000178821	TMEM52	-0.255286	0.0796931	0.557767
ENSG00000176383	B3GNT4	-0.0791117	0.0797766	0.557919
ENSG00000095564	BTAF1	0.118046	0.0797995	0.557919
ENSG00000198189	HSD17B11	0.129734	0.0798613	0.558055
ENSG00000167645	YIF1B	-0.0831757	0.0800978	0.558922
ENSG00000023445	BIRC3	0.232524	0.0801017	0.558922
ENSG00000184304	PRKD1	0.176331	0.0801331	0.558922
ENSG00000112972	HMGCS1	-0.0502449	0.0802512	0.558922
ENSG00000172346	CSDC2	0.441437	0.0802641	0.558922
ENSG00000134809	TIMM10	-0.103777	0.0803074	0.558922
ENSG00000157617	C2CD2	0.184281	0.0803272	0.558922
ENSG00000107816	LZTS2	0.0725455	0.0803366	0.558922
ENSG00000177125	ZBTB34	0.0685647	0.080367	0.558922
ENSG00000213782	DDX47	-0.0423965	0.0804612	0.559282
ENSG00000149260	CAPN5	0.216688	0.0805613	0.559378
ENSG00000173852	DPY19L1	0.121666	0.0805695	0.559378
ENSG00000114520	SNX4	-0.0548923	0.080668	0.559378
ENSG00000182185	RAD51B	0.211248	0.080679	0.559378
ENSG00000197958	RPL12	-0.0818394	0.0806873	0.559378
ENSG00000185304	RGPD2	-0.205375	0.080857	0.559908
ENSG00000091317	CMTM6	0.131488	0.0809431	0.559908
ENSG00000284741	PDE11A	0.245161	0.0810011	0.559908
ENSG00000105287	PRKD2	0.140155	0.0810603	0.559908
ENSG00000091482	SMPX	-0.291977	0.0810777	0.559908
ENSG00000179912	R3HDM2	-0.0662245	0.0811637	0.559908
ENSG00000112214	FHL5	0.282392	0.0811774	0.559908
ENSG00000105576	TNPO2	0.0572448	0.0811778	0.559908
ENSG00000137478	FCHSD2	0.127726	0.0811883	0.559908
ENSG00000184497	TMEM255B	0.202108	0.0812383	0.559908
ENSG00000256806	C17orf100	-0.199084	0.0812694	0.559908
ENSG00000134851	TMEM165	0.093241	0.0812833	0.559908
ENSG00000111602	TIMELESS	0.108935	0.0813836	0.559908
ENSG00000050165	DKK3	0.250835	0.0813913	0.559908
ENSG00000170113	NIPA1	0.0795889	0.0814345	0.559908
ENSG00000177409	SAMD9L	0.155796	0.0814813	0.559908
ENSG00000162512	SDC3	0.151964	0.081486	0.559908
ENSG00000117385	P3H1	0.133337	0.0816613	0.560627
ENSG00000106392	C1GALT1	-0.0778758	0.0816987	0.560627
ENSG00000138074	SLC5A6	0.0829384	0.0817182	0.560627
ENSG00000112078	KCTD20	0.0559981	0.0818163	0.561008
ENSG00000221926	TRIM16	0.0897891	0.0818707	0.561089
ENSG00000189046	ALKBH2	-0.1021	0.0821417	0.562654
ENSG00000133401	PDZD2	0.161767	0.0822122	0.562844
ENSG00000134201	GSTM5	0.177502	0.0823195	0.563286
ENSG00000128607	KLHDC10	-0.0531996	0.0825288	0.564194
ENSG00000132423	COQ3	-0.138452	0.0825379	0.564194
ENSG00000168661	ZNF30	0.102465	0.082599	0.56432
	FAM49A	-0.117035	0.0826509	0.564382
ENSG00000132932	ATP8A2	-0.336608	0.0827056	0.564463
ENSG00000185291	IL3RA	0.143678	0.0828333	0.565041
ENSG00000136682	CBWD2	0.0794473	0.0829271	0.565389
ENSG00000110104	CCDC86	-0.07117	0.0830411	0.565873
ENSG00000164116	GUCY1A1	0.212075	0.0831375	0.566238
ENSG00000170310	STX8	-0.0509851	0.0831848	0.566267
ENSG00000213445	SIPA1	0.147466	0.0833551	0.567025
ENSG00000183723	CMTM4	-0.0573424	0.0833822	0.567025
ENSG00000242852	ZNF709	0.114121	0.0835621	0.567442
ENSG00000088298	EDEM2	0.121456	0.0835718	0.567442
ENSG00000186230	ZNF749	-0.111996	0.0835727	0.567442
ENSG00000119650	IFT43	0.0811906	0.0836595	0.567483
ENSG00000042445	RETSAT	0.11313	0.0836682	0.567483
ENSG00000196605	ZNF846	0.0997037	0.0837079	0.567483
ENSG00000105514	RAB3D	0.191146	0.0838702	0.568291
ENSG00000143878	RHOB	0.166315	0.0839272	0.568385
ENSG00000167699	GLOD4	0.0475954	0.0839834	0.568473
ENSG00000188338	SLC38A3	-0.245506	0.0841384	0.56923
ENSG00000144589	STK11IP	0.0808597	0.0842427	0.569562
ENSG00000243678	NME2	-0.108112	0.084274	0.569562
ENSG00000005700	IBTK	-0.0795824	0.0844509	0.570255
ENSG00000186298	PPP1CC	-0.0821222	0.0845315	0.570255
ENSG00000169062	UPF3A	0.111696	0.0845816	0.570255
ENSG00000136754	ABI1	0.0493488	0.0846184	0.570255
ENSG00000175265	GOLGA8A	0.244853	0.0846413	0.570255
ENSG00000096060	FKBP5	-0.192931	0.0847164	0.570255
ENSG00000183160	TMEM119	0.299422	0.0847221	0.570255
ENSG00000162398	LEXM	-0.360855	0.0847606	0.570255
ENSG00000171163	ZNF692	0.138863	0.0847845	0.570255
ENSG00000028839	TBPL1	0.0862845	0.0848091	0.570255
ENSG00000121057	AKAP1	-0.0876042	0.0849305	0.57078
ENSG00000093010	COMT	0.0561725	0.0851458	0.571322
ENSG00000103194	USP10	-0.0633434	0.0851481	0.571322
ENSG00000163820	FYCO1	-0.1327	0.0851502	0.571322
ENSG00000143398	PIP5K1A	-0.0482061	0.0851846	0.571322
ENSG00000082213	C5orf22	-0.0863406	0.0852338	0.571361
ENSG00000100060	MFNG	0.132881	0.0853777	0.571508
ENSG00000041982	TNC	0.514061	0.0855844	0.571508
ENSG00000112837	TBX18	0.301417	0.0856257	0.571508
ENSG00000114023	FAM162A	-0.0997944	0.0856697	0.571508
ENSG00000132604	TERF2	-0.0453647	0.0857293	0.571508
ENSG00000183647	ZNF530	-0.121079	0.0858373	0.571508
ENSG00000116127	ALMS1	0.118007	0.0858484	0.571508
ENSG00000162946	DISC1	0.183791	0.0858731	0.571508
ENSG00000137285	TUBB2B	-0.144522	0.0858851	0.571508
ENSG00000163872	YEATS2	0.0852631	0.0858865	0.571508
ENSG00000225614	ZNF469	-0.238573	0.0859666	0.571508
ENSG00000144118	RALB	0.0996254	0.0860205	0.571508
ENSG00000141753	IGFBP4	0.126291	0.0860246	0.571508
ENSG00000141569	TRIM65	0.0559192	0.0860617	0.571508
ENSG00000185163	DDX51	0.0611473	0.0861485	0.571508
ENSG00000159167	STC1	-0.363553	0.0861571	0.571508
ENSG00000007392	LUC7L	0.139859	0.0861632	0.571508
ENSG00000089220	PEBP1	-0.0800152	0.0861874	0.571508
ENSG00000156304	SCAF4	-0.0597936	0.0862167	0.571508
ENSG00000159111	MRPL10	-0.0610762	0.0862376	0.571508
ENSG00000142937	RPS8	-0.0843763	0.0862501	0.571508
ENSG00000160360	GPSM1	0.221531	0.0862608	0.571508
ENSG00000144744	UBA3	0.0479628	0.0862638	0.571508
ENSG00000135678	CPM	0.26017	0.0863984	0.571508
ENSG00000090054	SPTLC1	0.0860612	0.0864452	0.571508
ENSG00000186625	KATNA1	-0.0561024	0.0864739	0.571508
ENSG00000175130	MARCKSL1	0.117025	0.0864854	0.571508
ENSG00000157881	PANK4	-0.0848698	0.0864891	0.571508
ENSG00000131669	NINJ1	0.0965731	0.0865133	0.571508
ENSG00000132170	PPARG	0.210206	0.0866828	0.571956
ENSG00000137309	HMGA1	-0.139659	0.08674	0.571956
[truncated: 11,182 more rows]
