# Supplementary material for: Molecular pathways behind acquired obesity: Adipose tissue and skeletal muscle multiomics in monozygotic twin pairs discordant for BMI
Source: Cell Rep Med. 2021 Mar 30;2(4):100226. doi: 10.1016/j.xcrm.2021.100226 (PMC8080113; doi:10.1016/j.xcrm.2021.100226)
Supplement: Table S3. Differential metabolite analysis in adipose tissue and skeletal muscle between co-twins, related to Figures 4 and 6 — Differential metabolite analysis in adipose tissue (n = 47 twin pairs) and skeletal muscle (n = 40 twin pairs) associated with heavier compared with leaner co-twin within each sample. We adjusted the regression model for the sex, age group and diabetes status of individuals. To ensure pairwise comparisons between twins, we used family ID as an identifier. Nominal p < 0.05 was considered statistically significant. [file mmc4.xlsx]

## Sheet: Table S3. AT + SkM metabolomics
Supplemental Table 3. Differential metabolite analysis in adipose tissue and skeletal muscle between co-twins. Related to figures 4 and 6.
Differential metabolite analysis in adipose tissue (n = 47 twin pairs) and skeletal muscle (n = 40 twin pairs) associated with heavier compared with leaner co-twin within each sample. We adjusted the regression model for the sex, age group and diabetes status of individuals. To ensure pairwise comparisons between twins, we used family ID as an identifier. Nominal p < 0.05 was considered statistic…
		Adipose Tissue			Skeletal Muscle
Metabolite ID	Metabolite name	Log2FC	Nominal p value	FDR p value	Log2FC	Nominal p value	FDR p value
HMDB04948	C18:1 Cer	0.318794	0.00480817	0.999835	0.148011	0.355042	0.998764
HMDB31513	(¬±)-3-Hydroxynonanoic acid	-0.338791	0.00622814	0.999835	-0.646557	1.97231e-08	2.74348e-05
HMDB11532	MG(0:0/15:0/0:0)	-0.316948	0.00763601	0.999835	-0.609883	9.73669e-08	4.51458e-05
HMDB06941	L-2-Aminoadipate adenylate	0.244671	0.00777821	0.999835	0.304363	0.0561917	0.998764
HMDB29909	Gein	0.234092	0.0079402	0.999835	-1.32547e-05	0.999896	0.999896
HMDB40891	3',4',5'-Trimethoxycinnamyl alcohol acetate	0.317486	0.0084137	0.999835	-0.123872	0.327516	0.998764
HMDB29971	Coriandrone E	-0.315792	0.00961437	0.999835	0.222576	0.137763	0.998764
HMDB00064	Creatine	-0.225569	0.0117497	0.999835	0.0149322	0.91016	0.998764
HMDB37798	(S)-10,16-Dihydroxyhexadecanoic acid	-0.257846	0.0164326	0.999835	-0.409732	0.000211362	0.0420007
HMDB15303	Kanamycin	0.222988	0.017399	0.999835	-0.0859387	0.509538	0.998764
HMDB01424	3-Methyldioxyindole	-0.264603	0.0196598	0.999835	0.0900049	0.478182	0.998764
HMDB38508	Rheidin C	0.22268	0.0199272	0.999835	-0.103989	0.325646	0.998764
HMDB35590	15-Acetoxyscirpene-3,4-diol 4-O-a-D-glucopyranoside	0.205559	0.0200733	0.999835	-0.090298	0.379045	0.998764
HMDB36214	6-Feruloylglucose 2,3,4-trihydroxy-3-methylbutylglycoside	0.221975	0.0202807	0.999835	0.0376531	0.75686	0.998764
HMDB00821	Phenylacetylglycine	0.373627	0.0217813	0.999835	0.0607851	0.669845	0.998764
HMDB05076	13,14-Dihydro PGF-1a	-0.24071	0.0239331	0.999835	-0.255577	0.0172601	0.888663
HMDB34709	BL IV	0.246355	0.0246958	0.999835	0.0656714	0.515944	0.998764
HMDB08984	PE(16:1(9Z)/P-18:1(11Z))	-0.373439	0.0248499	0.999835	0.175373	0.260616	0.998764
HMDB00538	ATP	-0.349118	0.025299	0.999835	0.121321	0.392507	0.998764
HMDB30173	Surugatoxin	0.207723	0.0267744	0.999835	0.0739611	0.507341	0.998764
HMDB00421	Deoxyribose	-0.240154	0.026869	0.999835	0.223842	0.208613	0.998764
HMDB37420	Maysin 3'-methyl ether	0.265803	0.0273461	0.999835	-0.0161764	0.871757	0.998764
HMDB00036	Taurocholic acid	-0.351022	0.0289081	0.999835	0.238472	0.284498	0.998764
HMDB31159	Garcinia acid	-0.27379	0.0302592	0.999835	-0.136762	0.401544	0.998764
HMDB40658	Hoduloside VI	0.222141	0.0305474	0.999835	0.0982965	0.317476	0.998764
HMDB33631	Lactapiperanol D	0.211846	0.030953	0.999835	0.0691192	0.501882	0.998764
HMDB15467	Drospirenone	-0.203203	0.0324748	0.999835	0.102972	0.433298	0.998764
HMDB30585	Silymonin	0.214657	0.0326239	0.999835	0.0886868	0.459037	0.998764
HMDB41257	5-Hydroxy-3,3',7,8-tetramethoxy-4',5'-methylenedioxyflavone	-0.293141	0.034427	0.999835	0.219079	0.247695	0.998764
HMDB39895	4-Mercaptobutyl glucosinolate	0.168622	0.0367525	0.999835	-0.109099	0.305039	0.998764
HMDB29532	3-Hydroxyglabrol	0.229273	0.0372373	0.999835	-0.0362346	0.768486	0.998764
HMDB29639	Indan-1-ol	0.171634	0.0396484	0.999835	0.0746513	0.420204	0.998764
HMDB04708	9,12,13-TriHOME	-0.265527	0.0431975	0.999835	-0.265499	0.00523582	0.816481
HMDB36013	(R)-3,4-Dihydro-2-(4,8,12-trimethyl-3,7,11-tridecatrienyl)-2H-1-benzopyran-...	0.298055	0.0435936	0.999835	-0.0504835	0.676318	0.998764
HMDB30502	(2S,4S,6S)-2-[2-(4-Hydroxy-3-meyhoxyphenyl)ethyl]tetrahydro-6-(4,5-dihydrox...	-0.261998	0.0451784	0.999835	-0.627752	8.91809e-08	4.51458e-05
HMDB14699	Bosentan	0.189341	0.0486895	0.999835	0.112633	0.2167	0.998764
HMDB36303	Epicatechin-(4beta->8)-gallocatechin	-0.220084	0.0487777	0.999835	0.16986	0.360551	0.998764
HMDB29988	Bis(2-furanylmethyl) disulfide	-0.204412	0.0507922	0.999835	-0.0452951	0.683288	0.998764
HMDB14851	Oxacillin	0.211641	0.051106	0.999835	0.12727	0.283771	0.998764
HMDB00812	Acetyl-Asp	-0.247388	0.051257	0.999835	0.201048	0.219112	0.998764
HMDB35779	Armillane	0.172202	0.0517034	0.999835	-0.0772174	0.49673	0.998764
HMDB04072	Phenylacetaldehyde	0.188398	0.0522852	0.999835	-0.0962391	0.434331	0.998764
HMDB30935	9,10,13-Trihydroxystearic acid	-0.206967	0.0542562	0.999835	-0.363214	0.000116762	0.0270694
HMDB34998	Bakkenolide D	0.153762	0.0565839	0.999835	-0.0403221	0.640317	0.998764
HMDB06322	C24:5	-0.184896	0.0566272	0.999835	-0.0239034	0.822734	0.998764
HMDB00874	Tauroursodeoxycholic acid	-0.247025	0.0574048	0.999835	0.1747	0.40305	0.998764
HMDB12227	Erythrohydrobupropion	0.212931	0.0577586	0.999835	0.100596	0.440461	0.998764
HMDB00781	Acetylglucosamine sulfate	0.205473	0.0605926	0.999835	0.169837	0.209307	0.998764
HMDB34759	Methyl 5-(1-Propynyl)-2-thiophenepropanoate	-0.18927	0.0609099	0.999835	0.121556	0.404884	0.998764
HMDB07030	DG(14:0/22:2(13Z,16Z)/0:0)	0.191353	0.0610032	0.999835	-0.0897246	0.46344	0.998764
HMDB38329	Dide-O-methyl-4-O-alpha-D-glucopyranosylsimmondsin	0.184528	0.0623727	0.999835	-0.103032	0.423762	0.998764
HMDB33164	Acetyl-T2 Toxin	0.180249	0.0638582	0.999835	-0.130666	0.227131	0.998764
HMDB38588	Dioscoretine	0.212377	0.0643424	0.999835	0.0828264	0.525549	0.998764
HMDB11559	MG(0:0/24:1(15Z)/0:0)	-0.221434	0.064547	0.999835	-0.515488	5.7923e-06	0.00201427
HMDB06227	1-a,24R,25-Trihydroxyvitamin D2	0.149525	0.0650456	0.999835	0.015664	0.860226	0.998764
HMDB00210	Pantothenic acid	-0.278338	0.0671672	0.999835	-0.20322	0.218111	0.998764
HMDB33657	De-O-methylsterigmatocystin	0.204805	0.0689135	0.999835	-0.0807137	0.509193	0.998764
HMDB29871	Sanguiin H4	0.15732	0.0692846	0.999835	0.00104766	0.991729	0.998764
HMDB32690	(3beta,5alpha,9alpha,14alpha,22E,24R)-3,5,9,14-Tetrahydroxyergosta-7,22-die...	0.13966	0.0705565	0.999835	-0.0431387	0.603346	0.998764
HMDB00067	Cholesterol	0.159093	0.0724956	0.999835	-0.120154	0.218427	0.998764
HMDB36981	Atrovirinone	0.168351	0.072859	0.999835	-0.138585	0.180121	0.998764
HMDB33884	Gravolenic acid	0.157087	0.076897	0.999835	-0.0244523	0.803889	0.998764
HMDB39314	4-(4-Hydroxyphenyl)-2-butanone O-[2,6-digalloylglucoside]	0.164567	0.0775575	0.999835	-0.0777841	0.402268	0.998764
HMDB07074	DG(15:0/18:2(9Z,12Z)/0:0)	0.253948	0.0785728	0.999835	-0.236744	0.0987889	0.998764
HMDB39031	trans-O-Methylgrandmarin	-0.17087	0.079675	0.999835	0.0662297	0.53855	0.998764
HMDB39421	Fenugreekine	-0.196004	0.0800033	0.999835	-0.040458	0.740323	0.998764
HMDB29877	Myricetin 3-(3'',4''-diacetylrhamnoside)	0.159945	0.0811584	0.999835	0.00275182	0.979809	0.998764
HMDB31859	2-Hydroxy-2,4-pentadienoic acid	-0.175844	0.0841357	0.999835	0.212894	0.209622	0.998764
HMDB35154	(2Z,6E)-3,7,11,15,19-Pentamethyl-2,6-eicosadien-1-ol	0.165808	0.0854815	0.999835	-0.102574	0.372597	0.998764
HMDB13035	Paraoxon	-0.204348	0.0854887	0.999835	0.0258201	0.859471	0.998764
HMDB08835	PE(14:0/20:2(11Z,14Z))	-0.243941	0.0868801	0.999835	-0.0499862	0.714554	0.998764
HMDB02214	Cuminaldehyde	0.14561	0.0874077	0.999835	0.0816214	0.46322	0.998764
HMDB33280	8-Acetoxypinoresinol	0.145232	0.0911256	0.999835	-0.133135	0.166404	0.998764
HMDB04629	O-Desmethylangolensin	0.129788	0.0913584	0.999835	-0.172745	0.0575144	0.998764
HMDB30762	Ethyl trans-p-methoxycinnamate	0.147368	0.0926786	0.999835	-0.122443	0.234625	0.998764
HMDB00132	Guanine	-0.197616	0.0932183	0.999835	0.0942351	0.523751	0.998764
HMDB42032	Thiodiacetic acid	-0.209198	0.0933997	0.999835	0.232468	0.210272	0.998764
HMDB31774	Lucyoside J	0.161846	0.0938591	0.999835	0.0425828	0.640383	0.998764
HMDB00190	Lactate	-0.211861	0.0945136	0.999835	0.128778	0.399021	0.998764
HMDB37830	xi-7-Hydroxyhexadecanedioic acid	-0.164388	0.0958355	0.999835	0.191748	0.196427	0.998764
HMDB35867	11,13-Dihydrotaraxinic acid glucosyl ester	0.165824	0.096692	0.999835	-0.0796129	0.487555	0.998764
HMDB00300	Uracil	-0.211263	0.0973167	0.999835	0.261695	0.171581	0.998764
HMDB00344	13-OxoODE; 2-Methoxyestradiol-3-methylether	-0.182798	0.0980792	0.999835	0.198602	0.181692	0.998764
HMDB01250	2-Phenylacetamide	-0.170366	0.101115	0.999835	0.0478255	0.696894	0.998764
HMDB01167	Propenoic acid C3:1	-0.152719	0.103284	0.999835	0.0504539	0.704707	0.998764
HMDB14427	Pamidronate	-0.237743	0.103994	0.999835	-0.0619921	0.60174	0.998764
HMDB33818	Irilone 4'-glucoside	0.147474	0.104421	0.999835	0.0814934	0.556381	0.998764
HMDB00226	Orotate	-0.171412	0.104879	0.999835	0.226156	0.229201	0.998764
HMDB30657	Carinol	0.141468	0.105715	0.999835	0.00659816	0.952581	0.998764
HMDB38530	5-Heptadecyl-1,3-benzenediol	0.1601	0.105724	0.999835	-0.0629882	0.52403	0.998764
HMDB02190	5,6-Epoxy-8,11,14-eicosatrienoic acid	0.158034	0.106046	0.999835	-0.00641646	0.958908	0.998764
HMDB35480	N-[(4E,8E)-1,3-dihydroxyoctadeca-4,8-dien-2-yl]hexadecanamide	0.219094	0.109929	0.999835	-0.0453952	0.72345	0.998764
HMDB03933	Pentosidine	0.163587	0.110438	0.999835	-0.19773	0.124475	0.998764
HMDB30486	(S)-2,3-Dihydro-6-hydroxy-5-(hydroxyacetyl)-2-isopropenylbenzofuran	-0.174906	0.113614	0.999835	-0.0937808	0.388622	0.998764
HMDB06893	3a,7a-Dihydroxy-5b-cholestane	0.167791	0.114065	0.999835	-0.0827802	0.414107	0.998764
HMDB00122	Hexose	-0.196393	0.114636	0.999835	0.2066	0.192164	0.998764
HMDB30148	Prehumulinic acid	0.214069	0.114774	0.999835	0.0984671	0.385437	0.998764
HMDB01368	Mercaptopyruvic acid	-0.185481	0.115581	0.999835	0.241871	0.22336	0.998764
HMDB00026	Asparagine	-0.165183	0.116083	0.999835	0.0404955	0.741329	0.998764
HMDB29852	Methylgingerol	0.198053	0.117537	0.999835	0.0299496	0.814643	0.998764
HMDB37683	Ethyl vanillin isobutyrate	-0.14199	0.118141	0.999835	-0.04344	0.674665	0.998764
HMDB00056	Alanine	-0.179317	0.118513	0.999835	0.00848759	0.949889	0.998764
HMDB39386	Cymorcin diglucoside	0.156441	0.120031	0.999835	-0.173485	0.141497	0.998764
HMDB09795	PI(16:0/22:5(4Z,7Z,10Z,13Z,16Z))	-0.199353	0.121096	0.999835	0.0608165	0.628052	0.998764
HMDB29229	4-Methoxyphenylethanol sulfate	0.160554	0.121605	0.999835	-0.122332	0.302256	0.998764
HMDB00061	ADP	-0.227844	0.124702	0.999835	0.135512	0.321048	0.998764
HMDB60820	Dihydroisomorphine-3-glucuronide	0.155623	0.124844	0.999835	-0.0343574	0.746764	0.998764
HMDB35345	(3b,16a,20R)-3,16,20,22,25-Pentahydroxy-5-cucurbiten-11-one 3-[glucosyl-(1-...	0.18798	0.126074	0.999835	-0.192032	0.193744	0.998764
HMDB14956	Propofol	0.138825	0.128137	0.999835	-0.0652895	0.546975	0.998764
HMDB39544	(20R)-Ginsenoside Rh2	0.189792	0.128199	0.999835	-3.39931e-05	0.999739	0.999896
HMDB01093	5a-Cholesta-8,24-dien-3-one	0.13959	0.129879	0.999835	0.184824	0.154726	0.998764
HMDB00548	TG(10:0/10:0/10:0)[iso]	0.188521	0.130214	0.999835	-0.00850691	0.939031	0.998764
HMDB34569	Rubrofusarin 6-[glucosyl-(1->3)-glucosyl-(1->6)-glucoside]	0.165297	0.131531	0.999835	0.0828143	0.394907	0.998764
HMDB32412	Methyl beta-naphthyl ketone	0.139751	0.132306	0.999835	-0.112616	0.282283	0.998764
HMDB60605	Metyrapol	0.167837	0.133721	0.999835	0.11238	0.319085	0.998764
HMDB14933	Sulfasalazine	0.19129	0.134829	0.999835	0.129925	0.286479	0.998764
HMDB02068	Erucic acid	-0.190252	0.135357	0.999835	-0.0437788	0.736759	0.998764
HMDB00134	Fumarate	-0.150222	0.136644	0.999835	-0.131913	0.385217	0.998764
HMDB29449	(2R,3R,4R)-2-Amino-4-hydroxy-3-methylpentanoic acid	-0.163624	0.1372	0.999835	0.0955509	0.455755	0.998764
HMDB00062	Carnitine	0.151121	0.138303	0.999835	-0.173605	0.157915	0.998764
HMDB00653	Cholesterol sulfate	-0.192798	0.140158	0.999835	0.0690292	0.606467	0.998764
HMDB30128	Physalin B	0.137561	0.140266	0.999835	-0.0802598	0.463996	0.998764
HMDB12555	13'-Carboxy-alpha-tocopherol	0.121533	0.141951	0.999835	-0.0928636	0.353138	0.998764
HMDB05045	15(S)-Hydroxyeicosatrienoic acid	-0.122573	0.142808	0.999835	0.0275547	0.819089	0.998764
HMDB41190	Benzyl beta-primeveroside	0.140532	0.143611	0.999835	-0.0861746	0.444965	0.998764
HMDB40904	Ipomeatetrahydrofuran	0.134849	0.143768	0.999835	-0.0958745	0.416705	0.998764
HMDB06552	Aflatoxin B1	0.128991	0.143922	0.999835	0.133194	0.165411	0.998764
HMDB14010	5-Hydroxyomeprazole	0.173038	0.144351	0.999835	0.184325	0.117967	0.998764
HMDB00070	Pipecolate	-0.18236	0.145497	0.999835	-0.0160758	0.888556	0.998764
HMDB01397	GMP	-0.174923	0.146347	0.999835	0.134864	0.425883	0.998764
HMDB32587	Pteroside Z	0.124833	0.147297	0.999835	-0.086485	0.410439	0.998764
HMDB29802	1-Cyclohexyl-11-heneicosanone	0.234498	0.147525	0.999835	-0.0172804	0.891431	0.998764
HMDB00115	Glycolate	-0.134057	0.147745	0.999835	0.0172478	0.887528	0.998764
HMDB32870	Jasmolone glucoside	-0.151407	0.147827	0.999835	0.0543691	0.646952	0.998764
HMDB15109	Edetic Acid	-0.148772	0.148447	0.999835	-0.0220278	0.877713	0.998764
HMDB00954	trans-Ferulic acid	0.119907	0.150537	0.999835	-0.0745317	0.413961	0.998764
HMDB00033	Carnosine	-0.203438	0.150607	0.999835	0.195024	0.18531	0.998764
HMDB04043	Alpha-Terpineol	-0.182075	0.150926	0.999835	-0.0515558	0.700591	0.998764
HMDB30956	5-Nonadecyl-1,3-benzenediol	0.169234	0.151157	0.999835	-0.0669859	0.509256	0.998764
HMDB11714	Vanilpyruvic acid	-0.16413	0.152471	0.999835	0.0724381	0.616123	0.998764
HMDB37270	Fenpropimorph	0.151391	0.152616	0.999835	0.316956	0.0974233	0.998764
HMDB33862	3-(8,11,14-Pentadecatrienyl)phenol	0.136545	0.153265	0.999835	-0.18194	0.151535	0.998764
HMDB35919	Corchorifatty acid F	-0.128124	0.153288	0.999835	-0.0766593	0.494204	0.998764
HMDB07941	PC(15:0/18:3(6Z,9Z,12Z))	-0.201763	0.153834	0.999835	0.000446465	0.997645	0.999896
HMDB33091	(Z)-3-(1-Formyl-1-propenyl)pentanedioic acid	-0.124273	0.15547	0.999835	0.178837	0.164857	0.998764
HMDB14614	Montelukast	0.13688	0.155942	0.999835	-0.00869733	0.916523	0.998764
HMDB01139	Prostaglandin F2a	0.135682	0.158898	0.999835	0.00332684	0.975079	0.998764
HMDB38429	Methyl glucosinolate	-0.13709	0.15935	0.999835	-0.0735063	0.470919	0.998764
HMDB41445	Agrocybenine	-0.188945	0.162312	0.999835	-0.220966	0.220205	0.998764
HMDB31762	Carbadox	0.143253	0.163838	0.999835	-0.0568132	0.602369	0.998764
HMDB01140	1-Octanal	-0.141131	0.164117	0.999835	-0.119224	0.378325	0.998764
HMDB02639	Sulfolithocholylglycine	-0.179259	0.164154	0.999835	0.196816	0.291448	0.998764
HMDB29539	Xenognosin A	0.115072	0.165367	0.999835	-0.111433	0.284917	0.998764
HMDB28807	Glutaminyl-Threonine	-0.122831	0.16734	0.999835	0.00680351	0.949391	0.998764
HMDB15417	Fosphenytoin	0.128559	0.16742	0.999835	0.055016	0.588473	0.998764
HMDB36133	N1,N8-Diacetylspermidine; 3-[[5-Methyl-2-(1-methylethyl)cyclohexyl]oxy]-1,2...	-0.161443	0.169285	0.999835	-0.53616	1.10142e-05	0.00306414
HMDB32438	1-Isopropyl citrate	-0.152975	0.170573	0.999835	0.031296	0.802291	0.998764
HMDB38380	C24:3	-0.147197	0.172503	0.999835	-0.00479183	0.966827	0.998764
HMDB30758	Pteroside A	0.114727	0.176466	0.999835	0.0964698	0.402826	0.998764
HMDB09542	PE(22:1(13Z)/24:1(15Z))	0.135206	0.176556	0.999835	-0.0307527	0.766629	0.998764
HMDB04095	5-Methoxytryptamine	-0.123904	0.177233	0.999835	-0.0528954	0.722289	0.998764
HMDB39138	Hericenone C	0.14392	0.177418	0.999835	-0.00368008	0.967115	0.998764
HMDB00968	Hexose bisP	-0.132756	0.177466	0.999835	0.0348779	0.863789	0.998764
HMDB06591	Lactosamine	0.134291	0.178655	0.999835	0.257729	0.0220035	0.888663
HMDB00402	3-Propylmalate	-0.127388	0.18221	0.999835	0.125092	0.398672	0.998764
HMDB30016	Valerenic acid	-0.235761	0.182639	0.999835	-0.220032	0.23454	0.998764
HMDB38935	Kamahine C	0.198806	0.183879	0.999835	0.356512	0.0215478	0.888663
HMDB00539	Pentonic acid; S-Propyl 1-propanesulfinothioate; Methylxanthine	-0.155789	0.184481	0.999835	0.137623	0.237752	0.998764
HMDB30865	Rubroskyrin	0.148572	0.185216	0.999835	0.00522366	0.953415	0.998764
HMDB13821	2-Methyl-4-heptanone	0.279849	0.187162	0.999835	-0.138932	0.505036	0.998764
HMDB13204	6-Succinoaminopurine	-0.194495	0.187298	0.999835	-0.12507	0.42904	0.998764
HMDB60321	1-Hydroxy-6-methoxypyrene	-0.114404	0.187484	0.999835	0.249117	0.121506	0.998764
HMDB15009	Terbutaline	0.137494	0.188038	0.999835	-0.0523786	0.630565	0.998764
HMDB13680	Caftaric acid	0.139707	0.188675	0.999835	-0.0183128	0.856458	0.998764
HMDB29542	Clusin	0.140128	0.189563	0.999835	-0.0824626	0.470295	0.998764
HMDB02231	C20:1	-0.181872	0.1898	0.999835	0.0707514	0.566211	0.998764
HMDB30557	Tracheloside	0.133689	0.190908	0.999835	0.0707655	0.491703	0.998764
HMDB00094	(Iso)Citrate	-0.177178	0.191463	0.999835	0.188097	0.266565	0.998764
HMDB02038	Methyl-Lys	0.123514	0.194119	0.999835	0.0388086	0.808044	0.998764
HMDB61026	norerythromycin	0.140652	0.197587	0.999835	-0.0453472	0.656595	0.998764
HMDB32010	Gibberellin A110	0.157882	0.197772	0.999835	0.180925	0.118654	0.998764
HMDB01273	GTP	-0.124848	0.198411	0.999835	0.0561952	0.702895	0.998764
HMDB39143	beta-Doradecin	0.158402	0.201151	0.999835	0.110959	0.251471	0.998764
HMDB35781	Naematolone	0.133574	0.202505	0.999835	0.0835424	0.456329	0.998764
HMDB30412	Tricholomic acid	0.129556	0.202513	0.999835	0.0242273	0.839702	0.998764
HMDB31227	Marshdimerin	0.122938	0.204282	0.999835	-0.0116604	0.897208	0.998764
HMDB00764	Hydrocinnamic acid	0.103558	0.204427	0.999835	-0.109264	0.323144	0.998764
HMDB34181	3-Methylcyclopentadecanone	0.139959	0.205	0.999835	-0.130756	0.292462	0.998764
HMDB35193	1-(9H-Pyrido[3,4-b]indol-1-yl)-1,4-butanediol	0.103527	0.205621	0.999835	-0.107212	0.297987	0.998764
HMDB32783	Porrigenin A	0.099654	0.207045	0.999835	-0.030742	0.815212	0.998764
HMDB35910	Cedryl acetate	0.141992	0.207198	0.999835	-0.053612	0.630723	0.998764
HMDB15262	Prednicarbate	0.151944	0.208776	0.999835	-0.161815	0.234461	0.998764
HMDB30809	(2R,3S)-Piscidic acid	0.103516	0.209543	0.999835	-0.126378	0.36307	0.998764
HMDB01542	N-Acetyllactosamine	0.122935	0.210321	0.999835	0.157213	0.153594	0.998764
HMDB29606	Maslinic acid 3-O-b-D-glucoside	0.133061	0.210453	0.999835	-0.00237143	0.980562	0.998764
HMDB29299	Sesamolinol 4'-O-b-D-glucosyl (1->6)-O-b-D-glucoside	0.161582	0.211755	0.999835	-0.0863691	0.364575	0.998764
HMDB32090	12-Oxo-2,3-dinor-10,15-phytodienoic acid	0.144214	0.214154	0.999835	-0.0682711	0.476499	0.998764
HMDB00321	Hydroxyadipate	-0.109975	0.214517	0.999835	0.171311	0.181597	0.998764
HMDB30496	ACRL Toxin II	0.177737	0.214894	0.999835	0.23409	0.0537047	0.998764
HMDB30763	(10S,11S)-Pterosin C	-0.17593	0.215587	0.999835	-0.191376	0.263416	0.998764
HMDB15271	Cefadroxil	-0.120075	0.215653	0.999835	-0.0281002	0.801005	0.998764
HMDB00292	Xanthine	-0.218067	0.215866	0.999835	-0.395725	0.0776838	0.998764
HMDB30550	Thamnosin	0.0985283	0.216036	0.999835	0.295881	0.0483431	0.998764
HMDB02220	N-Acetyl-6-O-L-fucosyl-D-glucosamine	-0.121459	0.21778	0.999835	0.0529941	0.596591	0.998764
HMDB12932	Dynorphin A (6-8)	0.124239	0.218262	0.999835	-0.0365826	0.744168	0.998764
HMDB34519	Theasapogenol A	0.107454	0.218656	0.999835	0.0269747	0.765617	0.998764
HMDB14738	Monobenzone	0.105423	0.222326	0.999835	-0.0930964	0.3798	0.998764
HMDB34120	Lusitanicoside	0.123138	0.222674	0.999835	-0.0166863	0.873198	0.998764
HMDB34755	1-Methoxy-3-(4-hydroxyphenyl)-2E-propenal 4'-glucoside	0.141664	0.222731	0.999835	0.218051	0.197477	0.998764
HMDB00517	Arginine	-0.146462	0.222737	0.999835	0.0500247	0.679721	0.998764
HMDB30895	(4R,5S,7R,11x)-11,12-Dihydroxy-1(10)-spirovetiven-2-one 12-glucoside	-0.135176	0.225117	0.999835	0.114977	0.395756	0.998764
HMDB13220	Beta-Citryl-L-glutamic acid	-0.19994	0.225483	0.999835	-0.117544	0.35236	0.998764
HMDB30965	9-Octadecenal	0.241929	0.226051	0.999835	-0.068597	0.50969	0.998764
HMDB01546	CDP	-0.109946	0.226865	0.999835	0.0748542	0.511852	0.998764
HMDB39825	Cyclocalopin F	0.145187	0.227731	0.999835	0.12003	0.306073	0.998764
HMDB29958	Asitribin	0.117279	0.228292	0.999835	0.00724477	0.947848	0.998764
HMDB32381	2-Methoxy-(3 or 5 or 6)-isopropylpyrazine	-0.236835	0.229281	0.999835	-0.513214	0.0630685	0.998764
HMDB38403	Glucoerucin	0.119819	0.231104	0.999835	0.0586542	0.629477	0.998764
HMDB32068	Notoginsenoside H	0.153407	0.231152	0.999835	-0.00493998	0.960814	0.998764
HMDB33068	(¬±)-threo-1-(p-Hydroxyphenyl)propylene glycol 4'-glucoside	-0.125784	0.231382	0.999835	0.184558	0.127778	0.998764
HMDB60538	Nordiazepam	0.184644	0.232231	0.999835	0.0540244	0.675817	0.998764
HMDB12869	9'-Carboxy-gamma-tocotrienol	-0.147204	0.236168	0.999835	-0.0571479	0.645874	0.998764
HMDB02366	Tiglylcarnitine	-0.137744	0.239449	0.999835	0.325247	0.0313554	0.97193
HMDB36336	Prodelphinidin A1	0.118063	0.242814	0.999835	0.103591	0.253315	0.998764
HMDB32021	cis-Methylbixin	0.123026	0.243603	0.999835	-0.180659	0.135452	0.998764
HMDB30801	1-(4-Hydroxy-3-methoxyphenyl)-3-decanone	-0.167767	0.244313	0.999835	-0.0468842	0.759457	0.998764
HMDB36117	5-exo-Hydroxy-1,2-campholide	-0.0904958	0.246843	0.999835	-0.0480893	0.617627	0.998764
HMDB31208	1-Phenyl-1-pentanone	0.0998634	0.247039	0.999835	-0.0213871	0.814323	0.998764
HMDB00227	Mevalonate	0.119873	0.247146	0.999835	0.121358	0.340405	0.998764
HMDB02294	Resolvin D2	0.106386	0.247263	0.999835	-0.127842	0.250139	0.998764
HMDB31721	Leonuriside A	-0.121887	0.24799	0.999835	-0.0510204	0.68142	0.998764
HMDB05060	Eicosadienoic acid	-0.152082	0.249995	0.999835	0.259491	0.0413078	0.998764
HMDB01316	6-Phosphogluconate	-0.115865	0.250797	0.999835	-0.0406805	0.767805	0.998764
HMDB36360	Pipercyclobutanamide A	0.178652	0.251208	0.999835	-0.0408228	0.676319	0.998764
HMDB00673	C18:2	-0.16328	0.251961	0.999835	0.0982037	0.455251	0.998764
HMDB03584	Taurocyamine	-0.152292	0.252368	0.999835	0.103132	0.536886	0.998764
HMDB01855	5-Hydroxytryptophol	-0.151894	0.253408	0.999835	-0.216068	0.258314	0.998764
HMDB33269	5-(4-Chloro-3-hydroxy-1-butynyl)-2,2'-bithiophene	0.180877	0.254558	0.999835	0.0172778	0.876869	0.998764
HMDB33757	Marcanine A	0.125855	0.256226	0.999835	-0.00891853	0.943095	0.998764
HMDB41549	Hovenidulcioside B2	0.130213	0.257608	0.999835	-0.0385517	0.732167	0.998764
HMDB11142	DHAP(18:0e)	-0.185873	0.257877	0.999835	-0.101488	0.562141	0.998764
HMDB42042	Tiropramide	-0.13971	0.261697	0.999835	0.0556585	0.655667	0.998764
HMDB33439	(-)-alpha-Narcotine	0.131131	0.262108	0.999835	0.00491465	0.967025	0.998764
HMDB00050	Neuraminic acid; Adenosine	0.21828	0.262293	0.999835	-0.109351	0.44622	0.998764
HMDB29517	Limocitrin 3-glucoside	0.119713	0.263352	0.999835	0.012859	0.917505	0.998764
HMDB36162	3'-Hydroxy-HT2 toxin	0.0929006	0.263822	0.999835	0.110033	0.372267	0.998764
HMDB40358	(R)-Bitalin A	0.099928	0.264297	0.999835	-0.115655	0.239153	0.998764
HMDB36286	Campesteryl alpha-linolenate	-0.150769	0.265279	0.999835	-0.100032	0.47629	0.998764
HMDB01388	Alpha-Linolenic acid	-0.150187	0.266505	0.999835	-0.0900471	0.471712	0.998764
HMDB07940	PC(15:0/18:2(9Z,12Z))	-0.15406	0.26723	0.999835	-0.00948796	0.942005	0.998764
HMDB10336	Epinephrine glucuronide	0.0899311	0.267472	0.999835	0.0447566	0.670435	0.998764
HMDB10321	3,17-Androstanediol glucuronide	-0.137584	0.267765	0.999835	0.0183332	0.890685	0.998764
HMDB31716	3-(Methylthio)-1-propanol	-0.12636	0.268153	0.999835	-0.097492	0.431828	0.998764
HMDB29714	cis-1,2-Dihydronaphthalene-1,2-diol	0.080059	0.268522	0.999835	0.117827	0.190768	0.998764
HMDB00177	Histidine	-0.144903	0.269981	0.999835	0.0630075	0.610756	0.998764
HMDB11543	MG(0:0/20:1(11Z)/0:0)	0.11026	0.2702	0.999835	-0.00845371	0.940847	0.998764
HMDB00996	3-Sulfinoalanine	-0.182657	0.271263	0.999835	-0.0314322	0.832315	0.998764
HMDB00272	Phosphoserine	-0.112707	0.271707	0.999835	0.149413	0.322072	0.998764
HMDB00782	Octadecanedioic acid	-0.113681	0.272097	0.999835	-0.284032	0.00934082	0.888663
HMDB00942	Tetrahydroneopterin	0.114168	0.272363	0.999835	-0.140675	0.276153	0.998764
HMDB34263	Triethyl citrate	-0.113091	0.272492	0.999835	0.249524	0.0503337	0.998764
HMDB03315	Cyclohexanone	0.103742	0.272695	0.999835	-0.0888414	0.355604	0.998764
HMDB60933	Propofol glucuronide	0.113216	0.273947	0.999835	0.0675171	0.596448	0.998764
HMDB32478	1,2,6-Hexanetriol	0.107533	0.274306	0.999835	0.315525	0.0314427	0.97193
HMDB60914	Zileuton O-glucuronide	0.17065	0.274341	0.999835	-0.135085	0.333284	0.998764
HMDB00337	Tetrose	-0.0874258	0.276408	0.999835	0.147104	0.229909	0.998764
HMDB30276	Succinimide	0.104466	0.276648	0.999835	-0.0484663	0.644464	0.998764
HMDB32496	Propyl propane thiosulfonate	-0.110337	0.2768	0.999835	0.111901	0.327548	0.998764
HMDB12321	Galactosylceramide (d18:1/14:0)	0.113199	0.277726	0.999835	-0.101466	0.389732	0.998764
HMDB29950	Punicafolin	0.132363	0.279355	0.999835	0.0471557	0.686063	0.998764
HMDB00156	Malate	-0.114294	0.281652	0.999835	-0.166327	0.347887	0.998764
HMDB13240	Indoleacetyl glutamine	0.113408	0.282065	0.999835	0.0535048	0.601989	0.998764
HMDB34994	Chikusetsusaponin Ia	0.18191	0.282079	0.999835	-0.0118261	0.916495	0.998764
HMDB06228	24-Hydroxycalcitriol	0.0816288	0.282876	0.999835	-0.0510949	0.717164	0.998764
HMDB59752	5-Sulfoxymethylfurfural	0.11991	0.28302	0.999835	-0.168079	0.198807	0.998764
HMDB02261	2-Hydroxymyristic acid	-0.0980603	0.284225	0.999835	-0.234619	0.0403865	0.998764
HMDB29886	Sorbitan oleate	0.105336	0.286235	0.999835	-0.0675521	0.463472	0.998764
HMDB00982	5-Methylcytidine	0.112747	0.287528	0.999835	0.0716633	0.54641	0.998764
HMDB03236	Solanidine	0.0985343	0.287895	0.999835	0.00578781	0.954459	0.998764
HMDB40406	26-(2-Glucosyl-6-acetylglucosyl]-1,3,11,22-tetrahydroxyergosta-5,24-dien-26...	0.163493	0.288822	0.999835	-0.0346709	0.709948	0.998764
HMDB31315	1-(beta-D-Glucopyranosyloxy)-3-octanone	-0.088649	0.290527	0.999835	-0.0161132	0.878385	0.998764
HMDB59981	4-Hydroxy-5-(phenyl)-valeric acid-O-sulphate	0.119709	0.292879	0.999835	0.0295629	0.805367	0.998764
HMDB02259	Heptadecanoic acid	0.0913758	0.293209	0.999835	-0.00960565	0.929395	0.998764
HMDB11493	LysoPE(0:0/22:4(7Z,10Z,13Z,16Z))	0.14031	0.294598	0.999835	0.10525	0.380466	0.998764
HMDB00214	Ornithine	-0.127997	0.296556	0.999835	0.00189166	0.987319	0.998764
HMDB00549	Succinic aldehyde	0.0995072	0.297652	0.999835	0.134755	0.255589	0.998764
HMDB31897	Phaseolic acid	-0.136832	0.300139	0.999835	0.0107497	0.94164	0.998764
HMDB40459	Ethylene brassylate	0.109934	0.300694	0.999835	-0.0561386	0.629755	0.998764
HMDB33428	(+)-Setoclavine	0.144707	0.301066	0.999835	-0.0605566	0.67887	0.998764
HMDB00387	3-Hydroxydodecanoic acid	-0.108938	0.301102	0.999835	-0.164211	0.196799	0.998764
HMDB00829	C18 Cer	0.134421	0.301759	0.999835	0.128937	0.44343	0.998764
HMDB10341	Dextrorphan O-glucuronide	0.0934452	0.301911	0.999835	-0.0306263	0.791612	0.998764
HMDB00098	Pentose	-0.0964514	0.302773	0.999835	0.0750548	0.498743	0.998764
HMDB33662	(S)-5'-Deoxy-5'-(methylsulfinyl)adenosine	0.0990116	0.30288	0.999835	0.171461	0.106757	0.998764
HMDB33643	10-Hydroxy-8-nor-2-fenchanone glucoside	-0.11423	0.303613	0.999835	0.120393	0.374892	0.998764
HMDB29743	9H-Carbazole-3-carboxaldehyde	0.105793	0.305517	0.999835	0.0887623	0.397504	0.998764
HMDB00019	Ketovaline	0.0923483	0.308132	0.999835	-0.00287286	0.975809	0.998764
HMDB02183	C22:6	-0.108128	0.308933	0.999835	0.0450986	0.710566	0.998764
HMDB34345	7-Acetoxy-6-methoxycoumarin	-0.114225	0.311659	0.999835	0.0353646	0.761997	0.998764
HMDB01180	N2-Succinyl-L-glutamic acid 5-semialdehyde	0.123368	0.312523	0.999835	0.0715461	0.511215	0.998764
HMDB13286	N-Undecanoylglycine	0.116271	0.312958	0.999835	0.0280142	0.841599	0.998764
HMDB00832	Capryloylglycine	0.102105	0.313158	0.999835	-0.0771283	0.584872	0.998764
HMDB59931	2,3-Diacetoxypropyl stearate	0.0794581	0.313582	0.999835	-0.0604235	0.51121	0.998764
HMDB12492	1-(1,2,3,4,5-Pentahydroxypent-1-yl)-1,2,3,4-tetrahydro-beta-carboline-3-car...	0.159277	0.313755	0.999835	0.134101	0.232469	0.998764
HMDB00318	3,4-Dihydroxyphenylglycol	-0.117628	0.315524	0.999835	-0.129464	0.241216	0.998764
HMDB05414	TG(20:0/20:0/20:0)	0.121556	0.315814	0.999835	0.0618378	0.587654	0.998764
HMDB29474	[6]-Dehydrogingerdione	-0.0826636	0.315961	0.999835	0.331379	0.0159025	0.888663
HMDB00562	Creatinine	-0.136732	0.316165	0.999835	-0.141813	0.256931	0.998764
HMDB00095	CMP	0.0993074	0.316824	0.999835	0.0631483	0.549465	0.998764
HMDB01896	5-Methoxytryptophol	-0.127295	0.319082	0.999835	-0.00438199	0.968154	0.998764
HMDB36296	Uzarigenin 3-[xylosyl-(1->2)-rhamnoside]	0.168395	0.319269	0.999835	-0.0983417	0.359021	0.998764
HMDB06061	4-Hydroxyphenylacetylglutamine	0.121777	0.319733	0.999835	-0.0616092	0.639877	0.998764
HMDB02430	(3a,5b,7a)-23-Carboxy-7-hydroxy-24-norcholan-3-yl-b-D-Glucopyranosiduronic ...	0.112896	0.320535	0.999835	0.204986	0.038483	0.998764
HMDB34447	Ptelatoside B	0.107623	0.320685	0.999835	-0.0621388	0.602777	0.998764
HMDB03546	Salicin	0.0934701	0.322656	0.999835	-0.0733974	0.506842	0.998764
HMDB33390	C.I. Acid Green 50	0.0935278	0.323208	0.999835	-0.114272	0.327753	0.998764
HMDB35473	Avocadyne	0.0943291	0.324122	0.999835	-0.134767	0.255947	0.998764
HMDB32717	Lepidine C	0.0832757	0.326355	0.999835	-0.0187584	0.859824	0.998764
HMDB03585	Thiocysteine	-0.171008	0.327532	0.999835	-0.25059	0.122454	0.998764
HMDB12557	13'-Carboxy-gamma-tocopherol	0.0890698	0.327988	0.999835	-0.0680671	0.490634	0.998764
HMDB32991	7-Methoxy-6-methyl-2H-1-benzopyran-2-one	0.0914088	0.328069	0.999835	-0.0899167	0.323464	0.998764
HMDB41635	Myricetin 3-arabinoside	0.16382	0.329009	0.999835	0.105693	0.301179	0.998764
HMDB06211	2-(Formamido)-N1-(5-phospho-D-ribosyl)acetamidine	0.106943	0.32937	0.999835	-0.147152	0.235748	0.998764
HMDB37042	Melleolide D	0.0857064	0.329733	0.999835	-0.158472	0.118747	0.998764
HMDB01419	24-Hydroxycholesterol	0.107851	0.330127	0.999835	-0.158185	0.111178	0.998764
HMDB34687	Resveratrol 4'-(6-galloylglucoside)	0.0888088	0.330152	0.999835	-0.000390162	0.996461	0.999896
HMDB11487	LysoPE(0:0/20:4(5Z,8Z,11Z,14Z))	0.0939933	0.330435	0.999835	0.293932	0.0232228	0.897302
HMDB03976	D-Glucuronic acid 1-phosphate	-0.145057	0.331335	0.999835	-0.0115996	0.931472	0.998764
HMDB08946	PE(16:0/22:6(4Z,7Z,10Z,13Z,16Z,19Z))	-0.145908	0.3331	0.999835	-0.119134	0.38786	0.998764
HMDB29387	Homoserine lactone	0.0923623	0.333289	0.999835	-0.0875274	0.408647	0.998764
HMDB29888	Sorbitan stearate	0.0816915	0.333525	0.999835	-0.152067	0.100242	0.998764
HMDB40121	Methyl 3,4-dihydroxy-5-prenylbenzoate 3-glucoside	0.0924137	0.33374	0.999835	0.0996165	0.38513	0.998764
HMDB02327	1,11-Undecanedicarboxylic acid	-0.084098	0.33405	0.999835	-0.0645515	0.617235	0.998764
HMDB13622	Nonadeca-10(Z)-enoic acid	-0.106262	0.335548	0.999835	0.107517	0.36724	0.998764
HMDB30668	1-(2,4,6-Trimethoxyphenyl)-1,3-butanedione	0.097275	0.336928	0.999835	0.0164044	0.896343	0.998764
HMDB15639	Mepyramine	0.106906	0.337186	0.999835	-0.169466	0.209095	0.998764
HMDB13161	2-Hexenoylcarnitine	0.104352	0.337459	0.999835	-0.141656	0.272371	0.998764
HMDB35607	Saponin H	0.10549	0.337629	0.999835	0.173535	0.090867	0.998764
HMDB11671	ADP-ribose 1"-2" cyclic phosphate	-0.104284	0.339552	0.999835	0.0156729	0.889532	0.998764
HMDB01413	CDP-choline	0.0949354	0.340076	0.999835	0.0945129	0.468954	0.998764
HMDB00243	Pyruvate	-0.106611	0.340485	0.999835	0.296501	0.00823768	0.888663
HMDB31006	1-Acetoxy-2-hydroxy-16-heptadecen-4-one	0.0891098	0.341047	0.999835	-0.0738235	0.56262	0.998764
HMDB28829	Glutamyl-Threonine	0.0822688	0.342279	0.999835	0.0099742	0.91692	0.998764
HMDB30552	Thelephoric acid	0.103654	0.343681	0.999835	-0.0575187	0.598397	0.998764
HMDB06736	CE(20:3(8Z,11Z,14Z))	-0.131198	0.345614	0.999835	-0.110654	0.410971	0.998764
HMDB33222	(1R,3S,4S,6R)-6,9-Dihydroxyfenchone 6-O-b-D-glucoside	-0.100934	0.346209	0.999835	0.0849333	0.50744	0.998764
HMDB12561	13'-Hydroxy-gamma-tocopherol	0.0927573	0.346885	0.999835	-0.0243322	0.804409	0.998764
HMDB30310	Harmaline	-0.0957477	0.34698	0.999835	-0.0036016	0.974254	0.998764
HMDB00620	Itaconate	-0.0926374	0.347981	0.999835	0.156876	0.164369	0.998764
HMDB28983	Methionyl-Threonine	-0.120904	0.348036	0.999835	0.245964	0.0605755	0.998764
HMDB00631	Deoxycholic acid glycine conjugate	0.106043	0.348354	0.999835	-0.04387	0.709634	0.998764
HMDB14018	4-Hydroxypropofol	0.0863944	0.34902	0.999835	-0.0109094	0.91135	0.998764
HMDB11533	MG(0:0/16:0/0:0)	-0.0869468	0.34969	0.999835	-0.104256	0.332606	0.998764
HMDB31801	(¬±)-Mephosfolan	0.158828	0.35123	0.999835	-0.0539656	0.63319	0.998764
HMDB15383	Ergonovine	0.0977132	0.351808	0.999835	0.0177531	0.894958	0.998764
HMDB10383	LysoPC(16:1(9Z))	0.0780002	0.352182	0.999835	-0.0810101	0.449889	0.998764
HMDB02384	Stearaldehyde	0.13682	0.352502	0.999835	0.0141852	0.889849	0.998764
HMDB00641	Glutamine	-0.10971	0.354248	0.999835	0.0404267	0.75994	0.998764
HMDB03335	IDP	-0.087316	0.35538	0.999835	0.11251	0.333677	0.998764
HMDB29496	Fukiic acid	0.127929	0.355885	0.999835	0.0801161	0.485268	0.998764
HMDB59983	4-phenylbutanic acid-O-sulphate	0.0938703	0.356539	0.999835	-0.0706434	0.534188	0.998764
HMDB11489	LysoPE(0:0/20:5(5Z,8Z,11Z,14Z,17Z))	-0.0871925	0.357194	0.999835	0.221115	0.0723153	0.998764
HMDB60593	Alpha-dihydroartemisinin	0.0732716	0.357642	0.999835	-0.139353	0.182677	0.998764
HMDB10571	PG(16:0/16:1(9Z))	0.101537	0.358003	0.999835	0.0506193	0.65032	0.998764
HMDB10737	(R)-3-Hydroxy-Octadecanoic acid	-0.09864	0.358278	0.999835	-0.366514	0.00528277	0.816481
HMDB00725	5-Aminolevulinic acid	-0.100176	0.358678	0.999835	0.0890853	0.519577	0.998764
HMDB60953	2-hydroxymexiletine	0.0994738	0.359271	0.999835	0.0750219	0.508171	0.998764
HMDB29651	Phlorisobutyrophenone 2-glucoside	-0.0813698	0.360981	0.999835	0.133861	0.217117	0.998764
HMDB38427	Gluconapin	-0.0982091	0.361369	0.999835	-0.0350367	0.753696	0.998764
HMDB31885	6-Hydroxypentadecanedioic acid	-0.0904188	0.361686	0.999835	-0.0915487	0.442142	0.998764
HMDB11494	LysoPE(0:0/22:5(4Z,7Z,10Z,13Z,16Z))	0.0865396	0.36183	0.999835	0.0839447	0.442337	0.998764
HMDB00393	2,3-Dimethylmaleate	-0.0819828	0.362393	0.999835	0.194897	0.196844	0.998764
HMDB01514	Hexosamine	0.144721	0.362404	0.999835	-0.0486593	0.676013	0.998764
HMDB00195	Inosine	0.184213	0.36251	0.999835	-0.0219802	0.898847	0.998764
HMDB01406	Nicotinamide	-0.125539	0.362922	0.999835	-0.00257034	0.982062	0.998764
HMDB05760	Dihydrodaidzein	0.110813	0.363438	0.999835	-0.0500311	0.828606	0.998764
HMDB05389	TG(16:0/18:2(9Z,12Z)/20:1(11Z))[iso6]	0.116034	0.365017	0.999835	-0.160266	0.206983	0.998764
HMDB40556	5-Hydroxyflavone	0.104084	0.365595	0.999835	0.103346	0.323868	0.998764
HMDB00486	Propylhydroxypentanoic acid	-0.0751254	0.366537	0.999835	-0.0375701	0.72775	0.998764
HMDB15249	Atovaquone	0.16211	0.366654	0.999835	0.0424186	0.668493	0.998764
HMDB00202	Succinate	-0.108751	0.368028	0.999835	0.00718509	0.955263	0.998764
HMDB60164	Neocasomorphin	0.0945617	0.368226	0.999835	0.0732227	0.491618	0.998764
HMDB14888	Prilocaine	-0.167062	0.369084	0.999835	-0.200321	0.43093	0.998764
HMDB32386	2-Methylacetophenone	0.163203	0.369146	0.999835	0.185985	0.269082	0.998764
HMDB01206	Acetyl-CoA	0.0787211	0.370995	0.999835	-0.0101274	0.929685	0.998764
HMDB10328	Tyramine glucuronide	0.0884049	0.371075	0.999835	-0.0265033	0.803285	0.998764
HMDB40973	1-Methoxy-1H-indole-3-acetonitrile	0.117746	0.372286	0.999835	0.0920619	0.491683	0.998764
HMDB36938	1-O-Feruloylglucose	0.0758475	0.373786	0.999835	0.085892	0.449208	0.998764
HMDB13324	2-Octenoylcarnitine	0.0959261	0.374238	0.999835	-0.153358	0.246994	0.998764
HMDB06955	3-Hydroxy-2-methylpyridine-4,5-dicarboxylate	-0.0853722	0.374288	0.999835	-0.0386541	0.747973	0.998764
HMDB29610	Ascladiol	-0.0792719	0.374641	0.999835	0.0567987	0.577336	0.998764
HMDB33197	2,2,4,4-Tetramethyl-6-(1-oxobutyl)-1,3,5-cyclohexanetrione	0.115618	0.375297	0.999835	-0.0542103	0.671439	0.998764
HMDB14903	Methyl-Tyr	0.108603	0.375319	0.999835	-0.105213	0.34515	0.998764
HMDB29773	6S,9R-Dihydroxy-4,7E-megastigmadien-3-one 9-[apiosyl-(1->6)-glucoside]	-0.114741	0.375461	0.999835	0.059664	0.730494	0.998764
HMDB04230	Pyrrole-2-carboxylic acid	0.0905264	0.37583	0.999835	-0.0471752	0.660466	0.998764
HMDB13267	N-Decanoylglycine	0.104368	0.37645	0.999835	-0.00928393	0.952541	0.998764
HMDB05784	Hydroxytyrosol	-0.125426	0.377007	0.999835	-0.163409	0.220336	0.998764
HMDB15072	Diethylpropion	0.0890038	0.377901	0.999835	-0.21815	0.113143	0.998764
HMDB38539	Goshonoside F1	0.110523	0.378781	0.999835	0.183506	0.0730946	0.998764
HMDB36355	3-Methylpentyl glucosinolate	-0.104967	0.379858	0.999835	0.213232	0.146687	0.998764
HMDB40513	2,3-Dehydrosilybin	0.158053	0.380638	0.999835	0.173915	0.127225	0.998764
HMDB60664	Isoniazid pyruvate	-0.09407	0.382731	0.999835	0.0831556	0.593853	0.998764
HMDB00076	Dihydrouracil	-0.0964921	0.383395	0.999835	0.189931	0.140577	0.998764
HMDB01458	Biotin amide	-0.0848893	0.38346	0.999835	0.358274	0.0174292	0.888663
HMDB00148	Glutamate	-0.093806	0.384019	0.999835	0.190876	0.16468	0.998764
HMDB00082	CTP	-0.0954267	0.38446	0.999835	0.021718	0.861998	0.998764
HMDB30528	Janthitrem B	-0.0748193	0.384914	0.999835	0.103209	0.302788	0.998764
HMDB07077	DG(15:0/18:4(6Z,9Z,12Z,15Z)/0:0)	-0.100442	0.385085	0.999835	-0.0515735	0.637458	0.998764
HMDB30656	Demethylcalabaxanthone	0.081741	0.38613	0.999835	0.0172423	0.867448	0.998764
HMDB01870	Benzoate	-0.129945	0.387214	0.999835	-0.21943	0.0870106	0.998764
HMDB29683	2-Hydroxy-6-pentadecylbenzoic acid	0.0780488	0.388488	0.999835	0.076173	0.449172	0.998764
HMDB29742	3-Isopropyl-2-methoxy-5-methylpyrazine	-0.0917428	0.39062	0.999835	-0.0905496	0.337998	0.998764
HMDB00167	Threonine	-0.108438	0.392338	0.999835	0.00616925	0.963578	0.998764
HMDB29505	Kuwanon A	0.0849516	0.392686	0.999835	-0.129526	0.223842	0.998764
HMDB12253	Maltohexaose	0.112921	0.392925	0.999835	0.0383316	0.766483	0.998764
HMDB31737	delta-Methylionone	0.0981717	0.393302	0.999835	-0.0518355	0.703929	0.998764
HMDB32924	3-Furanmethanol glucoside	0.0760412	0.39358	0.999835	-0.113204	0.240098	0.998764
HMDB09740	PE(24:0/24:1(15Z))	0.128344	0.396369	0.999835	-0.0785008	0.471092	0.998764
HMDB29279	1,3-Dicaffeoylquinic acid	0.0738216	0.39647	0.999835	0.0239523	0.809485	0.998764
HMDB41787	Urolithin B 3-O-glucuronide	0.0915679	0.397108	0.999835	0.102123	0.378143	0.998764
HMDB13070	Sinapyl alcohol	-0.0868626	0.397659	0.999835	-0.0611908	0.594416	0.998764
HMDB37772	8-Acetylegelolide	0.109407	0.397825	0.999835	0.16544	0.115968	0.998764
HMDB60013	O-methoxycatechol-O-sulphate	-0.0880925	0.398234	0.999835	0.0818797	0.589058	0.998764
HMDB00309	3a,16b-Dihydroxyandrostenone	-0.0683369	0.398429	0.999835	0.093763	0.343663	0.998764
HMDB01852	All-trans-retinoic acid	0.106927	0.399078	0.999835	0.579027	0.0119889	0.888663
HMDB29700	Cinnamyl benzoate	-0.111447	0.399173	0.999835	0.123739	0.396388	0.998764
HMDB01163	GDP-hexose	-0.0805235	0.399486	0.999835	0.0751626	0.523818	0.998764
HMDB35953	(Z)-22-Hentriacontene-2,4-dione	0.0792326	0.39966	0.999835	-0.0957155	0.446904	0.998764
HMDB38256	Geranyl acetoacetate	0.0910268	0.400538	0.999835	-0.0857754	0.428446	0.998764
HMDB30814	Mammea E/BB	-0.0805662	0.401025	0.999835	0.0837244	0.360702	0.998764
HMDB29704	1-(2,6,6-Trimethyl-2-cyclohexen-1-yl)-1,6-heptadien-3-one	-0.099608	0.40174	0.999835	-0.123871	0.384767	0.998764
HMDB37093	Methyl 3,4-dicaffeoylquinate	0.0849707	0.402291	0.999835	-0.0204067	0.833153	0.998764
HMDB30816	6-Acetyl-2,2-dimethyl-2H-1-benzopyran	0.0647774	0.406409	0.999835	0.0945216	0.387047	0.998764
HMDB00375	3-(3-Hydroxyphenyl)propanoic acid	-0.112146	0.407751	0.999835	-0.132953	0.252364	0.998764
HMDB30549	5,6-Dihydro-4-methoxy-6-[2-(4-methoxyphenyl)ethyl]-2H-pyran-2-one	-0.0736578	0.408049	0.999835	-0.0502477	0.59943	0.998764
HMDB33786	Plastoquinone 3	0.0829142	0.409854	0.999835	-0.0455354	0.752178	0.998764
HMDB01054	Dolichyl b-D-glucosyl phosphate	0.0714957	0.410918	0.999835	0.0134949	0.896012	0.998764
HMDB12331	PS(14:0/14:1(9Z))	0.0926511	0.412509	0.999835	-0.022437	0.862263	0.998764
HMDB29432	(S)C(S)S-S-Methylcysteine sulfoxide	0.0844454	0.412885	0.999835	0.0518675	0.640491	0.998764
HMDB13010	N-Heptanoylglycine	0.0890159	0.413246	0.999835	-0.109734	0.418022	0.998764
HMDB59732	2-(2-Phenylacetoxy)propionylglycine	0.106544	0.413621	0.999835	0.0692645	0.525911	0.998764
HMDB30737	Capsianoside V	-0.122625	0.41391	0.999835	-0.0717047	0.552977	0.998764
HMDB14604	Nabumetone	-0.100691	0.414202	0.999835	0.188843	0.198374	0.998764
HMDB32330	Hydroxybutynal	-0.0749576	0.414228	0.999835	0.131779	0.246146	0.998764
HMDB40612	4-Acetyl-2(3H)-benzoxazolone	-0.0960841	0.416436	0.999835	0.00566051	0.966209	0.998764
HMDB14554	Mupirocin	-0.0772678	0.417232	0.999835	0.133749	0.403655	0.998764
HMDB32501	Santalyl acetate	0.0668226	0.419531	0.999835	-0.0937523	0.322585	0.998764
HMDB14694	Piroxicam	-0.0915598	0.419648	0.999835	0.0207276	0.85941	0.998764
HMDB00378	2-Methylbutyroylcarnitine	-0.104536	0.421825	0.999835	-0.0843868	0.535789	0.998764
HMDB38028	Eriojaposide A	0.0753571	0.421906	0.999835	0.103519	0.34958	0.998764
HMDB29466	Eugenitol	-0.0730797	0.42391	0.999835	0.117338	0.267413	0.998764
HMDB59767	Tetrahydro-2,5-furan-diacetic acid	-0.0791027	0.424817	0.999835	-0.00275792	0.985057	0.998764
HMDB29516	Limocitrin	0.0675977	0.424934	0.999835	0.185548	0.141723	0.998764
HMDB10350	2-Phenylethanol glucuronide	-0.0683874	0.425076	0.999835	0.127438	0.250285	0.998764
HMDB00962	Lipoamide	-0.097033	0.425726	0.999835	0.100065	0.408914	0.998764
HMDB01472	Guanosine pentaphosphate adenosine	0.0867424	0.42596	0.999835	0.0332009	0.77211	0.998764
HMDB29737	3-Methyleneoxindole	-0.075076	0.426021	0.999835	-0.003424	0.976857	0.998764
HMDB32959	1-Octen-3-yl glucoside	-0.0716804	0.427474	0.999835	0.0296485	0.81053	0.998764
HMDB00422	2-Methylglutaric acid	0.0761796	0.42752	0.999835	0.0346179	0.738078	0.998764
HMDB33753	Glycerol 1,3-didodecanoate 2-decanoate	-0.0763907	0.427895	0.999835	-0.0153248	0.892016	0.998764
HMDB12550	12-Oxo-20-carboxy-leukotriene B4	0.0736535	0.428555	0.999835	0.191014	0.134496	0.998764
HMDB01178	ADP-ribose	0.0978335	0.429621	0.999835	0.143714	0.371741	0.998764
HMDB01492	Gamma-Tocopherol	0.104385	0.43331	0.999835	0.135408	0.43219	0.998764
HMDB14437	Etomidate	0.0608636	0.433762	0.999835	0.100486	0.362458	0.998764
HMDB30993	5-Nonyltetrahydro-2-oxo-3-furancarboxylic acid	0.0743934	0.433866	0.999835	-0.13116	0.244198	0.998764
HMDB60709	17-Desacetyl-rocuronium	0.0735258	0.434096	0.999835	0.0225093	0.829386	0.998764
HMDB41031	3,5,6-Trihydroxy-5-(hydroxymethyl)-2-methoxy-2-cyclohexen-1-one	-0.0831659	0.434455	0.999835	0.0150753	0.905522	0.998764
HMDB36298	Cyclopassifloic acid E	0.0724993	0.434509	0.999835	0.0419268	0.656065	0.998764
HMDB15018	Chlorothiazide	0.069949	0.434688	0.999835	-0.226717	0.0163777	0.888663
HMDB36156	Deoxynivalenol	0.111272	0.436079	0.999835	0.167273	0.207939	0.998764
HMDB15159	Mycophenolic acid	-0.0737311	0.436105	0.999835	-0.0440322	0.678242	0.998764
HMDB10325	Ethyl glucuronide	-0.0831391	0.436338	0.999835	-0.0318957	0.773516	0.998764
HMDB14830	Phentolamine	0.103721	0.436767	0.999835	-0.059903	0.543612	0.998764
HMDB07936	PC(15:0/16:1(9Z))	-0.109491	0.439163	0.999835	-0.032974	0.83181	0.998764
HMDB00824	Propionylcarnitine	-0.0986071	0.439342	0.999835	0.01395	0.908636	0.998764
HMDB00119	Glyoxylic acid	-0.0750894	0.440699	0.999835	-0.176159	0.100195	0.998764
HMDB09149	PE(18:3(6Z,9Z,12Z)/P-18:1(11Z))	0.121599	0.440839	0.999835	-0.089033	0.515738	0.998764
HMDB38485	5-Pentacosyl-1,3-benzenediol	0.0755531	0.441453	0.999835	0.0018291	0.98726	0.998764
HMDB29592	Triacetin	0.0725284	0.441754	0.999835	0.0104853	0.920994	0.998764
HMDB34033	Sabadelin	-0.114437	0.442147	0.999835	-0.0485647	0.785836	0.998764
HMDB31031	2-Dodecylbenzenesulfonic acid	0.0892863	0.443121	0.999835	-0.0990278	0.524986	0.998764
HMDB31640	Glycerol 1-propanoate diacetate	-0.0890951	0.443134	0.999835	0.105628	0.497065	0.998764
HMDB10724	3-Oxodecanoic acid	-0.0624603	0.443509	0.999835	-0.02953	0.781144	0.998764
HMDB08248	PC(18:4(6Z,9Z,12Z,15Z)/20:5(5Z,8Z,11Z,14Z,17Z))	0.0993808	0.443916	0.999835	0.028887	0.798882	0.998764
HMDB07858	PA(16:0/18:1(11Z))	-0.109894	0.444764	0.999835	-0.130147	0.343716	0.998764
HMDB14024	2-Hydroxychlorpropamide	-0.0667802	0.445981	0.999835	-0.175451	0.126649	0.998764
HMDB40532	Cynaroside A	0.0760655	0.44657	0.999835	0.099429	0.378188	0.998764
HMDB29804	Momordol	0.0725648	0.446857	0.999835	-0.0366285	0.726261	0.998764
HMDB00482	Octanoic acid	0.0664202	0.447111	0.999835	0.362188	0.0132511	0.888663
HMDB34233	Butynol	0.0774129	0.44744	0.999835	-0.0157386	0.878157	0.998764
HMDB00174	Deoxyhexose	-0.0790603	0.450435	0.999835	-0.0237434	0.869697	0.998764
HMDB29850	L-Citronellol glucoside	-0.0739947	0.450828	0.999835	0.0875318	0.464432	0.998764
HMDB13880	S-6-Hydroxywarfarin	0.111963	0.451004	0.999835	0.186515	0.0574875	0.998764
HMDB00285	UTP	-0.0763047	0.451088	0.999835	0.0783178	0.571337	0.998764
HMDB28828	Glutamyl-Serine	-0.0783052	0.451238	0.999835	0.0702258	0.512747	0.998764
HMDB00197	Indole-3-acetate	-0.0787854	0.451457	0.999835	0.200374	0.140741	0.998764
HMDB37682	Ethylvanillin glucoside	0.0829319	0.451733	0.999835	0.0755417	0.489032	0.998764
HMDB12231	Geranylfarnesyl diphosphate	0.0973246	0.451821	0.999835	0.0378099	0.702472	0.998764
HMDB60596	Ketotifen-N-glucuronide	0.0726611	0.454686	0.999835	0.00134451	0.99151	0.998764
HMDB01096	Carbamoyl phosphate	0.0752581	0.455729	0.999835	-0.133537	0.263465	0.998764
HMDB12166	4alpha-Carboxy-5alpha-cholesta-8-en-3beta-ol	0.0787524	0.457234	0.999835	-0.00125088	0.989484	0.998764
HMDB59724	Pyrocatechol sulfate	-0.0950937	0.459301	0.999835	0.0845957	0.534904	0.998764
HMDB11555	MG(0:0/22:5(4Z,7Z,10Z,13Z,16Z)/0:0)	0.0631014	0.459698	0.999835	-0.103888	0.299776	0.998764
HMDB01301	Pyrroline carboxylic acid	0.0689111	0.459801	0.999835	0.132118	0.233785	0.998764
HMDB00289	Urate	-0.115098	0.460019	0.999835	0.00424385	0.979653	0.998764
HMDB43799	TG(15:0/22:6(4Z,7Z,10Z,13Z,16Z,19Z)/22:6(4Z,7Z,10Z,13Z,16Z,19Z))	0.0870153	0.461591	0.999835	-0.151469	0.211036	0.998764
HMDB00246	Butanal	-0.075813	0.46171	0.999835	0.147175	0.128279	0.998764
HMDB13125	Hydroxypropionylcarnitine	-0.080693	0.462046	0.999835	0.0235741	0.814739	0.998764
HMDB02012	Ubiquinone-1	0.0675427	0.462889	0.999835	0.0869359	0.445146	0.998764
HMDB00477	C16:2	-0.0868763	0.464204	0.999835	0.180753	0.12592	0.998764
HMDB33504	AF Toxin II	0.08396	0.466856	0.999835	0.122776	0.336337	0.998764
HMDB31665	Daucic acid	-0.068468	0.467119	0.999835	-0.158726	0.215739	0.998764
HMDB60730	20, 22-Dihydrodigoxigenin	0.110417	0.467803	0.999835	0.0543897	0.61511	0.998764
HMDB02056	Monoisobutyl phthalic acid	0.0639113	0.46838	0.999835	-0.010664	0.916545	0.998764
HMDB11105	5-Acetylamino-6-formylamino-3-methyluracil	-0.0813331	0.468572	0.999835	0.0779482	0.50829	0.998764
HMDB10734	(R)-3-Hydroxy-hexadecanoic acid	-0.074814	0.468874	0.999835	-0.234458	0.0773763	0.998764
HMDB00417	3D,7D,11D-Phytanic acid	0.069314	0.469428	0.999835	-0.149366	0.189753	0.998764
HMDB36935	Dimethyl 2-galloylgalactarate	-0.0732271	0.470036	0.999835	0.0865831	0.448083	0.998764
HMDB00325	3-Hydroxysuberic acid	-0.069032	0.470462	0.999835	0.0879752	0.486591	0.998764
HMDB14480	Nitrofurazone	-0.0653574	0.471461	0.999835	0.133099	0.233909	0.998764
HMDB29784	Unshuoside A	-0.0756784	0.471594	0.999835	0.0823933	0.571347	0.998764
HMDB00577	5beta-Coprostanol	0.0765998	0.472235	0.999835	0.066495	0.588647	0.998764
HMDB15330	Tubocurarine	0.0843442	0.473116	0.999835	-0.0697322	0.453022	0.998764
HMDB31584	Myricatomentoside II	0.0783653	0.473388	0.999835	0.260701	0.0629888	0.998764
HMDB01545	Pyridoxal	-0.0727596	0.473633	0.999835	0.000526542	0.995758	0.999896
HMDB01218	Coumarin	0.0785641	0.473636	0.999835	0.0194746	0.867751	0.998764
HMDB09937	PIP(16:0/22:5(4Z,7Z,10Z,13Z,16Z))	0.080576	0.473921	0.999835	-0.0355871	0.753017	0.998764
HMDB13111	Ubiquinol-10	0.0703727	0.474166	0.999835	-0.046936	0.674427	0.998764
HMDB05033	Valdecoxib	-0.0728356	0.474839	0.999835	0.0763627	0.477386	0.998764
HMDB01043	Arachidonic acid	0.0777648	0.475434	0.999835	0.377064	0.0215412	0.888663
HMDB60882	6-Hydroxy-R-acenocoumarol	0.0872962	0.475673	0.999835	0.12607	0.203489	0.998764
HMDB00182	Lysine	-0.0837725	0.477468	0.999835	0.117212	0.357012	0.998764
HMDB35918	7(14)-Bisabolene-2,3,10,11-tetrol	-0.0663228	0.47758	0.999835	-0.0420606	0.728491	0.998764
HMDB06537	(a-D-mannosyl)2-b-D-mannosyl-N-acetylglucosamine	0.077268	0.480568	0.999835	0.302312	0.061839	0.998764
HMDB30293	(E)-1-O-Cinnamoyl-beta-D-glucose	0.0852711	0.482144	0.999835	0.191807	0.117452	0.998764
HMDB02043	5-Phenylvaleric acid	0.0650775	0.482407	0.999835	-0.111978	0.208806	0.998764
HMDB00092	Aminobutanoic acid (ABA)	-0.0671455	0.483848	0.999835	0.1858	0.153719	0.998764
HMDB09611	PE(22:4(7Z,10Z,13Z,16Z)/P-18:1(11Z))	-0.0947059	0.484139	0.999835	-0.0235169	0.846843	0.998764
HMDB33009	Foeniculoside VIII	0.0604275	0.485071	0.999835	0.0464036	0.661242	0.998764
HMDB12248	L-3-Aminobutyryl-CoA	0.0918118	0.485463	0.999835	0.0370035	0.73635	0.998764
HMDB11187	TG(8:0/8:0/8:0)	-0.060749	0.485712	0.999835	-0.107157	0.275384	0.998764
HMDB31880	Ampeloside Bf2	0.09388	0.487001	0.999835	0.0559316	0.591667	0.998764
HMDB02329	Oxalic acid	0.0789331	0.487132	0.999835	0.0827216	0.453952	0.998764
HMDB41940	Nitrosonornicotine	-0.0678805	0.487928	0.999835	-0.230306	0.0679622	0.998764
HMDB09789	PI(16:0/20:4(5Z,8Z,11Z,14Z))	-0.0892575	0.488689	0.999835	-0.0364992	0.754212	0.998764
HMDB03609	Dehydroalanine	0.0879516	0.489604	0.999835	0.0916878	0.46465	0.998764
HMDB33581	trans-o-Coumaric acid 2-glucoside	0.0915465	0.489855	0.999835	0.00869215	0.930542	0.998764
HMDB31370	2-[(Methylthio)methyl]-2-butenal	-0.0994289	0.491735	0.999835	0.127062	0.286726	0.998764
HMDB00126	Glycerol 3-phosphate	0.107926	0.492385	0.999835	-0.0801127	0.579622	0.998764
HMDB30263	Rhazidigenine Nb-oxide	0.0747365	0.492742	0.999835	-0.135149	0.273974	0.998764
HMDB60072	CMP-N-trimethyl-2-aminoethylphosphonate	0.0673176	0.4928	0.999835	0.0492608	0.623348	0.998764
HMDB29848	(-)-trans-Carveol glucoside	0.0644407	0.492813	0.999835	-0.0258372	0.851515	0.998764
HMDB37611	Lucidenic acid A	0.0637442	0.49448	0.999835	-0.051308	0.614902	0.998764
HMDB40668	Blumenol C glucoside	-0.0699175	0.494858	0.999835	0.0815632	0.525397	0.998764
HMDB01517	AICAR; 2-O-Acetyl-trans-coutaric acid	0.0655797	0.495005	0.999835	0.0551388	0.64662	0.998764
HMDB00114	Glycerylphosphorylethanolamine	-0.07804	0.49541	0.999835	0.0795539	0.593422	0.998764
HMDB41240	Kudzusaponin SA1	0.0790256	0.495596	0.999835	0.0151289	0.885542	0.998764
HMDB12643	20-Trihydroxy-leukotriene-B4	0.0714332	0.495656	0.999835	-0.0688678	0.632054	0.998764
HMDB31677	5-(14-Nonadecenyl)-1,3-benzenediol	0.0616124	0.496003	0.999835	-0.126231	0.236457	0.998764
HMDB01858	Benzyl alcohol	-0.0905235	0.49637	0.999835	-0.193435	0.122345	0.998764
HMDB30340	Piperolein B	-0.0719099	0.496418	0.999835	-0.153394	0.17231	0.998764
HMDB04231	Pantothenol	0.0816242	0.497981	0.999835	-0.215462	0.18923	0.998764
HMDB36714	Yuccaol A	0.0618935	0.498418	0.999835	-0.0862032	0.337383	0.998764
HMDB29777	Cymorcin monoglucoside	0.0891626	0.498796	0.999835	0.103714	0.414624	0.998764
HMDB07008	DG(14:0/14:0/0:0)	-0.076228	0.499768	0.999835	-0.221952	0.146417	0.998764
HMDB07039	DG(14:1(9Z)/15:0/0:0)	0.0727635	0.499875	0.999835	-0.0142837	0.901734	0.998764
HMDB29943	Arbutin	0.0663646	0.500959	0.999835	0.0943557	0.445722	0.998764
HMDB00079	Dihydrothymine	-0.0616517	0.501546	0.999835	0.0140815	0.916916	0.998764
HMDB32013	Vanilloloside	-0.0826883	0.501734	0.999835	0.101579	0.383251	0.998764
HMDB00555	Pimelate	-0.0586789	0.502331	0.999835	0.0598091	0.664288	0.998764
HMDB00768	N-Acetyl-9-O-lactoylneuraminic acid	0.0697106	0.502434	0.999835	0.0439196	0.682422	0.998764
HMDB01189	2(N)-Methyl-norsalsolinol	0.0636165	0.502535	0.999835	-0.146908	0.279005	0.998764
HMDB41861	Cyanuric acid	-0.0937826	0.503267	0.999835	-0.0296076	0.82769	0.998764
HMDB00509	Valerolactone	0.0792396	0.504179	0.999835	-0.00556849	0.965333	0.998764
HMDB01908	19-Hydroxy-PGE2	0.061392	0.504529	0.999835	0.0434307	0.726257	0.998764
HMDB02511	3,4,5-Trimethoxycinnamic acid	-0.0566783	0.504587	0.999835	0.142806	0.224435	0.998764
HMDB48343	TG(14:1(9Z)/20:5(5Z,8Z,11Z,14Z,17Z)/22:6(4Z,7Z,10Z,13Z,16Z,19Z))	0.0690309	0.505517	0.999835	-0.114981	0.31849	0.998764
HMDB01488	Nicotinate	0.0645827	0.505846	0.999835	-0.0522812	0.610709	0.998764
HMDB11775	Cer(d18:1/22:1(13Z))	0.101083	0.507196	0.999835	0.114041	0.480113	0.998764
HMDB00541	7b-Hydroxy-3-oxo-5b-cholanoic acid	0.0774089	0.507361	0.999835	-0.0449349	0.655722	0.998764
HMDB01241	2-Aminomuconic acid	0.0778794	0.508452	0.999835	0.183134	0.170326	0.998764
HMDB00208	Oxoglutarate	-0.0727125	0.510146	0.999835	0.220996	0.180198	0.998764
HMDB00020	p-Hydroxyphenylacetic acid	-0.080816	0.510383	0.999835	-0.394991	0.125634	0.998764
HMDB03752	LysoPC(10:0)	0.0562767	0.510606	0.999835	0.127806	0.215075	0.998764
HMDB12559	13'-Hydroxy-alpha-tocopherol	0.0720264	0.510868	0.999835	0.105597	0.450322	0.998764
HMDB00308	3b-Hydroxy-5-cholenoic acid	-0.0685396	0.511039	0.999835	-0.0531013	0.592202	0.998764
HMDB38672	Lyciumin A	0.0828647	0.51276	0.999835	0.174755	0.0938459	0.998764
HMDB15414	Rolitetracycline	0.0645789	0.513621	0.999835	0.0066517	0.959947	0.998764
HMDB37929	Tragopogonsaponin M	0.0679255	0.514676	0.999835	0.0148498	0.900749	0.998764
HMDB13804	beta-Damascenone	0.0733919	0.514728	0.999835	-0.111189	0.398161	0.998764
HMDB00290	UDP-acetyl-hexosamine	0.0772321	0.515799	0.999835	0.0213707	0.864241	0.998764
HMDB32914	Furfural	-0.0813633	0.519767	0.999835	-0.154067	0.198292	0.998764
HMDB29456	Amyl 2-furoate	-0.079683	0.520805	0.999835	-0.252692	0.0118127	0.888663
HMDB12936	Dynorphin B (10-13)	0.0700879	0.522652	0.999835	0.0260868	0.80258	0.998764
HMDB00718	Pentanoic acid	0.0541155	0.522972	0.999835	-0.141667	0.126231	0.998764
HMDB00499	C14:1	-0.076191	0.523192	0.999835	0.327157	0.0399118	0.998764
HMDB43364	TG(15:0/22:1(13Z)/22:6(4Z,7Z,10Z,13Z,16Z,19Z))	0.0897814	0.525593	0.999835	-0.117156	0.330248	0.998764
HMDB00317	D-2-Hydroxyisocaproate	-0.062298	0.526159	0.999835	-0.1002	0.276659	0.998764
HMDB32472	Polyethylene, oxidized	-0.0596022	0.526705	0.999835	0.0312439	0.794055	0.998764
HMDB00044	Hexuronic acid; Ascorbate	-0.0583985	0.527118	0.999835	0.00378114	0.970996	0.998764
HMDB28744	Asparaginyl-Valine	0.0659224	0.527835	0.999835	0.163688	0.153778	0.998764
HMDB01032	Dehydroepiandrosterone sulfate	-0.0709884	0.527875	0.999835	-0.0817454	0.56288	0.998764
HMDB06804	Propynoate	0.0836849	0.528043	0.999835	0.130759	0.327361	0.998764
HMDB33542	Gomphidic acid	-0.057496	0.528712	0.999835	0.0228331	0.837633	0.998764
HMDB38789	Torvanol A	0.0898576	0.529548	0.999835	-0.00671503	0.948168	0.998764
HMDB32549	N-Undecylbenzenesulfonic acid	0.0740518	0.52983	0.999835	-0.0783579	0.618548	0.998764
HMDB33551	4-Oxocyclohexanecarboxylate	0.0540608	0.531364	0.999835	-0.0197853	0.831068	0.998764
HMDB12127	(R)-2-Benzylsuccinate	0.0496886	0.531518	0.999835	-0.0117976	0.906408	0.998764
HMDB29346	Neryl glucoside	0.0677648	0.532172	0.999835	-0.165674	0.421819	0.998764
HMDB02007	C24:6	0.0562772	0.532586	0.999835	-0.0178701	0.874092	0.998764
HMDB36593	Validamycin B	0.0622933	0.533033	0.999835	0.000860773	0.993006	0.998764
HMDB15686	Pipazethate	0.0760859	0.533286	0.999835	-0.169932	0.244209	0.998764
HMDB01511	Phosphocreatine	-0.0814289	0.533951	0.999835	0.0934833	0.532854	0.998764
HMDB59928	3-(Acetyloxy)-2-hydroxypropyl icosanoate	0.0681979	0.535045	0.999835	-0.158489	0.119094	0.998764
HMDB34336	Dolichosterone	0.0469729	0.535598	0.999835	-0.0256269	0.780217	0.998764
HMDB40865	Linusitamarin	0.0745895	0.535761	0.999835	0.0722248	0.572948	0.998764
HMDB30254	3-(3,4,5-Trimethoxyphenyl)propanoic acid	0.0639967	0.53578	0.999835	-0.0657879	0.590069	0.998764
HMDB33630	Lactapiperanol C	0.0758464	0.53594	0.999835	0.0178063	0.867062	0.998764
HMDB04094	Mandelonitrile	-0.0705208	0.536085	0.999835	-0.0882696	0.525429	0.998764
HMDB00806	C14:0	0.0535473	0.536508	0.999835	-0.0475415	0.651156	0.998764
HMDB33984	6-Deoxocastasterone	0.0650881	0.536862	0.999835	-0.0284678	0.793047	0.998764
HMDB40241	1-(2-Thienyl)-1-heptanone	-0.0643533	0.537227	0.999835	0.0141892	0.893222	0.998764
HMDB02195	Varanic acid	-0.0602099	0.538883	0.999835	0.0798764	0.583457	0.998764
HMDB31989	Licorice glycoside A	0.0666569	0.540059	0.999835	0.325415	0.0335245	0.992184
HMDB34433	Riboflavine 2',3',4',5'-tetrabutanoate	0.0748791	0.541062	0.999835	-0.109304	0.484789	0.998764
HMDB36371	3-Hydroxy-1-phenyl-1-eicosanone	0.046229	0.541178	0.999835	-0.181881	0.0734553	0.998764
HMDB00306	Tyramine	-0.0620949	0.541629	0.999835	0.0483762	0.696739	0.998764
HMDB04951	C20 Cer	0.0764194	0.542175	0.999835	-0.081951	0.551391	0.998764
HMDB39054	Tuberoside	0.0766318	0.542294	0.999835	-0.138041	0.366423	0.998764
HMDB60713	2-Chloro-2'-deoxyadenosine-5'-triphosphate	-0.0583192	0.542656	0.999835	0.0779523	0.490568	0.998764
HMDB15567	Calcipotriol	0.06484	0.543639	0.999835	-0.0817524	0.455859	0.998764
HMDB00267	Oxoproline	-0.0929808	0.544104	0.999835	0.0723759	0.552805	0.998764
HMDB01552	2-Oxoglutaramate	-0.0665244	0.544991	0.999835	-0.00933812	0.937978	0.998764
HMDB36604	N-Methylcalystegine B2	-0.094353	0.545453	0.999835	-0.00349764	0.980367	0.998764
HMDB01085	Leukotriene B4	0.0656145	0.546615	0.999835	0.314826	0.088148	0.998764
HMDB06695	Prolylhydroxyproline	-0.0825647	0.54714	0.999835	0.176997	0.207954	0.998764
HMDB02361	C25:0	0.0634452	0.547786	0.999835	0.00735946	0.953249	0.998764
HMDB30006	Geranyl formate	-0.0559196	0.548634	0.999835	0.141638	0.225832	0.998764
HMDB11651	11beta,20-Dihydroxy-3-oxopregn-4-en-21-oic acid	0.0691421	0.548761	0.999835	-0.126417	0.280599	0.998764
HMDB00957	Catechol	-0.0883557	0.550668	0.999835	-0.237026	0.0803633	0.998764
HMDB03871	13-L-Hydroperoxylinoleic acid	-0.0583679	0.550725	0.999835	-0.137749	0.265193	0.998764
HMDB32153	Acetaldehyde diisoamyl acetal	0.0608429	0.551126	0.999835	-0.172582	0.197788	0.998764
HMDB00125	Glutathione	-0.0848424	0.551592	0.999835	0.0942715	0.508208	0.998764
HMDB40568	[6]-Gingerdiol 3,5-diacetate	0.0480377	0.553019	0.999835	-0.00624482	0.969691	0.998764
HMDB14877	Hetacillin	-0.0766408	0.554087	0.999835	-0.276336	0.0181729	0.888663
HMDB12380	PS(18:0/18:2(9Z,12Z))	-0.0828472	0.554325	0.999835	0.131835	0.375528	0.998764
HMDB02368	C24:1	-0.0736996	0.555158	0.999835	-0.0686044	0.670943	0.998764
HMDB60479	Glutathione episulfonium ion	0.0710505	0.557585	0.999835	0.119352	0.298631	0.998764
HMDB29721	2,3,5-Trimethylfuran	0.0577467	0.557925	0.999835	0.0372639	0.727716	0.998764
HMDB00162	Proline	-0.0692376	0.558054	0.999835	0.112711	0.413523	0.998764
HMDB11686	p-Cresol glucuronide	0.0765485	0.559217	0.999835	-0.0624485	0.636403	0.998764
HMDB04998	Guaifenesin	-0.0516751	0.559258	0.999835	-0.0767641	0.466963	0.998764
HMDB36188	Tetrahydrofurfuryl butyrate	-0.0472999	0.559287	0.999835	0.0406678	0.734984	0.998764
HMDB11531	MG(0:0/14:1(9Z)/0:0)	0.0503062	0.559335	0.999835	0.0932768	0.47319	0.998764
HMDB31022	Elatoside I	0.0679896	0.559542	0.999835	-0.0195975	0.852127	0.998764
HMDB00730	4-Acetamidobutanoate	-0.057786	0.559942	0.999835	0.139673	0.330392	0.998764
HMDB37183	Polysorbate 60	0.0924877	0.561392	0.999835	0.0361557	0.741598	0.998764
HMDB12710	3-Dehydroquinate	0.0566482	0.562629	0.999835	0.0269928	0.800621	0.998764
HMDB02697	19-Norandrosterone	0.0430012	0.562708	0.999835	-0.053801	0.540461	0.998764
HMDB14675	Cefdinir	-0.0625468	0.564194	0.999835	0.0892696	0.48673	0.998764
HMDB01554	Xanthylic acid	-0.0589597	0.565176	0.999835	0.152747	0.290873	0.998764
HMDB15610	Silver sulfadiazine	0.0549746	0.566819	0.999835	-0.0164888	0.878979	0.998764
HMDB00392	Cycloheptanecarboxylic acid	-0.0645381	0.56709	0.999835	-0.232146	0.0334224	0.992184
HMDB29445	L-Agaridoxin	-0.0651076	0.567251	0.999835	-0.173004	0.105443	0.998764
HMDB36159	Toxin T2 tetrol	0.0687822	0.56746	0.999835	0.0104696	0.932881	0.998764
HMDB40219	8,8-Dimethoxy-2,6-dimethyl-2-octanol	-0.0493303	0.567819	0.999835	-0.25745	0.0113104	0.888663
HMDB30590	Dihydrosterigmatocystin	-0.0688636	0.568162	0.999835	-0.133106	0.19108	0.998764
HMDB05376	TG(16:0/16:1(9Z)/16:1(9Z))[iso3]	0.0564218	0.568251	0.999835	-0.182185	0.0985681	0.998764
HMDB00682	Indoxyl sulfate	-0.068283	0.568724	0.999835	-0.0107694	0.936854	0.998764
HMDB38459	5-(4-Acetoxy-3-oxo-1-butynyl)-2,2'-bithiophene	0.056832	0.570693	0.999835	-0.138953	0.193405	0.998764
HMDB13636	Pyrroloquinoline quinone	0.0538446	0.57091	0.999835	-0.00441348	0.969058	0.998764
HMDB07860	PA(16:0/18:2(9Z,12Z))	-0.0740952	0.570946	0.999835	-0.235268	0.0901315	0.998764
HMDB45891	TG(20:0/18:2(9Z,12Z)/22:6(4Z,7Z,10Z,13Z,16Z,19Z))	0.074517	0.571766	0.999835	-0.0304739	0.781667	0.998764
HMDB32801	4-Hydroxybenzyl isothiocyanate rhamnoside	0.0545676	0.572172	0.999835	-0.00509686	0.967052	0.998764
HMDB29433	L-2-Amino-4-methylenepentanedioic acid	0.0549168	0.572368	0.999835	-0.0626216	0.611208	0.998764
HMDB31181	(3Z,6Z,9Z)-3,6,9-Dodecatrien-1-ol	-0.101016	0.57371	0.999835	-0.375213	0.0197978	0.888663
HMDB29497	Dimethyl fukiic acid	0.0699085	0.574524	0.999835	0.0763227	0.544404	0.998764
HMDB38234	Azaspiracid 2	-0.0619653	0.574722	0.999835	0.0981035	0.380192	0.998764
HMDB38321	Homoarecoline	-0.057057	0.575318	0.999835	0.0184136	0.859263	0.998764
HMDB31173	6-Hydroxy-1H-indole-3-acetamide	0.0478614	0.575963	0.999835	0.034378	0.766827	0.998764
HMDB30423	28-Homobrassinolide	0.0549486	0.577026	0.999835	-0.0201821	0.85285	0.998764
HMDB33241	Glycylalanylprolylmethionylphenylalanylvalinamide	-0.0577898	0.579398	0.999835	-0.0444213	0.803179	0.998764
HMDB37146	5(6)-Pentyl-1,4-dioxan-2-one	0.0597923	0.579542	0.999835	0.00198322	0.988947	0.998764
HMDB32369	L-Menthyl acetoacetate	0.062048	0.579603	0.999835	0.11593	0.390231	0.998764
HMDB00757	Glycogen	0.0649364	0.58012	0.999835	-0.0344397	0.806654	0.998764
HMDB32228	C16:4	-0.0498049	0.581921	0.999835	-0.309314	0.0076697	0.888663
HMDB14599	Cefalotin	0.0516638	0.583957	0.999835	0.0201029	0.858301	0.998764
HMDB35952	Ximenoylacetone	0.0565683	0.584432	0.999835	-0.027695	0.81564	0.998764
HMDB00351	5-Hydroxypentanoic acid	-0.0554239	0.584565	0.999835	-0.0986665	0.343747	0.998764
HMDB15382	Mitiglinide	-0.0516479	0.584819	0.999835	-0.0641201	0.617986	0.998764
HMDB00124	Hexose P	0.0508375	0.585485	0.999835	-0.215123	0.221829	0.998764
HMDB02095	Malonylcarnitine	0.0550188	0.586405	0.999835	-0.0214341	0.852724	0.998764
HMDB00576	Glutarate	-0.0456876	0.586655	0.999835	0.091461	0.452023	0.998764
HMDB33507	Gonyautoxin II	0.064624	0.586713	0.999835	0.0992231	0.429115	0.998764
HMDB32353	Isopropyl citrate	-0.0539345	0.586998	0.999835	0.272746	0.0456377	0.998764
HMDB30582	Dillapional	-0.0529906	0.587992	0.999835	0.00566148	0.959969	0.998764
HMDB32645	3-Glucosyl-2,3',4,4',6-pentahydroxybenzophenone	0.0690401	0.589188	0.999835	0.178931	0.158631	0.998764
HMDB00191	Aspartate	-0.0685556	0.589311	0.999835	-0.148672	0.346377	0.998764
HMDB35844	Lucidone A	0.055736	0.589815	0.999835	-0.11042	0.339037	0.998764
HMDB15172	Carphenazine	0.049188	0.590652	0.999835	0.102602	0.408781	0.998764
HMDB30277	Dihydromaleimide beta-D-glucoside	0.0473588	0.592796	0.999835	0.0156909	0.892545	0.998764
HMDB60812	cyclic N-Acetylserotonin glucuronide	0.0876996	0.592834	0.999835	0.188921	0.0650609	0.998764
HMDB38029	Eriojaposide B	-0.0581115	0.593003	0.999835	0.0530903	0.678057	0.998764
HMDB33665	N'-Hydroxyneosaxitoxin	-0.050586	0.593116	0.999835	0.042812	0.696026	0.998764
HMDB29833	Cyclodopa glucoside	0.0505777	0.593178	0.999835	0.181541	0.158552	0.998764
HMDB39050	Notoginsenoside T2	0.0890764	0.595221	0.999835	0.110009	0.538629	0.998764
HMDB12109	5,6-Dihydroxyprostaglandin F1a	0.0510047	0.596425	0.999835	-0.108278	0.330599	0.998764
HMDB38242	Ascorbic acid	0.0560209	0.597068	0.999835	0.179505	0.1121	0.998764
HMDB60779	5'-Carboxy meloxicam	-0.0488202	0.597395	0.999835	-0.0154428	0.886755	0.998764
HMDB29772	Corchoionol C 9-glucoside	0.0678636	0.599047	0.999835	-0.0078546	0.949157	0.998764
HMDB39565	BL II	0.046216	0.600161	0.999835	-0.0420068	0.742171	0.998764
HMDB06215	2-Naphthol	0.046779	0.600301	0.999835	0.0553298	0.622316	0.998764
HMDB60015	Phenol sulfate	-0.0571672	0.601116	0.999835	0.142985	0.308178	0.998764
HMDB00295	UDP	-0.0603684	0.601286	0.999835	0.126486	0.304039	0.998764
HMDB31769	Carbendazim	0.0545732	0.60175	0.999835	0.0138849	0.899618	0.998764
HMDB11635	p-Cresol sulfate	-0.0853293	0.60224	0.999835	0.126637	0.498803	0.998764
HMDB07346	DG(18:4(6Z,9Z,12Z,15Z)/20:5(5Z,8Z,11Z,14Z,17Z)/0:0)	0.045333	0.602606	0.999835	-0.0564812	0.552215	0.998764
HMDB30175	Venoterpine	-0.0668534	0.603767	0.999835	-0.22763	0.092572	0.998764
HMDB38347	Methylpicraquassioside A	0.0606827	0.604272	0.999835	0.134921	0.16851	0.998764
HMDB41969	Oxazepam glucuronide	0.0553706	0.604974	0.999835	-0.0123097	0.904924	0.998764
HMDB32527	1,1'-(Tetrahydro-6a-hydroxy-2,3a,5-trimethylfuro[2,3-d]-1,3-dioxole-2,5-diy...	0.0495334	0.605042	0.999835	0.0354496	0.73611	0.998764
HMDB29968	Ethyl beta-D-glucopyranoside	0.0665512	0.606513	0.999835	-0.026644	0.831468	0.998764
HMDB32797	Jasmonic acid	0.0458756	0.606744	0.999835	0.0247782	0.809149	0.998764
HMDB32297	Glyceryl 5-hydroxydecanoate	-0.0439752	0.607435	0.999835	-0.119943	0.206668	0.998764
HMDB00386	3b,16a-Dihydroxyandrostenone sulfate	0.0470412	0.607481	0.999835	0.00284182	0.978014	0.998764
HMDB10382	LysoPC(16:0)	-0.0435744	0.607915	0.999835	-0.0313465	0.758661	0.998764
HMDB59806	Phenylglucuronide	0.0702159	0.6081	0.999835	0.0433048	0.695615	0.998764
HMDB03070	Shikimate	-0.0633649	0.608449	0.999835	0.039643	0.77538	0.998764
HMDB36122	[6]-Gingerdiol 4'-O-beta-D-glucopyranoside	-0.0448314	0.608764	0.999835	0.0798822	0.464613	0.998764
HMDB02265	14,15-DiHETrE	-0.0506887	0.609777	0.999835	-0.0136709	0.912189	0.998764
HMDB02655	Isorhamnetin	-0.0506097	0.610643	0.999835	0.0871732	0.354708	0.998764
HMDB37543	(¬±)-(Z)-2-(5-Tetradecenyl)cyclobutanone	0.0510418	0.610724	0.999835	-0.0536341	0.685761	0.998764
HMDB39148	C28:8	0.0710081	0.610897	0.999835	-0.138787	0.402573	0.998764
HMDB28986	Methionyl-Valine	0.042703	0.611382	0.999835	0.130172	0.263092	0.998764
HMDB39926	Lyoniresinol 9'-sulfate	0.05766	0.611638	0.999835	-0.0817162	0.381497	0.998764
HMDB39123	Humilixanthin	0.0914749	0.612462	0.999835	-0.0474352	0.709255	0.998764
HMDB00888	Undecanedioic acid	-0.0441903	0.612651	0.999835	-0.004439	0.974777	0.998764
HMDB30327	Perlolyrine	0.0466481	0.61293	0.999835	0.124977	0.323646	0.998764
HMDB02226	C22:4	0.0612814	0.613794	0.999835	0.15157	0.254959	0.998764
HMDB02107	Phthalate	-0.0693583	0.614305	0.999835	-0.0403213	0.733522	0.998764
HMDB06794	5-(2'-Carboxyethyl)-4,6-Dihydroxypicolinate	0.0519167	0.615283	0.999835	0.165153	0.150407	0.998764
HMDB39813	Cyclocalopin D	0.0542131	0.615309	0.999835	0.234907	0.0451192	0.998764
HMDB32750	Allicin	0.0496353	0.615785	0.999835	-0.106937	0.303757	0.998764
HMDB00172	(Iso)Leucine	-0.0688775	0.616827	0.999835	0.153925	0.19452	0.998764
HMDB39132	[4]-Gingerdiol 3,5-diacetate	-0.0450036	0.61726	0.999835	0.152082	0.308378	0.998764
HMDB04586	C10:3	-0.0565028	0.618107	0.999835	-0.0559157	0.615607	0.998764
HMDB09784	PI(16:0/18:2(9Z,12Z))	-0.0700701	0.618299	0.999835	-0.0896193	0.469738	0.998764
HMDB30987	2-Carboxy-4-dodecanolide	-0.0522929	0.61832	0.999835	-0.0733304	0.558829	0.998764
HMDB15054	Almotriptan	0.0429795	0.618503	0.999835	-0.050085	0.661601	0.998764
HMDB05794	Quercetin	0.0701812	0.618854	0.999835	-0.011644	0.921442	0.998764
HMDB30913	Cepagenin	0.0660671	0.618928	0.999835	0.0176484	0.90307	0.998764
HMDB00671	Indolelactic acid	0.0526027	0.619214	0.999835	0.0361755	0.768261	0.998764
HMDB01423	Coenzyme A	-0.0532342	0.620456	0.999835	0.0854102	0.545811	0.998764
HMDB00426	Hydroxyglutarate	-0.0540108	0.620639	0.999835	0.244963	0.0677775	0.998764
HMDB31569	4-Methyl-1-phenyl-2-pentanone	0.0390875	0.621374	0.999835	-0.0285409	0.766991	0.998764
HMDB32740	N-Hexadecanoylpyrrolidine	-0.0497982	0.621533	0.999835	0.19796	0.073784	0.998764
HMDB15064	Misoprostol	0.0455694	0.621809	0.999835	-0.0725192	0.474996	0.998764
HMDB07868	PC(14:0/15:0)	0.0624604	0.621933	0.999835	-0.0233838	0.854256	0.998764
HMDB34159	Acetyl tributyl citrate	-0.054992	0.624159	0.999835	0.103875	0.354217	0.998764
HMDB34811	Ribosylzeatin phosphate	0.0509564	0.624625	0.999835	-0.00242275	0.984369	0.998764
HMDB29349	Neryl rhamnosyl-glucoside	-0.0495231	0.62504	0.999835	-0.0300328	0.783973	0.998764
HMDB31571	C12:4	0.0668239	0.626911	0.999835	-0.12055	0.363777	0.998764
HMDB34872	Cheritamine	0.0573307	0.628303	0.999835	-0.140824	0.313048	0.998764
HMDB32879	all-trans-Carophyll yellow	0.0509845	0.628477	0.999835	-0.220258	0.0516317	0.998764
HMDB29885	Sorbitan laurate	-0.0439231	0.629065	0.999835	-0.109002	0.318587	0.998764
HMDB39234	Citrusin E	-0.0453785	0.629242	0.999835	0.0564967	0.66483	0.998764
HMDB30786	Marmesin	0.0610784	0.629341	0.999835	-0.0650453	0.582736	0.998764
HMDB11768	C24DH Cer	0.0573114	0.629616	0.999835	0.0265675	0.83749	0.998764
HMDB29340	Ceanothine C	0.0643374	0.629649	0.999835	0.278942	0.0676118	0.998764
HMDB30075	Albanin G	0.0550633	0.629998	0.999835	-0.067829	0.547662	0.998764
HMDB02006	Aminoalanine	0.0503427	0.630571	0.999835	-0.183729	0.12008	0.998764
HMDB12179	6-Hydroxycyclohex-1-ene-1-carboxyl-CoA	0.0718044	0.63149	0.999835	0.0291347	0.800238	0.998764
HMDB00672	Hexadecanedioic acid	-0.0470989	0.631724	0.999835	-0.162549	0.144123	0.998764
HMDB41821	N-Acetylisoniazid	-0.0512446	0.633103	0.999835	0.0193301	0.876301	0.998764
HMDB00893	Suberic acid	-0.0517344	0.63344	0.999835	0.0523765	0.74735	0.998764
HMDB15104	Tocopheronic acid; Alosetron	0.0420473	0.63351	0.999835	0.0174589	0.877154	0.998764
HMDB01925	Ibuprofen	0.0539456	0.634492	0.999835	-0.0987422	0.415061	0.998764
HMDB37844	N-(1-Deoxy-1-fructosyl)valine	-0.0509128	0.634542	0.999835	0.0451679	0.690462	0.998764
HMDB11552	MG(0:0/22:1(13Z)/0:0)	-0.0467834	0.634761	0.999835	-0.212465	0.0546133	0.998764
HMDB32306	4-Heptenal diethyl acetal	-0.0455553	0.635272	0.999835	0.041758	0.768413	0.998764
HMDB35036	Glaucarubolone 15-O-beta-D-glucopyranoside	0.0576266	0.637134	0.999835	0.00646168	0.941806	0.998764
HMDB01939	Medroxyprogesterone	0.0609045	0.638742	0.999835	-0.0946864	0.438368	0.998764
HMDB41451	Musanolone F	-0.043652	0.639087	0.999835	0.02125	0.829511	0.998764
HMDB00635	Isopropylmaleate	0.0468877	0.6425	0.999835	0.11753	0.294037	0.998764
HMDB29052	Serinyl-Valine	-0.0391083	0.642816	0.999835	0.0295555	0.734515	0.998764
HMDB11147	DG(18:0e/2:0/0:0)	0.0452441	0.642849	0.999835	-0.116194	0.341102	0.998764
HMDB31089	Glycerol triundecanoate	0.066463	0.643647	0.999835	-0.158116	0.240932	0.998764
HMDB01866	3,4-Dihydroxymandelate	-0.042775	0.644967	0.999835	-0.0218759	0.84159	0.998764
HMDB00001	Methyl-His	0.0535801	0.64569	0.999835	-0.0197165	0.885432	0.998764
HMDB29838	Harmalol	-0.0370497	0.646202	0.999835	-0.0990207	0.325432	0.998764
HMDB28719	Arginyl-Threonine	0.0602113	0.646275	0.999835	0.161137	0.309829	0.998764
HMDB30311	Harmine	-0.0483365	0.646344	0.999835	-0.0225329	0.841986	0.998764
HMDB00560	5,8-Tetradecadienoic acid	-0.0472409	0.646634	0.999835	-0.167789	0.176	0.998764
HMDB40621	3'-Glucosyl-2',4',6'-trihydroxyacetophenone	0.040554	0.647613	0.999835	-0.0114749	0.935066	0.998764
HMDB37781	Ganoderiol C	0.0493569	0.649698	0.999835	-0.102805	0.334735	0.998764
HMDB37797	Citbrasine	-0.0448473	0.650361	0.999835	-0.151544	0.189811	0.998764
HMDB33585	Acesulfame	-0.0518101	0.651197	0.999835	0.0313066	0.810201	0.998764
HMDB07075	DG(15:0/18:3(6Z,9Z,12Z)/0:0)	-0.0592477	0.651693	0.999835	-0.0741581	0.551375	0.998764
HMDB32857	Glycerol tripropanoate	-0.0450262	0.652054	0.999835	-0.00490152	0.967636	0.998764
HMDB38327	(3b,9R)-5-Megastigmene-3,9-diol 9-[apiosyl-(1->6)-glucoside]	0.047959	0.652459	0.999835	0.263229	0.0415769	0.998764
HMDB36168	Bis(2-methyl-3-furanyl)tetrasulfide	-0.0441032	0.652835	0.999835	-0.242856	0.119898	0.998764
HMDB30918	1-Hydroxyepiacorone	0.0418737	0.652985	0.999835	-0.0789677	0.456122	0.998764
HMDB60385	4-Amino-1-piperidinecarboxylic acid	0.0414979	0.653045	0.999835	0.127267	0.225608	0.998764
HMDB14822	Tobramycin	-0.071226	0.653118	0.999835	-0.0356645	0.779276	0.998764
HMDB52710	TG(18:2(9Z,12Z)/22:2(13Z,16Z)/o-18:0)	0.0495918	0.653121	0.999835	-0.0935902	0.386864	0.998764
HMDB00714	Hippurate	-0.0543288	0.653815	0.999835	0.0747892	0.61075	0.998764
HMDB29782	6-Epi-7-isocucurbic acid glucoside	-0.0547879	0.654689	0.999835	0.0429218	0.756135	0.998764
HMDB11553	MG(0:0/22:2(13Z,16Z)/0:0)	0.0430083	0.655168	0.999835	-0.0805007	0.471618	0.998764
HMDB29667	4-Propylphenol	-0.0493016	0.65519	0.999835	0.00786158	0.948487	0.998764
HMDB00329	Cumate	0.0415532	0.655335	0.999835	-0.0615723	0.559951	0.998764
HMDB29741	2-Isopropyl-3,5-dimethoxy-6-methylpyrazine	0.039357	0.656612	0.999835	0.0360423	0.70177	0.998764
HMDB13749	2-Methylfuran	0.041536	0.656726	0.999835	0.190597	0.114857	0.998764
HMDB60995	10-alpha-methoxy-9,10-dihydrolysergol	0.0402809	0.657112	0.999835	-0.107866	0.357023	0.998764
HMDB29284	Avenanthramide 1c	-0.0484324	0.658311	0.999835	-0.00754756	0.940625	0.998764
HMDB60865	Phenytoin catechol	0.0444381	0.658578	0.999835	-0.086488	0.382086	0.998764
HMDB12246	Fenuron	0.0405348	0.660278	0.999835	-0.00922261	0.935917	0.998764
HMDB01164	C6:2	0.0398413	0.660584	0.999835	0.0226881	0.825333	0.998764
HMDB39494	Benzoylmalic acid	0.0380964	0.661106	0.999835	0.029706	0.773376	0.998764
HMDB02829	Androsterone glucuronide	-0.0448184	0.662881	0.999835	-0.00188313	0.98593	0.998764
HMDB15114	Cyclopentolate	-0.0430257	0.663758	0.999835	-0.0184932	0.864668	0.998764
HMDB29765	C15:1	-0.0624874	0.664297	0.999835	0.103077	0.508749	0.998764
HMDB30082	5-(2,3-Dihydroxy-3-methylbutyl)-4-(3,4-epoxy-4-methylpentanoyl)-3,4-dihydro...	0.0477403	0.66519	0.999835	0.185	0.169788	0.998764
HMDB15377	Isocarboxazid	-0.0575167	0.665889	0.999835	-0.183268	0.273415	0.998764
HMDB30997	Cyclohexaneundecanoic acid	0.0601811	0.666418	0.999835	0.349029	0.0203808	0.888663
HMDB02358	Carnosic acid	-0.0469824	0.666961	0.999835	0.412452	0.0169441	0.888663
HMDB35045	Gibberellin A39	-0.0423337	0.667518	0.999835	0.0929711	0.514774	0.998764
HMDB29622	Isopetasoside	0.0383654	0.668091	0.999835	0.0648278	0.609108	0.998764
HMDB01248	FAD (ox)	-0.0454151	0.668318	0.999835	0.023801	0.84129	0.998764
HMDB00944	C22:0	0.0418844	0.669534	0.999835	-0.0731333	0.533637	0.998764
HMDB14707	Cephalexin	0.0514091	0.670491	0.999835	0.124128	0.25952	0.998764
HMDB00483	5b-Cholestane-3a,7a,12a,23S,25-pentol	-0.0416943	0.670825	0.999835	0.00319072	0.977568	0.998764
HMDB40462	Garcinia lactone dibutyl ester	0.0410169	0.671004	0.999835	0.0421758	0.718478	0.998764
HMDB01893	Alpha-Tocopherol	0.0588839	0.671069	0.999835	0.195475	0.366726	0.998764
HMDB34915	Calonectrin	0.0627069	0.671182	0.999835	0.265136	0.0906604	0.998764
HMDB09710	PE(22:6(4Z,7Z,10Z,13Z,16Z,19Z)/P-18:1(11Z))	-0.0537515	0.672274	0.999835	-0.222493	0.0751891	0.998764
HMDB31695	xi-3-Hydroxy-5-phenylpentanoic acid O-beta-D-Glucopyranoside	0.0386156	0.672306	0.999835	0.243974	0.0651324	0.998764
HMDB31237	threo-Syringoylglycerol	-0.0392353	0.672757	0.999835	0.388753	0.0084549	0.888663
HMDB29328	Gravacridonediol glucoside	0.0437795	0.673827	0.999835	-0.0321471	0.739584	0.998764
HMDB07028	DG(14:0/22:0/0:0)	0.045285	0.673932	0.999835	-0.121665	0.366106	0.998764
HMDB30299	Cibulins	0.0544533	0.673974	0.999835	-0.0375436	0.811473	0.998764
HMDB29300	Anisidine	-0.0455785	0.67409	0.999835	0.127395	0.219688	0.998764
HMDB29647	Domesticoside	0.0513449	0.675304	0.999835	-0.01647	0.885288	0.998764
HMDB00328	12-Ketodeoxycholic acid	0.0782509	0.67533	0.999835	0.00754771	0.949274	0.998764
HMDB14558	Acetohexamide	0.0900022	0.676715	0.999835	0.0268104	0.793207	0.998764
HMDB00315	16-a-Hydroxypregnenolone	-0.0520987	0.677425	0.999835	-0.0792443	0.490214	0.998764
HMDB30766	11-Hydroxy-12-methoxydihydrokawain	-0.039649	0.679636	0.999835	0.317938	0.0206596	0.888663
HMDB40824	Tsangane L 3-glucoside	-0.0399538	0.68051	0.999835	-0.0112355	0.93148	0.998764
HMDB33584	Diethyl tartrate	-0.0358197	0.680685	0.999835	0.0351469	0.754338	0.998764
HMDB03671	Heptanone	0.0452265	0.681252	0.999835	0.0646335	0.597054	0.998764
HMDB00510	Aminoadipate	-0.0521685	0.682025	0.999835	0.0802196	0.497912	0.998764
HMDB04668	13-OxoODE	-0.0502711	0.682096	0.999835	0.0220287	0.85583	0.998764
HMDB02341	8-iso-15-keto-PGE2	-0.0432251	0.682108	0.999835	0.163498	0.398794	0.998764
HMDB39161	Syndesine	0.0366807	0.682832	0.999835	0.0891089	0.451048	0.998764
HMDB00209	Phenyl acetate	0.0423744	0.683539	0.999835	-0.0757861	0.547502	0.998764
HMDB59600	5-phosphonooxy-L-lysine	0.0394421	0.683762	0.999835	0.106444	0.371818	0.998764
HMDB31923	10,20-Dihydroxyeicosanoic acid	-0.0400359	0.684427	0.999835	-0.0955154	0.402656	0.998764
HMDB34525	Barringtogenol C	0.0411459	0.685287	0.999835	-0.151785	0.310125	0.998764
HMDB01190	Indoleacetaldehyde	-0.0428887	0.685915	0.999835	-0.0730386	0.504151	0.998764
HMDB40610	Epitheaflavic acid 3'-gallate	0.0382023	0.686474	0.999835	0.066034	0.588482	0.998764
HMDB10611	PG(18:0/22:4(7Z,10Z,13Z,16Z))	-0.04812	0.686868	0.999835	-0.0534896	0.639861	0.998764
HMDB12515	11'-Carboxy-alpha-chromanol	-0.0365293	0.68718	0.999835	0.0706669	0.506947	0.998764
HMDB03447	Tryptophanol	-0.0488262	0.688278	0.999835	-0.0308276	0.818405	0.998764
HMDB06046	5a-Androst-3-en-17-one	-0.0433911	0.688648	0.999835	0.113374	0.413084	0.998764
HMDB00511	Decanoic acid (FA10:0)	0.0348782	0.68997	0.999835	0.151966	0.236332	0.998764
HMDB32730	Divanillyltetrahydrofuran ferulate	0.0316553	0.690056	0.999835	0.102101	0.338197	0.998764
HMDB32022	Tsugaric acid A	0.0350362	0.690627	0.999835	0.14548	0.135915	0.998764
HMDB01878	Thymol	0.0351176	0.690784	0.999835	-0.045159	0.6518	0.998764
HMDB34526	Bassic acid	0.0554872	0.69117	0.999835	-0.0135582	0.888246	0.998764
HMDB08092	PC(18:1(11Z)/24:1(15Z))	0.0403222	0.691353	0.999835	-0.0424196	0.695592	0.998764
HMDB00565	Hexonic acid	-0.0623621	0.691608	0.999835	0.139479	0.358311	0.998764
HMDB30605	1,5-Dihydroxy-3-methoxy-2-prenylxanthone	0.0674234	0.691833	0.999835	0.0860649	0.409858	0.998764
HMDB38120	Ovalicin	-0.0339871	0.692385	0.999835	0.00798841	0.943641	0.998764
HMDB06853	Butynal	-0.0481657	0.692398	0.999835	-0.0092432	0.948286	0.998764
HMDB11560	MG(0:0/24:6(6Z,9Z,12Z,15Z,18Z,21Z)/0:0)	0.0355861	0.692698	0.999835	-0.0087955	0.946094	0.998764
HMDB01988	trans-4-Hydroxycyclohexanecarboxylate	-0.0355617	0.692913	0.999835	0.103942	0.291524	0.998764
HMDB00820	Propanol	-0.0535837	0.695565	0.999835	-0.159547	0.237346	0.998764
HMDB60752	3'-Azido-3'-deoxy-5'- O-beta-D-glucopyranuronosylthymidine	-0.0397958	0.696239	0.999835	0.028592	0.821908	0.998764
HMDB29770	7,8-Dihydrovomifoliol 9-[rhamnosyl-(1->6)-glucoside]	0.0415474	0.697591	0.999835	0.112351	0.315839	0.998764
HMDB32443	3-Hydroxynonyl acetate	-0.0348451	0.697637	0.999835	-0.155268	0.166895	0.998764
HMDB09779	PI(16:0/16:1(9Z))	-0.0437232	0.699997	0.999835	-0.0752817	0.515317	0.998764
HMDB29582	Toluene-cis-dihydrodiol	0.0320548	0.701147	0.999835	-0.074278	0.427526	0.998764
HMDB01935	Warfarin	0.0606508	0.701644	0.999835	0.084508	0.494855	0.998764
HMDB11131	MG(18:0/0:0/0:0)	-0.0536073	0.70165	0.999835	-0.11313	0.347067	0.998764
HMDB36855	Cincassiol B	-0.0344986	0.702158	0.999835	0.124766	0.324353	0.998764
HMDB09922	PIP(16:0/22:4(10Z,13Z,16Z,19Z))	0.0444211	0.702468	0.999835	-0.00478142	0.966422	0.998764
HMDB32805	N-trans-Feruloyloctopamine	-0.039051	0.702523	0.999835	0.116103	0.313617	0.998764
HMDB04980	C10:1	-0.0396938	0.703243	0.999835	-0.0568942	0.643303	0.998764
HMDB31772	1-Methoxy-1-(2,4,5-trimethoxyphenyl)-2-propanol	0.0351166	0.704913	0.999835	-0.0542941	0.633198	0.998764
HMDB30102	Hulupinic acid	0.0549495	0.706765	0.999835	-0.0307389	0.783171	0.998764
HMDB03747	Resveratrol	-0.0336692	0.708125	0.999835	0.200813	0.0586356	0.998764
HMDB35589	Phlorin	0.0316163	0.708228	0.999835	-0.0126418	0.908593	0.998764
HMDB00872	Tetradecanedioic acid	0.0341897	0.708706	0.999835	-0.11896	0.314773	0.998764
HMDB10330	Cholesterol glucuronide	0.0368756	0.7093	0.999835	-0.0423238	0.644189	0.998764
HMDB32477	Polyoxyethylene 40 monostearate	-0.0399662	0.709409	0.999835	-0.197523	0.107211	0.998764
HMDB15613	Ecabet	-0.0346286	0.709894	0.999835	0.165146	0.175472	0.998764
HMDB29494	Formononetin 7-(6''-methylmalonylglucoside)	0.0317026	0.710157	0.999835	0.137497	0.165662	0.998764
HMDB01999	Eicosapentaenoic acid	0.0449803	0.710223	0.999835	0.607643	0.0187154	0.888663
HMDB01184	Methyl propenyl ketone	-0.0488035	0.71026	0.999835	-0.0750486	0.593994	0.998764
HMDB07016	DG(14:0/18:2(9Z,12Z)/0:0)	0.0371946	0.712618	0.999835	-0.039137	0.736071	0.998764
HMDB35104	Diacetoxyscirpenol	-0.0547269	0.712632	0.999835	0.0319877	0.841268	0.998764
HMDB07041	DG(14:1(9Z)/16:1(9Z)/0:0)	0.0399749	0.713582	0.999835	-0.0226337	0.851756	0.998764
HMDB13238	Heptanoylcarnitine	-0.0482133	0.714022	0.999835	-0.0493636	0.680003	0.998764
HMDB34430	6-Deoxohomodolichosterone	0.0435145	0.71427	0.999835	-0.0518112	0.754069	0.998764
HMDB31061	10-Hydroxymyristic acid methyl ester	-0.0372569	0.714716	0.999835	-0.151381	0.219173	0.998764
HMDB32841	5-Megastigmen-7-yne-3,9-diol 9-glucoside	0.0373263	0.71513	0.999835	0.0719584	0.586802	0.998764
HMDB00721	Glycylproline	-0.0409247	0.715193	0.999835	0.014231	0.888114	0.998764
HMDB00238	8-[(Aminomethyl)sulfanyl]-6-sulfanyloctanoic acid; Sepiapterin	0.0409275	0.715766	0.999835	0.0363732	0.786249	0.998764
HMDB38562	8-Propanoylneosolaniol	0.0381699	0.718579	0.999835	-0.0164237	0.872584	0.998764
HMDB02186	Hypogeic acid	-0.0495077	0.71956	0.999835	0.341515	0.0291818	0.969233
HMDB29835	Tetrahydroharmol	0.0289003	0.719671	0.999835	0.0288	0.815882	0.998764
HMDB06059	20-Carboxy-leukotriene B4	-0.0306027	0.720281	0.999835	0.224312	0.125879	0.998764
HMDB36226	2,6-Dimethoxy-4-propylphenol	0.0346515	0.721007	0.999835	-0.0708214	0.487254	0.998764
HMDB42509	TG(14:0/24:1(15Z)/22:6(4Z,7Z,10Z,13Z,16Z,19Z))	0.0463902	0.721342	0.999835	-0.0627639	0.601688	0.998764
HMDB12330	PS(14:0/14:0)	0.0341123	0.721377	0.999835	0.0118451	0.943831	0.998764
HMDB11473	LysoPE(0:0/16:0)	0.0422907	0.721909	0.999835	-0.0784934	0.456443	0.998764
HMDB00123	Glycine	-0.0446094	0.721965	0.999835	0.118025	0.363281	0.998764
HMDB00362	Phosphoglycerate	-0.0336031	0.722419	0.999835	0.110018	0.512346	0.998764
HMDB29388	Cucurbic acid	-0.0486258	0.722691	0.999835	-0.113123	0.498893	0.998764
HMDB03337	Oxidized glutathione	-0.0443995	0.724549	0.999835	0.277751	0.0473318	0.998764
HMDB31676	5a,6a-Epoxy-7E-megastigmene-3a,9e-diol 3-glucoside	-0.0373223	0.724651	0.999835	0.163922	0.174229	0.998764
HMDB34364	Cepharadione A	-0.0377353	0.724916	0.999835	0.164955	0.186415	0.998764
HMDB29306	Phenylethyl alcohol	0.0361665	0.725543	0.999835	0.106829	0.271557	0.998764
HMDB11496	LysoPE(0:0/22:6(4Z,7Z,10Z,13Z,16Z,19Z))	0.0332797	0.725577	0.999835	0.0458205	0.688219	0.998764
HMDB10318	Pregnanediol-3-glucuronide	0.0310733	0.725793	0.999835	0.10028	0.376709	0.998764
HMDB41208	De-O-methylsimmondsin	0.0375104	0.726008	0.999835	0.225471	0.0904695	0.998764
HMDB30393	Hydroxy-Glu	-0.0391879	0.726676	0.999835	0.115156	0.32022	0.998764
HMDB36544	1'-Acetoxyeugenol acetate	-0.0286019	0.727382	0.999835	0.0789831	0.505436	0.998764
HMDB00008	Hydroxybutanoic acid	-0.052657	0.727512	0.999835	-0.0322264	0.829435	0.998764
HMDB06348	Pseudoecgonine	0.0348212	0.72878	0.999835	0.0282449	0.827563	0.998764
HMDB11534	MG(0:0/16:1(9Z)/0:0)	-0.0306419	0.729084	0.999835	-0.198086	0.0603359	0.998764
HMDB10163	PS(18:0/18:1(9Z))	-0.0527477	0.729427	0.999835	-0.00547971	0.97041	0.998764
HMDB00810	Dimethylprotoporphyrin IX dimethyl ester	-0.0356149	0.729449	0.999835	0.010829	0.919927	0.998764
HMDB35961	Artonin D	0.045965	0.731337	0.999835	-0.0708077	0.578715	0.998764
HMDB02156	C21:3	0.0251852	0.731581	0.999835	-0.100442	0.311416	0.998764
HMDB00131	Glycerol	0.0469556	0.731969	0.999835	0.150402	0.315856	0.998764
HMDB00296	Uridine	0.0401859	0.732405	0.999835	0.105519	0.307786	0.998764
HMDB36317	Canavalioside	0.0317137	0.733345	0.999835	0.0396603	0.744308	0.998764
HMDB14785	Propoxyphene	0.0483441	0.735166	0.999835	0.31864	0.0595016	0.998764
HMDB37823	Glucosyl (2E,6E,10x)-10,11-dihydroxy-2,6-farnesadienoate	-0.0330306	0.735377	0.999835	-0.0620602	0.67079	0.998764
HMDB39947	Pisumionoside	-0.0323678	0.735842	0.999835	0.0932515	0.471779	0.998764
HMDB41970	Oxmetidine	0.0372484	0.736294	0.999835	0.200183	0.0854288	0.998764
HMDB12097	SM(d18:1/14:0)	0.0395057	0.736681	0.999835	-0.1055	0.342549	0.998764
HMDB00299	Xanthosine	0.0297461	0.737079	0.999835	-0.0209864	0.823252	0.998764
HMDB36442	3beta,15alpha-Diacetoxylanosta-8,24-dien-26-oic acid	0.0369356	0.73748	0.999835	-0.130582	0.40179	0.998764
HMDB29723	Saccharin	-0.0356262	0.738224	0.999835	0.131944	0.24212	0.998764
HMDB07070	DG(15:0/16:1(9Z)/0:0)	0.0381102	0.738821	0.999835	-0.119312	0.291476	0.998764
HMDB10320	Cortolone-3-glucuronide	0.0307608	0.739394	0.999835	0.0422065	0.655226	0.998764
HMDB15586	Cyclandelate	-0.0659057	0.739588	0.999835	0.215704	0.102253	0.998764
HMDB09793	PI(16:0/22:4(10Z,13Z,16Z,19Z))	-0.0500487	0.739606	0.999835	0.0437953	0.750875	0.998764
HMDB00866	N-Acetyl-L-tyrosine	0.0320107	0.740099	0.999835	-0.0190721	0.868889	0.998764
HMDB40002	1-(2-Thienyl)-1,2-propanedione	0.0360916	0.740926	0.999835	0.0208743	0.84927	0.998764
HMDB32662	(S)-9-Hydroxy-10-undecenoic acid	-0.0318209	0.741212	0.999835	-0.0811688	0.492799	0.998764
HMDB10316	Acetaminophen glucuronide	0.0334071	0.741479	0.999835	0.207299	0.157574	0.998764
HMDB02149	Umbelliferone	0.0291193	0.742146	0.999835	0.037212	0.757224	0.998764
HMDB00158	Tyrosine	-0.0556725	0.742238	0.999835	0.346371	0.134269	0.998764
HMDB30911	2-Oxo-5,11(13)-eudesmadien-12,8-olide	-0.0314764	0.744091	0.999835	0.122615	0.273945	0.998764
HMDB00904	Citrulline	-0.0436697	0.744359	0.999835	-0.135213	0.319508	0.998764
HMDB33789	Digitalose	-0.0312637	0.744723	0.999835	-0.159102	0.134147	0.998764
HMDB40901	13-Hydroxy-9-methoxy-10-oxo-11-octadecenoic acid	0.0347842	0.74503	0.999835	-0.101751	0.410884	0.998764
HMDB01518	Alpha-CEHC	-0.0426458	0.745385	0.999835	-0.067113	0.656344	0.998764
HMDB32708	1-Naphthaleneacetic acid	0.0576962	0.746497	0.999835	0.320365	0.0569405	0.998764
HMDB00286	UDP-hexose	0.0371669	0.747272	0.999835	0.0463967	0.697419	0.998764
HMDB04362	C9:1	-0.0411071	0.747836	0.999835	-0.0465691	0.757538	0.998764
HMDB41060	Dehydro-4-methoxycyclobrassinin	0.0434634	0.748264	0.999835	0.0328269	0.773772	0.998764
HMDB39883	Ascorbyl palmitate	0.0357435	0.748968	0.999835	0.00277949	0.981538	0.998764
HMDB00894	2-Hydroxymethylclavam	-0.0353127	0.749005	0.999835	0.0805996	0.5317	0.998764
HMDB40797	Methyl helianthenoate F glucoside	-0.0302489	0.749628	0.999835	0.0986967	0.352629	0.998764
HMDB02399	Cystathionine sulfoxide	-0.0331402	0.749925	0.999835	0.0432068	0.66792	0.998764
HMDB39891	4-Hydroxy-3-prenylbenzoic acid glucoside	0.0318946	0.752231	0.999835	0.0689874	0.570419	0.998764
HMDB28803	Glutaminyl-Methionine; Dehydroaporheine	-0.0368175	0.752799	0.999835	0.376442	0.021523	0.888663
HMDB34381	C19:2	-0.0374572	0.752934	0.999835	0.0704931	0.522314	0.998764
HMDB05796	Picrocrocin	-0.0304815	0.752961	0.999835	0.00159438	0.989834	0.998764
HMDB35217	10-Acetoxyligustroside	0.0267447	0.753441	0.999835	-0.00189321	0.983559	0.998764
HMDB00341	2-Octenedioic acid	-0.0346949	0.753595	0.999835	-0.0818224	0.430273	0.998764
HMDB42869	TG(14:0/20:5(5Z,8Z,11Z,14Z,17Z)/22:6(4Z,7Z,10Z,13Z,16Z,19Z))	0.0363968	0.753816	0.999835	-0.0391547	0.740759	0.998764
HMDB00133	Guanosine	0.0403053	0.75446	0.999835	-0.0203015	0.83128	0.998764
HMDB34521	(3beta,11alpha,13beta)-3,11,13-Oleananetriol	-0.0293261	0.754512	0.999835	-0.185039	0.10978	0.998764
HMDB14831	Fluorescein	-0.0282778	0.755397	0.999835	0.123986	0.2783	0.998764
HMDB52830	TG(18:2(9Z,12Z)/22:6(4Z,7Z,10Z,13Z,16Z,19Z)/o-18:0)	0.0350098	0.759353	0.999835	-0.00245327	0.982412	0.998764
HMDB29350	Geranyl 3-methylbutanoate	0.0285134	0.760007	0.999835	-8.3701e-05	0.999441	0.999896
HMDB60244	Phosphodimethylethanolamine	-0.0294562	0.762707	0.999835	0.034611	0.765427	0.998764
HMDB29527	1'-Acetoxyeugenol acetate; Melilotocarpan B	-0.0370224	0.762778	0.999835	-0.248417	0.0349186	0.998764
HMDB29604	Lubiminol	-0.0358379	0.7639	0.999835	0.00815996	0.94776	0.998764
HMDB31302	C9:2	-0.0316959	0.763989	0.999835	0.0240536	0.81708	0.998764
HMDB02356	C26:0	0.0338469	0.765323	0.999835	0.0877985	0.519358	0.998764
HMDB35293	C16:3	-0.0340978	0.766039	0.999835	-0.00848039	0.942672	0.998764
HMDB01169	Aminophenol	-0.0352358	0.76635	0.999835	-0.0955835	0.416378	0.998764
HMDB00339	2-Methylbutyrylglycine	0.0322752	0.766407	0.999835	0.0274938	0.868498	0.998764
HMDB00152	Gentisic acid	-0.0290752	0.768431	0.999835	0.0149386	0.898209	0.998764
HMDB00784	Azelaic acid	-0.0321693	0.768529	0.999835	0.014921	0.920712	0.998764
HMDB35578	10,12-Tritriacontanedione	-0.0408515	0.769138	0.999835	-0.134897	0.464582	0.998764
HMDB55505	TG(18:4(6Z,9Z,12Z,15Z)/18:4(6Z,9Z,12Z,15Z)/22:6(4Z,7Z,10Z,13Z,16Z,19Z))	0.031137	0.769606	0.999835	-0.00262362	0.984158	0.998764
HMDB12535	12S-HHT	0.0310915	0.770602	0.999835	0.0690339	0.486086	0.998764
HMDB37296	3-Acetyl-2,7-naphthyridine	-0.0328627	0.771473	0.999835	0.0374819	0.723689	0.998764
HMDB39661	(R)-2-Methylimino-1-phenylpropan-1-ol	0.0303972	0.771528	0.999835	0.111514	0.431388	0.998764
HMDB02003	C24:0	0.0317465	0.772256	0.999835	0.0205686	0.8798	0.998764
HMDB59929	3-(Acetyloxy)-2-hydroxypropyl octadecanoate	-0.0272961	0.77268	0.999835	0.328581	0.0472087	0.998764
HMDB38722	5,6-Dihydro-11-methoxyyangonin	0.0252098	0.772905	0.999835	0.0884848	0.394762	0.998764
HMDB00929	Tryptophan	0.044733	0.773519	0.999835	0.0229646	0.857866	0.998764
HMDB01160	C23:0	0.0316067	0.774011	0.999835	-0.0424752	0.751845	0.998764
HMDB14323	Valsartan	0.0314113	0.774633	0.999835	-0.0362743	0.720059	0.998764
HMDB30848	Artocarpesin	-0.0316439	0.774685	0.999835	0.0701094	0.513149	0.998764
HMDB01240	Pseudooxynicotine	0.0244923	0.775367	0.999835	-0.134543	0.177914	0.998764
HMDB40012	2,3-Dihydro-5-(5-methyl-2-furanyl)-1H-pyrrolizine	-0.0322068	0.775739	0.999835	0.149723	0.22085	0.998764
HMDB00394	3-Hydroxytetradecanedioic acid	-0.0279716	0.776092	0.999835	-0.0311434	0.800586	0.998764
HMDB11539	MG(0:0/18:3(6Z,9Z,12Z)/0:0)	0.029259	0.776333	0.999835	-0.0808753	0.482652	0.998764
HMDB60454	Chondroitin D-glucuronate	0.0258758	0.776402	0.999835	0.00848215	0.928229	0.998764
HMDB00017	4-Pyridoxate	-0.0266671	0.777008	0.999835	-0.0973596	0.385596	0.998764
HMDB00913	Vanillactic acid	0.0257411	0.779472	0.999835	0.0505284	0.601283	0.998764
HMDB31717	3-(Methylthio)propyl acetate	-0.0319627	0.779659	0.999835	0.189171	0.145425	0.998764
HMDB11545	MG(0:0/20:3(11Z,14Z,17Z)/0:0)	0.0291408	0.779682	0.999835	-0.0450979	0.695067	0.998764
HMDB31545	Cyclohexenone	-0.0248689	0.779915	0.999835	-0.0783271	0.421693	0.998764
HMDB59784	5-Hydroxy-2-furoic acid	0.0278156	0.780656	0.999835	-0.0322213	0.786678	0.998764
HMDB07180	DG(18:0/24:0/0:0)	0.0277003	0.782204	0.999835	-0.0528896	0.673156	0.998764
HMDB11538	MG(0:0/18:2(9Z,12Z)/0:0)	0.030435	0.785419	0.999835	0.00115015	0.992623	0.998764
HMDB32476	Polyoxyethylene (600) monoricinoleate	-0.0368439	0.785645	0.999835	-0.0481983	0.738344	0.998764
HMDB15503	Antipyrine	0.0283502	0.785838	0.999835	0.110298	0.307533	0.998764
HMDB11544	MG(0:0/20:2(11Z,14Z)/0:0)	0.0293336	0.786043	0.999835	-0.0150756	0.901758	0.998764
HMDB13326	trans-2-Dodecenoylcarnitine	0.0258197	0.786347	0.999835	-0.0280306	0.904626	0.998764
HMDB04667	13S-hydroxyoctadecadienoic acid	-0.0318725	0.786448	0.999835	0.0949471	0.453887	0.998764
HMDB30477	Aflatoxin GM1	-0.0234589	0.787591	0.999835	0.0241881	0.807232	0.998764
HMDB41026	Erinapyrone C	0.0230876	0.787806	0.999835	0.0607598	0.645496	0.998764
HMDB42020	Talinolol	-0.0406972	0.787865	0.999835	-0.144979	0.303494	0.998764
HMDB31020	Geosmin	-0.0330637	0.788324	0.999835	-0.134712	0.311964	0.998764
HMDB02019	Phytol	-0.0274668	0.790489	0.999835	-0.00275723	0.983279	0.998764
HMDB29867	Isoelemicin	-0.0271406	0.791328	0.999835	0.0403606	0.75365	0.998764
HMDB30867	Dihydro-5-(2-octenyl)-2(3H)-furanone	-0.0377299	0.792565	0.999835	-0.116421	0.455736	0.998764
HMDB33287	Theaflagallin	0.0413053	0.79337	0.999835	0.083752	0.435069	0.998764
HMDB00696	Methionine	0.0311062	0.793536	0.999835	0.105846	0.404879	0.998764
HMDB00933	Traumatic acid	-0.0274495	0.793562	0.999835	-0.00385269	0.974196	0.998764
HMDB33066	(-)-erythro-Anethole glycol 1-glucoside	-0.0287415	0.793807	0.999835	0.108764	0.423235	0.998764
HMDB32702	Zeranol	0.0290994	0.794589	0.999835	0.029996	0.825767	0.998764
HMDB31764	Nifursol	0.0259361	0.795017	0.999835	0.0747384	0.481139	0.998764
HMDB00187	Serine	-0.0362478	0.797349	0.999835	0.0276829	0.825439	0.998764
HMDB30324	Tropine	0.0249347	0.797436	0.999835	-0.200426	0.0516741	0.998764
HMDB29873	(S)-Spinacine	-0.0307342	0.797442	0.999835	-0.081503	0.439857	0.998764
HMDB15078	Zalcitabine	-0.0330328	0.797809	0.999835	0.131684	0.433821	0.998764
HMDB35506	Schidigeragenin B	0.0310521	0.798923	0.999835	0.0201242	0.863404	0.998764
HMDB15155	Isosorbide Mononitrate	-0.0299766	0.799095	0.999835	-0.0334939	0.771217	0.998764
HMDB13032	Omega-Carboxy-trinor-leukotriene B4	-0.0250109	0.799779	0.999835	0.0926839	0.473021	0.998764
HMDB29801	C32:1	-0.0335119	0.800201	0.999835	-0.0301252	0.856875	0.998764
HMDB31101	8-Hydroxy-5,6-octadienoic acid	0.0259543	0.800349	0.999835	0.0276275	0.804059	0.998764
HMDB03689	Neuroprotectin D1	0.0313469	0.801136	0.999835	-0.0175758	0.877194	0.998764
HMDB35684	Deacetylnomilin	-0.0224635	0.801618	0.999835	-0.0623462	0.513298	0.998764
HMDB12143	2-Amino-4-oxo-4-alpha-hydroxy-6-(erythro-1',2',3'-trihydroxypropyl)-5,6,7,8...	0.0256456	0.801626	0.999835	-0.00587308	0.960702	0.998764
HMDB00451	cis-4-Hydroxycyclohexylacetic acid	-0.0197604	0.8022	0.999835	0.122495	0.324781	0.998764
HMDB30678	Linocinnamarin	0.0391409	0.80222	0.999835	0.0344066	0.817077	0.998764
HMDB36340	Ethyl 7-epi-12-hydroxyjasmonate glucoside	0.0266543	0.803235	0.999835	0.0588365	0.644094	0.998764
HMDB04400	5-Acetylamino-6-amino-3-methyluracil	-0.0267733	0.803707	0.999835	-0.0959449	0.517888	0.998764
HMDB31288	1,21-Heneicosanediol	0.0291579	0.804349	0.999835	-0.126986	0.409992	0.998764
HMDB29955	D-erythro-L-galacto-Nonulose	0.0317326	0.804499	0.999835	0.221171	0.14587	0.998764
HMDB11475	LysoPE(0:0/18:1(11Z))	-0.0238123	0.804922	0.999835	0.0153971	0.876971	0.998764
HMDB35881	11-Hydroxy-9-tridecenoic acid	-0.0235285	0.806214	0.999835	-0.0544759	0.64579	0.998764
HMDB30425	C13:2	-0.0344511	0.806693	0.999835	-0.12499	0.430702	0.998764
HMDB00731	Sulfo-Cys	0.0234359	0.806788	0.999835	-0.14325	0.135014	0.998764
HMDB36825	Vitisin B	0.0224303	0.80684	0.999835	-0.102405	0.392019	0.998764
HMDB34104	Neferine	0.0239617	0.809346	0.999835	0.0830949	0.491834	0.998764
HMDB28831	Glutamyl-Tyrosine	-0.0362842	0.812613	0.999835	0.115004	0.309879	0.998764
HMDB29766	(3S,7E,9R)-4,7-Megastigmadiene-3,9-diol 9-[apiosyl-(1->6)-glucoside]	-0.0204748	0.812855	0.999835	0.0405071	0.713056	0.998764
HMDB35853	Fasciculol C	-0.0334137	0.813063	0.999835	-0.104386	0.48104	0.998764
HMDB36011	Cinnzeylanine	-0.0212969	0.814041	0.999835	0.0520219	0.666933	0.998764
HMDB01244	15-Keto-13,14-dihydroprostaglandin A2	0.0225175	0.814911	0.999835	0.310683	0.0414691	0.998764
HMDB59808	Acetyl citrate	0.0222592	0.815288	0.999835	-0.0247724	0.842586	0.998764
HMDB10736	3-Oxooctadecanoic acid	0.0233991	0.815613	0.999835	-0.218582	0.067588	0.998764
HMDB30680	Diplosporin	0.0213993	0.816771	0.999835	0.00498674	0.967102	0.998764
HMDB13813	13-Heptadecyn-1-ol	0.0256077	0.816938	0.999835	-0.0314123	0.80307	0.998764
HMDB11477	LysoPE(0:0/18:2(9Z,12Z))	-0.0260049	0.816995	0.999835	0.356932	0.00885307	0.888663
HMDB02925	8,11,14-Eicosatrienoic acid	-0.0285039	0.817404	0.999835	0.149512	0.214209	0.998764
HMDB30941	Undecanal	0.0255919	0.818136	0.999835	-0.145476	0.205467	0.998764
HMDB37634	xi-1-Ethoxy-1-pentyloxyethane	0.0250435	0.818624	0.999835	-0.0877407	0.498315	0.998764
HMDB10727	3-Oxododecanoic acid	-0.026935	0.818669	0.999835	-0.0728396	0.586105	0.998764
HMDB31303	Dihydro-4,4-dimethyl-2,3-furandione	-0.0218899	0.818817	0.999835	0.0264475	0.784045	0.998764
HMDB29395	L-L-Homoglutathione	-0.0271779	0.819304	0.999835	0.0419278	0.763026	0.998764
HMDB34151	1,1-Dimethoxynonane	0.0235932	0.819964	0.999835	-0.0806521	0.531285	0.998764
HMDB15189	Tocainide	0.0272706	0.820203	0.999835	-0.102396	0.379511	0.998764
HMDB00529	C12:1	-0.0299946	0.82097	0.999835	-0.118804	0.445692	0.998764
HMDB11760	C16DH Cer	-0.0265945	0.821011	0.999835	-0.119091	0.353031	0.998764
HMDB00024	3-O-Sulfogalactosylceramide (d18:1/24:0)	0.0272543	0.822361	0.999835	0.107076	0.445229	0.998764
HMDB30471	1,4-Ipomeadiol	-0.0196327	0.823896	0.999835	0.0125337	0.901633	0.998764
HMDB02123	1,3,7-Trimethyluric acid	-0.0277089	0.824124	0.999835	-0.0176547	0.886453	0.998764
HMDB30954	Grewinol	0.0278049	0.824628	0.999835	-0.0971361	0.532888	0.998764
HMDB30928	Tridecanal	-0.0219758	0.825316	0.999835	-0.084765	0.499051	0.998764
HMDB33165	4-Deoxyannoreticuin	0.0235511	0.825346	0.999835	-0.104463	0.445522	0.998764
HMDB31944	Niazimicin A	0.0218133	0.825444	0.999835	0.279436	0.0223603	0.888663
HMDB40461	1,5-Dibutyl methyl hydroxycitrate	-0.0218822	0.825467	0.999835	-0.0626855	0.604608	0.998764
HMDB00792	Sebacic acid	-0.0196536	0.8257	0.999835	0.00595278	0.96803	0.998764
HMDB01490	7-Methyl-2-hydroxy-6-oxoocta-2,4-dienoate; Choline-P	-0.0210508	0.825725	0.999835	-0.00313217	0.976585	0.998764
HMDB10733	3-Oxohexadecanoic acid	0.0216761	0.826032	0.999835	-0.154962	0.20581	0.998764
HMDB32018	Phenyl salicylate	0.0361676	0.826194	0.999835	0.25971	0.094825	0.998764
HMDB35075	Tanacetol B	0.020912	0.82705	0.999835	0.0434585	0.678353	0.998764
HMDB32121	Annuionone B	-0.0246376	0.827588	0.999835	-0.00990484	0.929394	0.998764
HMDB37548	2,4-Dihydroxy-6,7-dimethoxy-2H-1,4-benzoxazin-3(4H)-one	0.0305568	0.828097	0.999835	-0.0134523	0.944848	0.998764
HMDB34081	Brassinolide	-0.0201856	0.828195	0.999835	-0.039184	0.706931	0.998764
HMDB02302	3-Indolepropionic acid	-0.0221815	0.828405	0.999835	0.0932171	0.349605	0.998764
HMDB00826	C15:0	0.023035	0.828689	0.999835	0.141398	0.2811	0.998764
HMDB07901	PC(14:1(9Z)/15:0)	-0.0271565	0.829458	0.999835	-0.0301329	0.815125	0.998764
HMDB31007	1-Acetoxy-2-hydroxy-16-heptadecyn-4-one	-0.0184489	0.830512	0.999835	-0.0309358	0.81452	0.998764
HMDB00350	3-Hydroxysebacic acid	-0.0190776	0.831323	0.999835	0.080945	0.460622	0.998764
HMDB35570	C21:1	-0.0298716	0.83182	0.999835	-0.0983999	0.580708	0.998764
HMDB38238	Plantaricin BN	0.0183508	0.832966	0.999835	-0.00843044	0.94169	0.998764
HMDB32802	4-Hydroxybenzyl isothiocyanate 4''-acetylrhamnoside	-0.022305	0.833946	0.999835	0.186622	0.156645	0.998764
HMDB40705	Allixin	-0.0196802	0.834909	0.999835	0.233654	0.12224	0.998764
HMDB15193	Amoxicillin	-0.0323493	0.837122	0.999835	-0.0328967	0.747011	0.998764
HMDB00413	3-Hydroxydodecanedioic acid	0.0184066	0.837939	0.999835	-0.0623739	0.613018	0.998764
HMDB29719	Thien-2-ylacetate	0.019132	0.838335	0.999835	-0.147788	0.183122	0.998764
HMDB03306	Phloretin	-0.0214149	0.838627	0.999835	0.0696152	0.507213	0.998764
HMDB39306	Mangiferin 6'-gallate	0.020521	0.838948	0.999835	0.148179	0.142606	0.998764
HMDB13704	6-Methylnicotinamide	0.0177195	0.840717	0.999835	0.0684429	0.478725	0.998764
HMDB07949	PC(15:0/20:4(5Z,8Z,11Z,14Z))	0.0316068	0.840738	0.999835	-0.0683241	0.644091	0.998764
HMDB13809	Sulcatone	0.0176523	0.841784	0.999835	-0.0557538	0.597912	0.998764
HMDB07038	DG(14:1(9Z)/14:1(9Z)/0:0)	-0.02403	0.842277	0.999835	-0.0510359	0.672962	0.998764
HMDB34888	4-Acetylimidazo[4,5-c]pyridine	-0.0307487	0.842481	0.999835	-0.0354567	0.738604	0.998764
HMDB12289	Tetrahydrodipicolinate	-0.0220399	0.843181	0.999835	0.0672794	0.57982	0.998764
HMDB01587	Phenylglyoxylic acid	0.018612	0.84324	0.999835	-0.11982	0.270618	0.998764
HMDB38361	(-)-Epigallocatechin	-0.0246576	0.843315	0.999835	0.322469	0.0104646	0.888663
HMDB60342	2-(S-Glutathionyl)acetyl chloride	0.0207129	0.844515	0.999835	-0.0284715	0.811962	0.998764
HMDB03905	N-Acetylimidazole	-0.0229526	0.84567	0.999835	-0.0371991	0.758325	0.998764
HMDB06587	Lactodifucotetraose	0.0248533	0.847105	0.999835	0.0056228	0.962999	0.998764
HMDB37942	(1xi,3xi)-1,2,3,4-Tetrahydro-1-methyl-beta-carboline-3-carboxylic acid	0.0181869	0.847396	0.999835	0.263175	0.0168999	0.888663
HMDB29549	Eleutheroside B1	0.0328751	0.847649	0.999835	0.055934	0.649849	0.998764
HMDB09821	PI(18:0/22:6(4Z,7Z,10Z,13Z,16Z,19Z))	0.0226069	0.848134	0.999835	-0.0725619	0.562164	0.998764
HMDB36207	alpha-Amylcinnamyl acetate	0.0174942	0.848143	0.999835	-0.128021	0.290022	0.998764
HMDB29165	Ethyl tiglate	-0.0196982	0.848247	0.999835	-0.0280773	0.774793	0.998764
HMDB29915	D-4-O-Methyl-myo-inositol	-0.0215308	0.849457	0.999835	-0.124281	0.421634	0.998764
HMDB41646	2,4-Dihydroxyacetophenone 5-sulfate	-0.0226261	0.849986	0.999835	0.0347417	0.799252	0.998764
HMDB30358	Aspidospermatine	0.0213397	0.852908	0.999835	0.225993	0.104993	0.998764
HMDB32796	Methyl 3-(2,3-dihydroxy-3-methylbutyl)-4-hydroxybenzoate	0.0189759	0.853314	0.999835	0.098618	0.414379	0.998764
HMDB29972	Coriandrone D	-0.018431	0.853531	0.999835	0.186263	0.143897	0.998764
HMDB12357	PS(16:0/18:1(9Z))	-0.0239267	0.857229	0.999835	-0.0696524	0.588524	0.998764
HMDB14426	Lidocaine	0.0258138	0.857659	0.999835	-0.230467	0.341718	0.998764
HMDB30580	(R)-Shinanolone	0.0146674	0.858451	0.999835	0.020305	0.844099	0.998764
HMDB41942	N-Acetyl-S-(N-methylcarbamoyl)cysteine	0.0176314	0.858515	0.999835	-0.0804168	0.47203	0.998764
HMDB31935	Blumenol C O-[rhamnosyl-(1->6)-glucoside]	-0.0202736	0.858983	0.999835	-0.0198174	0.874823	0.998764
HMDB04975	Glucosylceramide (d18:1/24:1(15Z))	0.0187394	0.859255	0.999835	0.0255925	0.834994	0.998764
HMDB31346	Calystegine C1	-0.0307219	0.859339	0.999835	0.213112	0.0722843	0.998764
HMDB00043	Valine; Betaine	-0.0226423	0.86	0.999835	0.137859	0.27001	0.998764
HMDB01387	N-Methylphenylethanolamine	0.0275136	0.860031	0.999835	-0.221459	0.124558	0.998764
HMDB31094	Glycerol tributanoate	-0.0145614	0.860242	0.999835	-0.0199315	0.888205	0.998764
HMDB06831	3-Dehydroxycarnitine	-0.0181047	0.860322	0.999835	0.0399037	0.744294	0.998764
HMDB33913	Cassiaside	-0.0270378	0.860323	0.999835	0.104935	0.328621	0.998764
HMDB00379	2-Methylcitric acid; Lipoate	0.0159767	0.860714	0.999835	0.115074	0.288826	0.998764
HMDB31964	(3b,6b,8b,12a)-8,12-Epoxy-7(11)-eremophilene-6-angeloyloxy-8,12-dimethoxy-3-ol	-0.0160818	0.862726	0.999835	0.00209838	0.983399	0.998764
HMDB36410	Liriodendrin	-0.0193526	0.862785	0.999835	0.0926449	0.332596	0.998764
HMDB00408	4-Methyl-2-oxopentanoate	-0.0167001	0.863441	0.999835	0.114867	0.267135	0.998764
HMDB29501	alpha-Rhamnorobin	0.0197633	0.863679	0.999835	0.166478	0.271032	0.998764
HMDB11152	PE(P-16:0e/0:0)	0.0210758	0.863858	0.999835	0.0369484	0.751371	0.998764
HMDB37983	Cyanidin 3-(6-caffeoylglucoside) 5-glucoside	-0.0181531	0.863901	0.999835	0.0192887	0.841725	0.998764
HMDB40909	2-Hydroxy-22-methyltetracosanoic acid	0.0204345	0.86395	0.999835	-0.108764	0.39213	0.998764
HMDB33965	(R)-Pantothenic acid 4'-O-b-D-glucoside	0.0202184	0.864185	0.999835	0.0989581	0.551513	0.998764
HMDB00613	Threonate	-0.023579	0.86428	0.999835	0.0788305	0.560143	0.998764
HMDB11143	MG(18:0e/0:0/0:0)	0.0174882	0.864395	0.999835	-0.129718	0.336988	0.998764
HMDB33334	Antibiotic X 14889D	-0.0165265	0.864632	0.999835	0.0424719	0.658544	0.998764
HMDB13911	12-Hydroxynevirapine	0.0164721	0.86589	0.999835	0.106887	0.272618	0.998764
HMDB05779	PE(O-18:1(1Z)/20:4(5Z,8Z,11Z,14Z))	0.0257826	0.866112	0.999835	-0.00275625	0.983991	0.998764
HMDB31056	8-Hydroxy-14,16-hentriacontanedione	0.0188024	0.866722	0.999835	-0.11209	0.453762	0.998764
HMDB30081	Carissanol	0.0167112	0.866893	0.999835	0.00567172	0.955396	0.998764
HMDB11188	TG(12:0/12:0/12:0)	-0.0178992	0.867386	0.999835	-0.0217199	0.86278	0.998764
HMDB34332	6-Deoxodolichosterone	-0.0179479	0.8681	0.999835	-0.100188	0.340581	0.998764
HMDB00434	Homoveratric acid	0.020266	0.868323	0.999835	-0.079525	0.530732	0.998764
HMDB11628	Glycyrrhetinic acid	0.0183185	0.868407	0.999835	0.0664681	0.623832	0.998764
HMDB00910	C13:0	-0.0188452	0.869347	0.999835	0.0617871	0.643516	0.998764
HMDB14907	Hydrocortamate	0.0199117	0.869635	0.999835	-0.111043	0.36698	0.998764
HMDB32986	5-(2-Hydroxyethyl)-4-methylthiazole acetate	-0.0192082	0.870053	0.999835	0.00356245	0.976866	0.998764
HMDB05478	TG(20:4(5Z,8Z,11Z,14Z)/20:4(5Z,8Z,11Z,14Z)/20:4(5Z,8Z,11Z,14Z))	0.0219056	0.871025	0.999835	-0.0552414	0.639298	0.998764
HMDB07442	DG(20:2(11Z,14Z)/24:1(15Z)/0:0)	-0.0172499	0.87178	0.999835	0.00749852	0.939364	0.998764
HMDB12799	5'-Carboxy-gamma-chromanol	-0.0151986	0.872019	0.999835	0.1681	0.19783	0.998764
HMDB31098	(9Z,11E,13E,15Z)-4-Oxo-9,11,13,15-octadecatetraenoic acid	-0.0161412	0.872151	0.999835	-0.0381516	0.787427	0.998764
HMDB31060	(R)-2-Hydroxysterculic acid	-0.0166465	0.872686	0.999835	-0.171841	0.236138	0.998764
HMDB33608	2-Heptadecylfuran	0.0170238	0.872723	0.999835	-0.0719071	0.6074	0.998764
HMDB00574	Cys	0.0159631	0.874269	0.999835	0.0161108	0.887433	0.998764
HMDB38337	Helianyl octanoate	0.023779	0.874279	0.999835	0.028462	0.824493	0.998764
HMDB02337	Homophytanic acid	0.019991	0.87449	0.999835	-0.0962112	0.548547	0.998764
HMDB00901	Valproic acid glucuronide	-0.0183326	0.874922	0.999835	-0.201822	0.125376	0.998764
HMDB34505	Soyasapogenol A	0.0151068	0.875383	0.999835	-0.0220488	0.815607	0.998764
HMDB00601	Coprocholic acid	-0.0153116	0.875402	0.999835	0.0110731	0.944667	0.998764
HMDB12319	3-O-Sulfogalactosylceramide (d18:1/26:1(17Z))	0.0174051	0.875442	0.999835	-0.0413579	0.754467	0.998764
HMDB02273	Formyl-Asp	0.0154344	0.875713	0.999835	-0.0447103	0.713615	0.998764
HMDB38126	Genipinic acid	0.0145805	0.875896	0.999835	0.0295864	0.792281	0.998764
HMDB35909	Glaucarubol 15-O-beta-D-glucopyranoside	0.0211014	0.875908	0.999835	0.20934	0.1787	0.998764
HMDB02163	Trihydroxycoprostanoic acid	-0.016683	0.876239	0.999835	0.0833887	0.551312	0.998764
HMDB33420	Gibberellin A55	-0.0205734	0.876562	0.999835	0.00434703	0.975396	0.998764
HMDB02348	C28:0	0.0183061	0.877194	0.999835	0.0182247	0.89939	0.998764
HMDB34276	L,L-Cyclo(leucylprolyl)	0.0154333	0.877961	0.999835	0.0933538	0.367206	0.998764
HMDB30960	Obtusilactone A	0.017052	0.878901	0.999835	-0.129379	0.254219	0.998764
HMDB00734	Indoleacrylic acid	0.0175747	0.879813	0.999835	-0.0610749	0.61084	0.998764
HMDB02285	2-Indolecarboxylic acid	-0.015621	0.880623	0.999835	-0.0894587	0.402698	0.998764
HMDB15028	Sulfapyridine	0.0186115	0.881266	0.999835	0.0841486	0.581183	0.998764
HMDB30452	Blasticidin S	-0.0197596	0.88127	0.999835	-0.121009	0.34466	0.998764
HMDB35234	14,16-Nonacosanedione	-0.0199826	0.882713	0.999835	-0.120603	0.47962	0.998764
HMDB60574	Perindoprilat	-0.0195492	0.883074	0.999835	-0.0945091	0.503149	0.998764
HMDB29820	2,6-Diisopropyl-3-methylphenol	0.0145741	0.883273	0.999835	-0.116037	0.363749	0.998764
HMDB11499	LysoPE(0:0/24:6(6Z,9Z,12Z,15Z,18Z,21Z))	0.0151818	0.884875	0.999835	0.147347	0.149503	0.998764
HMDB02157	27-Norcholestanehexol	0.0112628	0.886147	0.999835	-0.0424053	0.656903	0.998764
HMDB59918	Cymarose	0.0133714	0.886425	0.999835	0.0197708	0.831141	0.998764
HMDB30905	C15:5	0.0116722	0.887397	0.999835	-0.011257	0.904455	0.998764
HMDB33649	O-Demethylfonsecin	0.0135797	0.888571	0.999835	0.0831618	0.428748	0.998764
HMDB35222	Isocyclocalamin	-0.0132674	0.888713	0.999835	0.14625	0.238245	0.998764
HMDB10730	3-Oxotetradecanoic acid	-0.0135857	0.888806	0.999835	-0.0557452	0.615676	0.998764
HMDB31062	Citronellyl formate	-0.0165606	0.889398	0.999835	-0.114564	0.409988	0.998764
HMDB04304	Nivalenol	0.014011	0.890468	0.999835	0.129791	0.277211	0.998764
HMDB60352	2-Polyprenyl-3-methyl-5-hydroxy-6-methoxy-1,4-benzoquinone	0.0120191	0.892244	0.999835	-0.0360037	0.723124	0.998764
HMDB15086	Isoniazid	0.016098	0.892709	0.999835	0.0291513	0.814333	0.998764
HMDB38098	Petunidin 3-rutinoside	-0.0182101	0.892718	0.999835	-0.00143949	0.991252	0.998764
HMDB00228	Phenol	0.0178685	0.892916	0.999835	-0.240399	0.239223	0.998764
HMDB34588	Butyl 3-O-caffeoylquinate	0.010867	0.893328	0.999835	0.0641149	0.542287	0.998764
HMDB31128	10-Undecenal	-0.0182549	0.893515	0.999835	-0.0996634	0.556743	0.998764
HMDB05783	Gingerol	-0.0188262	0.895573	0.999835	0.0844137	0.603943	0.998764
HMDB29682	Cyclovariegatin	0.0125025	0.8983	0.999835	0.0703496	0.532207	0.998764
HMDB34342	Physalin M	0.0120386	0.89853	0.999835	0.00253446	0.979052	0.998764
HMDB32622	Phenethyl rutinoside	-0.0112009	0.898881	0.999835	0.238507	0.0274542	0.969233
HMDB00603	cis-4-Decenedioic acid	-0.0121812	0.89938	0.999835	0.0362172	0.764931	0.998764
HMDB59997	Dihyroxy-1H-indole glucuronide I	0.0135301	0.90031	0.999835	0.0162243	0.87412	0.998764
HMDB32803	Mandelonitrile rutinoside	-0.0139008	0.900345	0.999835	-0.051989	0.624296	0.998764
HMDB34778	Diethylene glycol	-0.0142034	0.90049	0.999835	0.240436	0.0979569	0.998764
HMDB01457	5-b-Cholestane-3a ,7a ,12a-triol	0.0138661	0.900719	0.999835	0.0527761	0.710014	0.998764
HMDB07078	DG(15:0/20:0/0:0)	0.0136479	0.901251	0.999835	-0.144429	0.259587	0.998764
HMDB00532	Aspartate semialdehyde	-0.0139431	0.901531	0.999835	0.136639	0.288127	0.998764
HMDB35593	Rishitin	-0.0185348	0.901584	0.999835	-0.173312	0.216275	0.998764
HMDB13687	Nookatone	0.0106852	0.90175	0.999835	-0.148661	0.127055	0.998764
HMDB39570	Methylsyringin	0.0137983	0.902374	0.999835	-0.258017	0.0844515	0.998764
HMDB29997	10,12-Heptacosanedione	-0.017555	0.902841	0.999835	-0.135802	0.445355	0.998764
HMDB02886	6-Keto-prostaglandin F1a	0.0111803	0.903171	0.999835	0.0163514	0.874481	0.998764
HMDB39177	1-O-Galloylglycerol	-0.0106518	0.904782	0.999835	0.0569107	0.56287	0.998764
HMDB32494	Propylene glycol mono- and diesters of fats and fatty acids	-0.0125157	0.905572	0.999835	-0.0688983	0.536878	0.998764
HMDB13674	Pyrogallic acid	-0.0104736	0.90597	0.999835	0.000244237	0.998196	0.999896
HMDB02063	C27:0	0.0150638	0.908617	0.999835	-0.10287	0.532399	0.998764
HMDB00323	Nitrosopiperidine	-0.011119	0.909326	0.999835	-0.000889262	0.993019	0.998764
HMDB29985	C30:1	-0.0157998	0.909931	0.999835	-0.0796083	0.646281	0.998764
HMDB00875	Anthranilate	-0.0127102	0.90998	0.999835	-0.0420598	0.714013	0.998764
HMDB00790	C16 Cer	0.015164	0.913291	0.999835	0.040138	0.802175	0.998764
HMDB11536	MG(0:0/18:1(11Z)/0:0)	0.0111916	0.913645	0.999835	-0.0268055	0.813226	0.998764
HMDB12503	10,11-dihydro-20-trihydroxy-leukotriene B4	-0.0114122	0.913665	0.999835	-0.0867946	0.485255	0.998764
HMDB02209	Equol	0.00817285	0.913832	0.999835	0.00867484	0.936242	0.998764
HMDB35531	8,10-Hentriacontanedione	-0.0132057	0.914123	0.999835	-0.0969953	0.541438	0.998764
HMDB60759	4-Carboxynevirapine	0.00886223	0.914746	0.999835	-0.00277286	0.97761	0.998764
HMDB00726	Isovalerylglutamic acid	-0.0102284	0.914891	0.999835	0.0207402	0.874268	0.998764
HMDB38926	Samin	0.00977471	0.914986	0.999835	0.265365	0.0586614	0.998764
HMDB10351	11-beta-Hydroxyandrosterone-3-glucuronide	-0.00913388	0.915116	0.999835	0.0631876	0.528303	0.998764
HMDB15393	Darunavir	0.0105358	0.916268	0.999835	0.138559	0.195423	0.998764
HMDB41177	Panaxynol linoleate	0.0109028	0.916332	0.999835	0.355084	0.0312206	0.97193
HMDB13105	C10:2	-0.00870351	0.91728	0.999835	-0.0868145	0.312313	0.998764
HMDB06779	Indole-5,6-quinone	-0.00911998	0.918491	0.999835	0.021498	0.856707	0.998764
HMDB01859	Acetaminophen	-0.0112452	0.918992	0.999835	0.042382	0.819134	0.998764
HMDB31722	3,4,5-Trimethoxyphenyl acetate	0.0095837	0.919192	0.999835	0.211783	0.0972225	0.998764
HMDB15371	Gemfibrozil	-0.0140085	0.91927	0.999835	-0.128956	0.400958	0.998764
HMDB42279	TG(14:0/14:1(9Z)/16:1(9Z))	-0.0110619	0.919805	0.999835	-0.0748834	0.492128	0.998764
HMDB31744	Artocarbene	0.0141933	0.920904	0.999835	0.0172446	0.884228	0.998764
HMDB00798	Oenanthic ether	0.0104752	0.921425	0.999835	-0.0658496	0.635587	0.998764
HMDB13623	12(13)Ep-9-KODE	-0.0112863	0.922243	0.999835	0.216115	0.100771	0.998764
HMDB00045	AMP	-0.0130134	0.922566	0.999835	0.119806	0.327036	0.998764
HMDB31125	Glycerol trihexanoate	-0.00925659	0.923135	0.999835	-0.0722929	0.496525	0.998764
HMDB11716	N-Acetylvanilalanine	0.0155548	0.923174	0.999835	0.0318104	0.871488	0.998764
HMDB01337	Leukotriene A4	-0.012032	0.923357	0.999835	0.337772	0.04344	0.998764
HMDB38244	Panaxatriol	0.00891963	0.925263	0.999835	0.00241293	0.981211	0.998764
HMDB35472	N-(2R-Hydroxyhexacosanoyl)-2S-amino-1,3S,4R-octadecanetriol	-0.0122404	0.92529	0.999835	-0.103756	0.407084	0.998764
HMDB01919	Famotidine	0.0155163	0.925966	0.999835	0.00184642	0.986017	0.998764
HMDB59993	5-(Hydroxyphenyl)-gamma-valerolactone-O-sulphate	-0.0102441	0.92599	0.999835	0.0150711	0.883552	0.998764
HMDB33625	(3R,7R)-1,3,7-Octanetriol	0.00970515	0.92662	0.999835	-0.0687954	0.626275	0.998764
HMDB00312	Cholate	-0.0108407	0.926734	0.999835	0.03356	0.815514	0.998764
HMDB30057	Boviquinone 4	-0.0101133	0.926925	0.999835	0.0413078	0.74608	0.998764
HMDB00031	Androsterone	0.00773664	0.927281	0.999835	0.0420881	0.701542	0.998764
HMDB00237	C3:0 (Propionic acid)	-0.00908298	0.927598	0.999835	0.0396851	0.662467	0.998764
HMDB36157	15-Deacetylneosolaniol	0.00783729	0.927853	0.999835	0.0906108	0.432975	0.998764
HMDB00139	D-Glyceric acid	-0.0113595	0.928042	0.999835	0.075414	0.527032	0.998764
HMDB39755	N-trans-Feruloyl-4-O-methyldopamine	-0.0115748	0.928686	0.999835	0.0236259	0.825592	0.998764
HMDB02685	Prostaglandin F1a	-0.00878332	0.929247	0.999835	-0.0937797	0.393556	0.998764
HMDB29717	2-Thiophenecarboxaldehyde	0.014477	0.930147	0.999835	0.26464	0.0787599	0.998764
HMDB34462	Heptyl 4-hydroxybenzoate	-0.00859737	0.930482	0.999835	-0.139954	0.195203	0.998764
HMDB00225	Oxoadipate	-0.00772511	0.930593	0.999835	-0.0488742	0.623816	0.998764
HMDB13682	Coniferin	-0.0130796	0.932096	0.999835	0.0360324	0.791966	0.998764
HMDB30392	(S)-Nerolidol 3-O-[a-L-rhamnopyranosyl-(1->2)-b-D-glucopyranoside]; Kukoami...	-0.010871	0.932155	0.999835	0.32035	0.0292651	0.969233
HMDB01088	Butyryl-CoA	-0.0104531	0.933242	0.999835	-0.0202902	0.856074	0.998764
HMDB00623	Dodecanedioic acid	-0.00765265	0.93338	0.999835	-0.0609832	0.666345	0.998764
HMDB06468	4-Hydroxydebrisoquine	0.00910139	0.933521	0.999835	0.0778485	0.485136	0.998764
HMDB12226	Entacapone	0.00768653	0.933874	0.999835	0.00331187	0.974162	0.998764
HMDB15643	Artemether	0.0078752	0.934634	0.999835	-0.0828513	0.481418	0.998764
HMDB00590	Acetyl-Glu	0.00998976	0.935558	0.999835	0.173209	0.154769	0.998764
HMDB30819	7,8-Dihydroxycoumarin	0.00979255	0.935588	0.999835	-0.0120043	0.922567	0.998764
HMDB32659	4-Hydroxy-8-methoxy-2H-furo[2,3-h]-1-benzopyran-2-one	0.00831547	0.935853	0.999835	-0.0700551	0.520982	0.998764
HMDB02759	Androsterone sulfate	0.0090458	0.93701	0.999835	-0.0563642	0.646762	0.998764
HMDB33641	(3b,21b)-12-Oleanene-3,21,28-triol 28-[arabinosyl-(1->3)-arabinosyl-(1->3)-...	-0.00902302	0.938364	0.999835	-0.0681777	0.527438	0.998764
HMDB31517	(R)-3-Hydroxy-5-phenylpentanoic acid	-0.0107594	0.938887	0.999835	-0.0882772	0.585062	0.998764
HMDB30984	5-Hexyltetrahydro-2-oxo-3-furancarboxylic acid	-0.00732812	0.939055	0.999835	0.00929202	0.940412	0.998764
HMDB32247	(Z)-4-Dodecenal	0.011471	0.939266	0.999835	-0.0261057	0.884432	0.998764
HMDB13043	Prostaglandin PGE2 1-glyceryl ester	0.0111844	0.939597	0.999835	0.316172	0.0424134	0.998764
HMDB60728	2',3'-Dideoxyadenosine-5-triphosphate	0.00755665	0.940056	0.999835	0.0553085	0.661321	0.998764
HMDB39774	5-Hydroxy-6-methoxycoumarin 7-glucoside	-0.00757816	0.940471	0.999835	0.197882	0.0358774	0.998764
HMDB10357	Tetrahydroaldosterone-3-glucuronide	0.00795359	0.941305	0.999835	-0.00116948	0.990555	0.998764
HMDB29668	Eremopetasinorol	0.00821717	0.94239	0.999835	-0.0787393	0.506463	0.998764
HMDB06285	4-oxo-Retinoic acid	0.0083673	0.942432	0.999835	-0.0315098	0.812843	0.998764
HMDB15627	Droxidopa	0.00886035	0.942947	0.999835	-0.0134482	0.904862	0.998764
HMDB10343	1-(alpha-Methyl-4-(2-methylpropyl)benzeneacetate)-beta-D-Glucopyranuronic acid	0.00620053	0.94389	0.999835	0.140301	0.252116	0.998764
HMDB00054	Bilirubin	0.0069395	0.94427	0.999835	-0.0856367	0.307854	0.998764
HMDB39537	18-Hydroxy-16-tritriacontanone	-0.00932876	0.944874	0.999835	-0.137854	0.430941	0.998764
HMDB37904	Madlongiside C	-0.00807605	0.94506	0.999835	-0.00327574	0.976726	0.998764
HMDB01434	3-Methoxytyrosine	0.0119361	0.945714	0.999835	-0.0399712	0.841666	0.998764
HMDB33393	C.I. Food Black 2	0.0065585	0.946357	0.999835	0.0819173	0.545089	0.998764
HMDB11113	OPC4-CoA	0.00914952	0.946663	0.999835	-0.064587	0.549497	0.998764
HMDB31336	(Z)-9-Cycloheptadecen-1-one	0.00799054	0.947109	0.999835	-0.0773324	0.524917	0.998764
HMDB10338	11-Oxo-androsterone glucuronide	-0.00585942	0.947269	0.999835	0.0190418	0.865931	0.998764
HMDB32674	(Z,Z)-2,9,16-Heptadecatriene-4,6-diyn-8-ol	0.00544464	0.947454	0.999835	0.0278188	0.780055	0.998764
HMDB01890	Acetylcysteine	0.00808886	0.947513	0.999835	0.0540306	0.658126	0.998764
HMDB00947	Undecanoic acid	0.00692928	0.948025	0.999835	-0.0575185	0.659775	0.998764
HMDB40270	Diethylhexyl adipate	0.00557609	0.949764	0.999835	-0.0434714	0.724281	0.998764
HMDB36292	Campesterol 6'-(9Z-octadecenoyl)-glucoside	-0.0078222	0.950331	0.999835	0.00505162	0.971196	0.998764
HMDB33217	(2xi,6xi)-7-Methyl-3-methylene-1,2,6,7-octanetetrol	-0.00554367	0.950441	0.999835	-0.0588157	0.591663	0.998764
HMDB00048	Disaccharide	0.013338	0.95078	0.999835	-0.116502	0.50296	0.998764
HMDB34626	1-(3,4-Dimethoxyphenyl)-1,2-ethanediol 1-O-b-D-glucoside	-0.00550258	0.950878	0.999835	0.0789567	0.512628	0.998764
HMDB10381	LysoPC(15:0)	0.00735066	0.95126	0.999835	0.17178	0.207752	0.998764
HMDB31658	Hydroxy-valine	-0.00569277	0.951488	0.999835	-0.0795606	0.475774	0.998764
HMDB10400	LysoPC(22:2(13Z,16Z))	-0.00824879	0.952635	0.999835	-0.0465775	0.679229	0.998764
HMDB11153	MG(P-18:0e/0:0/0:0)	0.00700651	0.952657	0.999835	-0.112046	0.422938	0.998764
HMDB14964	Natamycin	0.00623483	0.953215	0.999835	0.0209792	0.827675	0.998764
HMDB02230	C29:0	0.00743792	0.953763	0.999835	-0.1013	0.540686	0.998764
HMDB38073	Octadecyl fumarate	-0.00719496	0.954115	0.999835	-0.0354238	0.775089	0.998764
HMDB00544	5-Hydroxymethyl-4-methyluracil	-0.00584089	0.954563	0.999835	-0.030565	0.809418	0.998764
HMDB31465	Methyl-[10]-shogaol	-0.00649441	0.956566	0.999835	-0.106054	0.375934	0.998764
HMDB01970	3-Methyluric acid	0.00523941	0.957029	0.999835	-0.123832	0.259045	0.998764
HMDB11482	LysoPE(0:0/20:1(11Z))	-0.00577453	0.957079	0.999835	0.119404	0.279161	0.998764
HMDB11481	LysoPE(0:0/20:0)	-0.00576959	0.958541	0.999835	0.0823692	0.514956	0.998764
HMDB11558	MG(0:0/24:0/0:0)	-0.0060559	0.958885	0.999835	-0.135917	0.30795	0.998764
HMDB01659	Acetone	0.00554827	0.959268	0.999835	-0.0561531	0.592072	0.998764
HMDB59744	3,4-Methyleneazelaic acid	-0.00485426	0.960453	0.999835	0.0109907	0.920119	0.998764
HMDB31304	Osmundalin	-0.00460142	0.960643	0.999835	0.224734	0.0559956	0.998764
HMDB37843	N-(1-Deoxy-1-fructosyl)threonine	0.0054867	0.961862	0.999835	0.0400251	0.709564	0.998764
HMDB02039	Acetone cyanohydrin	-0.00699599	0.961868	0.999835	0.00916738	0.943433	0.998764
HMDB29234	N-[4'-hydroxy-(E)-cinnamoyl]-L-aspartic acid	0.00722506	0.962619	0.999835	-0.155793	0.386499	0.998764
HMDB08556	PC(22:0/P-18:1(11Z))	0.00549726	0.964083	0.999835	-0.0910661	0.560317	0.998764
HMDB39536	4-Hydroxy-16,18-tritriacontanedione	0.00544899	0.965034	0.999835	-0.121876	0.391654	0.998764
HMDB38713	Erythrinasinate A	-0.0055478	0.965088	0.999835	0.0662883	0.658286	0.998764
HMDB02126	27-Nor-5b-cholestane-3a,7a,12a,24,25-pentol	-0.00397138	0.966355	0.999835	-0.00824009	0.945512	0.998764
HMDB32742	Di-O-methylcrenatin	-0.00426184	0.966469	0.999835	0.116734	0.27901	0.998764
HMDB33685	alpha-Tocopherol succinate	0.00390585	0.966611	0.999835	0.000269925	0.998048	0.999896
HMDB00840	Salicyluric acid	-0.00444167	0.966971	0.999835	0.0165524	0.891198	0.998764
HMDB34086	Dolicholide	-0.00358831	0.967504	0.999835	-0.0606164	0.547813	0.998764
HMDB00277	Sphingosine 1-phosphate	-0.00444989	0.967639	0.999835	-0.0258353	0.845485	0.998764
HMDB31111	5,10-Pentadecadien-1-ol	0.00405694	0.967697	0.999835	-0.161226	0.185635	0.998764
HMDB00175	IMP	-0.00546978	0.969341	0.999835	-0.167382	0.388269	0.998764
HMDB30988	5-(2-Methylpropyl)tetrahydro-2-oxo-3-furancarboxylic acid	0.00325851	0.970174	0.999835	-0.0253369	0.836887	0.998764
HMDB00022	3-Methoxytyramine	-0.00342426	0.970547	0.999835	0.0276632	0.811186	0.998764
HMDB03254	Muramic acid	0.00864505	0.970636	0.999835	0.152073	0.51909	0.998764
HMDB01923	Naproxen	0.00358681	0.971342	0.999835	-0.0505702	0.642867	0.998764
HMDB13816	2,4-Di-tert-butylphenol	-0.00300123	0.971815	0.999835	-0.122436	0.200944	0.998764
HMDB01564	CDP-ethanolamine	0.00415808	0.974092	0.999835	0.0405544	0.748179	0.998764
HMDB34645	22-Acetylpriverogenin B	0.00280905	0.974591	0.999835	0.184984	0.0998164	0.998764
HMDB31700	1-(Malonylamino)cyclopropanecarboxylic acid	-0.00340042	0.975355	0.999835	0.0626645	0.616716	0.998764
HMDB39540	Cerebronic acid	0.00333832	0.975454	0.999835	-0.105713	0.371317	0.998764
HMDB14792	Latanoprost	0.00249584	0.976454	0.999835	0.0135217	0.917842	0.998764
HMDB29191	5'-(3',4'-Dihydroxyphenyl)-gamma-valerolactone sulfate	-0.00214781	0.977655	0.999835	-0.0652363	0.516973	0.998764
HMDB01976	C22:5	-0.00327993	0.977681	0.999835	0.092153	0.491169	0.998764
HMDB59613	7-Methylguanosine 5'-diphosphate	0.00283938	0.978478	0.999835	0.0624001	0.587272	0.998764
HMDB00251	Taurine	0.00299665	0.978532	0.999835	0.0263176	0.852843	0.998764
HMDB07027	DG(14:0/20:5(5Z,8Z,11Z,14Z,17Z)/0:0)	-0.00335073	0.97908	0.999835	0.0145374	0.874305	0.998764
HMDB36893	Gibberellin A75	-0.00238747	0.979246	0.999835	-0.133111	0.363422	0.998764
HMDB41032	25-Methyl-21-tritriacontene-1,9,11-triol	0.0029668	0.98076	0.999835	-0.116022	0.439244	0.998764
HMDB33444	15-Acetyl-4-deoxynivalenol	-0.00265133	0.981016	0.999835	0.134534	0.237749	0.998764
HMDB13205	9-Decenoylcarnitine	0.00232662	0.981941	0.999835	0.00246548	0.989278	0.998764
HMDB14635	Fosinopril	0.00204257	0.982731	0.999835	-0.0446483	0.634345	0.998764
HMDB02127	3-Mercaptolactate	0.00209351	0.983386	0.999835	0.0468162	0.68612	0.998764
HMDB00535	Hexanoic acid	0.00208092	0.983513	0.999835	-0.0237439	0.831054	0.998764
HMDB40046	1-(2,3-Dihydro-1H-pyrrolizin-5-yl)-1,4-pentanedione	-0.00326297	0.984813	0.999835	-0.0811452	0.556506	0.998764
HMDB00444	Furoic acid	-0.00157893	0.984841	0.999835	0.105018	0.442451	0.998764
HMDB29987	C30:0	-0.00229404	0.986227	0.999835	-0.0697734	0.681481	0.998764
HMDB28818	Glutamyl-Glutamate	0.00192559	0.986432	0.999835	0.0676385	0.541914	0.998764
HMDB29680	2,6-Dimethoxy-4-methylphenol	-0.00183829	0.987238	0.999835	-0.131324	0.210462	0.998764
HMDB14098	5'-Hydroxytenoxicam	0.00172835	0.987428	0.999835	0.0596893	0.631764	0.998764
HMDB01928	Hydrochlorothiazide	-0.00172171	0.987647	0.999835	0.344225	0.0282312	0.969233
HMDB00709	L-Cysteinylglycine disulfide	0.00163831	0.988628	0.999835	-0.0674411	0.532565	0.998764
HMDB04461	Benzamide	-0.00139193	0.988845	0.999835	0.123128	0.322788	0.998764
HMDB00638	Dodecanoic acid (FA12:0)	-0.00126705	0.989599	0.999835	-0.0118522	0.922508	0.998764
HMDB00042	Acetatic acid	-0.00115016	0.989616	0.999835	0.044226	0.642562	0.998764
HMDB35538	C28:1	-0.00160772	0.989646	0.999835	-0.0280671	0.845262	0.998764
HMDB59911	Paracetamol sulfate	-0.00132171	0.990135	0.999835	0.0418038	0.765296	0.998764
HMDB00118	Homovanillic acid	-0.00101785	0.990553	0.999835	-0.0110262	0.908516	0.998764
HMDB30968	Benzofuran	-0.00100604	0.991728	0.999835	-0.0554426	0.623547	0.998764
HMDB00359	3a,7a-Dihydroxycoprostanic acid	0.00113433	0.991886	0.999835	-0.0173187	0.92663	0.998764
HMDB28718	Arginyl-Serine	0.000845472	0.99282	0.999835	-0.0318457	0.715889	0.998764
HMDB11483	LysoPE(0:0/20:2(11Z,14Z))	0.000853542	0.993588	0.999835	0.18273	0.136224	0.998764
HMDB05015	Gabapentin	0.000659372	0.995135	0.999835	-0.057235	0.58361	0.998764
HMDB30234	Xanthohumol C	-0.000572235	0.995722	0.999835	0.0356259	0.7504	0.998764
HMDB30227	5-Methoxycanthin-6-one	0.00056816	0.995754	0.999835	0.553888	0.0258363	0.969233
HMDB00453	Delta-Hexanolactone	-0.000557474	0.995848	0.999835	0.0201003	0.857477	0.998764
HMDB04259	Acetyl-N-formyl-5-methoxykynurenamine	0.000459095	0.996383	0.999835	0.17757	0.128994	0.998764
HMDB02201	Calystegin B2	-0.00050647	0.997374	0.999835	0.0935885	0.471916	0.998764
HMDB41176	(3S,5R,6S,7E,9x)-7-Megastigmene-3,6,9-triol 9-glucoside	-0.000293997	0.997548	0.999835	0.0802481	0.556787	0.998764
HMDB13825	4-(1,1,3,3-Tetramethylbutyl)-phenol	-0.000185263	0.99834	0.999835	0.00765218	0.935471	0.998764
HMDB29887	Sorbitan palmitate	0.000190688	0.998441	0.999835	-0.0505736	0.614792	0.998764
HMDB29670	Epoxyeremopetasinorol	-0.000148313	0.998986	0.999835	-0.0825761	0.544323	0.998764
HMDB07017	DG(14:0/18:3(6Z,9Z,12Z)/0:0)	-0.000116662	0.999199	0.999835	0.0140106	0.910356	0.998764
HMDB06246	C24:4	-3.19388e-05	0.999749	0.999835	0.0550888	0.626184	0.998764
HMDB40565	Aloesol 7-glucoside	-1.96216e-05	0.999835	0.999835	0.277086	0.0280458	0.969233
