# Supplementary material for: Molecular pathways behind acquired obesity: Adipose tissue and skeletal muscle multiomics in monozygotic twin pairs discordant for BMI
Source: Cell Rep Med. 2021 Mar 30;2(4):100226. doi: 10.1016/j.xcrm.2021.100226 (PMC8080113; doi:10.1016/j.xcrm.2021.100226)
Supplement: Table S4. Differential protein analysis in skeletal muscle between co-twins, related to Figures 4 and 6 — Differential protein analysis in skeletal muscle that associated with heavier compared with leaner co-twin within each sample (n = 48 twin pairs). We adjusted the regression model for the sex, age group and diabetes status of individuals. To ensure pairwise comparisons between the twins, we used family ID as an identifier. Nominal p < 0.05 was considered statistically significant. [file mmc5.xlsx]

## Sheet: Table S4. SkM proteomics
Supplemental Table 4. Differentially expressed protein analysis in skeletal muscle between co-twins. Related to figures 4 and 6.
Differential protein analysis in skeletal muscle that associated with heavier compared with leaner co-twin within each sample (n = 48 twin pairs). We adjusted the regression model for the sex, age group and diabetes status of individuals. To ensure pairwise comparisons between the twins, we used family ID as an identifier. Nominal p < 0.05 was considered statistically significant.
Protein ID	Associated gene	Protein name	Log2FC	Nominal p value	FDR p value
P35754	GLRX	Glutaredoxin-1	0.223982	0.00157786	0.829121
Q96EQ0	SGTB	Small glutamine-rich tetratricopeptide repeat-containing protein beta	3.71153	0.00273712	0.829121
O75400	PRPF40A	Pre-mRNA-processing factor 40 homolog A	3.54424	0.00280424	0.829121
P78345	RPP38	Ribonuclease P protein subunit p38	2.41395	0.00667667	0.933796
Q9NTK5	OLA1	Obg-like ATPase 1	0.166984	0.00775117	0.933796
P02511	CRYAB	Alpha-crystallin B chain	2.45936	0.00808443	0.933796
P08237	PFKM	ATP-dependent 6-phosphofructokinase, muscle type	0.200352	0.008212	0.933796
P07205	PGK2	Phosphoglycerate kinase 2	0.206397	0.0089874	0.933796
P52272	HNRNPM	Heterogeneous nuclear ribonucleoprotein M	1.94236	0.0100731	0.933796
P02790	HPX	Hemopexin	2.41654	0.0133454	0.933796
P35573	AGL	Glycogen debranching enzyme	0.178534	0.0137553	0.933796
Q92734	TFG	Protein TFG	-4.15834	0.0170682	0.933796
Q01813	PFKP	ATP-dependent 6-phosphofructokinase, platelet type	1.68623	0.0195521	0.933796
O14983	ATP2A1	Sarcoplasmic/endoplasmic reticulum calcium ATPase 1	0.222357	0.020104	0.933796
Q13228	SELENBP1	Methanethiol oxidase	0.146018	0.0202167	0.933796
Q9BSH4	TACO1	Translational activator of cytochrome c oxidase 1	0.171735	0.0203827	0.933796
P00338	LDHA	L-lactate dehydrogenase A chain	0.29794	0.0214625	0.933796
Q9Y265	RUVBL1	RuvB-like 1	2.66914	0.0220767	0.933796
P09382	LGALS1	Galectin-1	0.167655	0.0221633	0.933796
Q02952	AKAP12	A-kinase anchor protein 12	2.17488	0.0248571	0.933796
Q10567	AP1B1	AP-1 complex subunit beta-1	2.01711	0.02596	0.933796
P49773	HINT1	Histidine triad nucleotide-binding protein 1	0.132918	0.0280859	0.933796
P46783	RPS10	40S ribosomal protein S10	-1.40637	0.0282924	0.933796
Q9H0U4	RAB1B	Ras-related protein Rab-1B	3.08792	0.0284149	0.933796
Q99623	PHB2	Prohibitin-2	1.83249	0.0290137	0.933796
Q9NZ45	CISD1	CDGSH iron-sulfur domain-containing protein 1	-2.27732	0.0304917	0.933796
Q8WYA0	IFT81	Intraflagellar transport protein 81 homolog	2.09749	0.0338809	0.933796
Q7Z4Y8	ATP5L2	ATP synthase subunit g 2, mitochondrial	1.52579	0.0375611	0.933796
Q9Y4X1	UGT2A1	UDP-glucuronosyltransferase 2A1	2.95106	0.0381057	0.933796
O14531	DPYSL4	Dihydropyrimidinase-related protein 4	1.97309	0.0392345	0.933796
P00387	CYB5R3	NADH-cytochrome b5 reductase 3	-2.33261	0.0407138	0.933796
P07900	HSP90AA1	Heat shock protein HSP 90-alpha	1.97024	0.0418181	0.933796
P52895	AKR1C2	Aldo-keto reductase family 1 member C2	0.132403	0.041887	0.933796
O75369	FLNB	Filamin-B	-1.96329	0.0425914	0.933796
P24666	ACP1	Low molecular weight phosphotyrosine protein phosphatase	2.30404	0.0430779	0.933796
Q9Y6M1	IGF2BP2	Insulin-like growth factor 2 mRNA-binding protein 2	3.23162	0.0431291	0.933796
Q8NDF8	PAPD5	Non-canonical poly(A) RNA polymerase PAPD5	1.40109	0.0434695	0.933796
P14649	MYL6B	Myosin light chain 6B	-1.37514	0.0438977	0.933796
O14732	IMPA2	Inositol monophosphatase 2	2.16418	0.0443212	0.933796
P78417	GSTO1	Glutathione S-transferase omega-1	-0.109987	0.0446135	0.933796
P49411	TUFM	Elongation factor Tu, mitochondrial	2.61825	0.0453783	0.933796
Q9P0K7	RAI14	Ankycorbin	3.07696	0.0477465	0.933796
Q99497	PARK7	Protein/nucleic acid deglycase DJ-1	0.141945	0.0487887	0.933796
Q13162	PRDX4	Peroxiredoxin-4	0.134951	0.0533698	0.933796
Q9HCP0	CSNK1G1	Casein kinase I isoform gamma-1	3.32586	0.0545353	0.933796
P68402	PAFAH1B2	Platelet-activating factor acetylhydrolase IB subunit beta	-1.39348	0.0550264	0.933796
O14556	GAPDHS	Glyceraldehyde-3-phosphate dehydrogenase, testis-specific	0.720328	0.0558684	0.933796
P08590	MYL3	Myosin light chain 3	-0.274616	0.0569374	0.933796
P54652	HSPA2	Heat shock-related 70 kDa protein 2	0.998475	0.0576075	0.933796
P49815	TSC2	Tuberin	1.10968	0.0585591	0.933796
Q9Y2H6	FNDC3A	Fibronectin type-III domain-containing protein 3A	2.60649	0.0592558	0.933796
Q8N983	MRPL43	39S ribosomal protein L43, mitochondrial	1.04599	0.0619738	0.933796
Q96DG6	CMBL	Carboxymethylenebutenolidase homolog	1.55862	0.06221	0.933796
P36871	PGM1	Phosphoglucomutase-1	0.142703	0.0626135	0.933796
P48735	IDH2	Isocitrate dehydrogenase [NADP], mitochondrial	1.00609	0.062896	0.933796
P0CG48	UBC	Polyubiquitin-C	1.2491	0.0641716	0.933796
Q9NPQ8	RIC8A	Synembryn-A	2.07182	0.0653358	0.933796
O75083	WDR1	WD repeat-containing protein 1	1.02882	0.0664117	0.933796
Q9Y6R7	FCGBP	IgGFc-binding protein	1.04919	0.0667251	0.933796
Q9NW82	WDR70	WD repeat-containing protein 70	2.45314	0.0691942	0.933796
P21695	GPD1	Glycerol-3-phosphate dehydrogenase [NAD(+)], cytoplasmic	0.154844	0.0695769	0.933796
P62753	RPS6	40S ribosomal protein S6	2.36583	0.0702076	0.933796
P51884	LUM	Lumican	1.32401	0.0725802	0.933796
P30566	ADSL	Adenylosuccinate lyase	2.0489	0.0736787	0.933796
P51608	MECP2	Methyl-CpG-binding protein 2	2.3471	0.0738172	0.933796
Q9C0J8	WDR33	pre-mRNA 3' end processing protein WDR33	-1.81654	0.0757123	0.933796
Q16775	HAGH	Hydroxyacylglutathione hydrolase, mitochondrial	-0.984514	0.0769835	0.933796
O43396	TXNL1	Thioredoxin-like protein 1	0.94498	0.077083	0.933796
Q16836	HADH	Hydroxyacyl-coenzyme A dehydrogenase, mitochondrial	0.900161	0.0772735	0.933796
P10644	PRKAR1A	cAMP-dependent protein kinase type I-alpha regulatory subunit	1.49302	0.0773694	0.933796
Q9Y6C9	MTCH2	Mitochondrial carrier homolog 2	1.49314	0.0774116	0.933796
P51649	ALDH5A1	Succinate-semialdehyde dehydrogenase, mitochondrial	0.144998	0.0808728	0.933796
Q96RU3	FNBP1	Formin-binding protein 1	0.989665	0.0815783	0.933796
P61077	UBE2D3	Ubiquitin-conjugating enzyme E2 D3	1.33928	0.0826537	0.933796
Q9BUF5	TUBB6	Tubulin beta-6 chain (Tubulin beta class V)	2.49039	0.0847912	0.933796
F6W5V1	FAM47E-STBD1	FAM47E-STBD1 readthrough	1.33441	0.0853191	0.933796
P51858	HDGF	Hepatoma-derived growth factor	1.55965	0.0889825	0.933796
O75116	ROCK2	Rho-associated protein kinase 2	-1.63122	0.0894453	0.933796
O75410	TACC1	Transforming acidic coiled-coil-containing protein 1	-2.39221	0.0904107	0.933796
P99999	CYCS	Cytochrome c	-0.169606	0.0904597	0.933796
O43660	PLRG1	Pleiotropic regulator 1	2.18433	0.0920913	0.933796
Q9ULJ3	ZBTB21	Zinc finger and BTB domain-containing protein 21	2.04211	0.0926553	0.933796
Q9UQM7	CAMK2A	Calcium/calmodulin-dependent protein kinase type II subunit alpha	1.14943	0.0935001	0.933796
Q8TD55	PLEKHO2	Pleckstrin homology domain-containing family O member 2	2.09157	0.0945507	0.933796
Q9H8W4	PLEKHF2	Pleckstrin homology domain-containing family F member 2	1.75096	0.0996054	0.933796
Q9Y6W5	WASF2	Wiskott-Aldrich syndrome protein family member 2	1.75951	0.09974	0.933796
P62258	YWHAE	14-3-3 protein epsilon	1.12678	0.0997532	0.933796
Q9H267	VPS33B	Vacuolar protein sorting-associated protein 33B	0.14132	0.0998682	0.933796
Q99829	CPNE1	Copine-1	1.8826	0.10057	0.933796
O95602	POLR1A	DNA-directed RNA polymerase I subunit RPA1	1.75691	0.100719	0.933796
P49005	POLD2	DNA polymerase delta subunit 2	1.71406	0.102655	0.933796
Q9NSU2	TREX1	Three-prime repair exonuclease 1	1.60239	0.104831	0.933796
P00918	CA2	Carbonic anhydrase 2	0.182258	0.105281	0.933796
Q9GZT4	SRR	Serine racemase	2.6211	0.106328	0.933796
O75795	UGT2B17	UDP-glucuronosyltransferase 2B17	2.22646	0.106844	0.933796
Q9H6T3	RPAP3	RNA polymerase II-associated protein 3	-1.19547	0.110412	0.933796
O75880	SCO1	Protein SCO1 homolog, mitochondrial	-1.64988	0.11251	0.933796
P05787	KRT8	Keratin, type II cytoskeletal 8	1.37263	0.113363	0.933796
P17858	PFKL	ATP-dependent 6-phosphofructokinase, liver type	0.100297	0.113828	0.933796
O15027	SEC16A	Protein transport protein Sec16A	-1.44381	0.114469	0.933796
P14625	HSP90B1	Endoplasmin	1.08695	0.116163	0.933796
Q99715	COL12A1	Collagen alpha-1(XII) chain	1.93854	0.11716	0.933796
P53597	SUCLG1	Succinate--CoA ligase [ADP/GDP-forming] subunit alpha, mitochondrial	1.56707	0.117286	0.933796
Q86Y39	NDUFA11	NADH dehydrogenase [ubiquinone] 1 alpha subcomplex subunit 11	0.920672	0.117416	0.933796
Q9UKU0	ACSL6	Long-chain-fatty-acid--CoA ligase 6	1.57038	0.117883	0.933796
P30043	BLVRB	Flavin reductase (NADPH)	-1.25678	0.118032	0.933796
P53007	SLC25A1	Tricarboxylate transport protein, mitochondrial	2.34558	0.118153	0.933796
P13645	KRT10	Keratin, type I cytoskeletal 10	1.83952	0.118347	0.933796
Q9BR76	CORO1B	Coronin-1B	1.21526	0.119032	0.933796
P08865	RPSA	40S ribosomal protein SA	0.838458	0.119559	0.933796
O75367	H2AFY	Core histone macro-H2A.1	-2.55909	0.119709	0.933796
P30613	PKLR	Pyruvate kinase PKLR	0.61792	0.120429	0.933796
O43678	NDUFA2	NADH dehydrogenase [ubiquinone] 1 alpha subcomplex subunit 2	1.25548	0.120857	0.933796
P54855	UGT2B15	UDP-glucuronosyltransferase 2B15	1.67631	0.121582	0.933796
Q9Y6K8	AK5	Adenylate kinase isoenzyme 5	0.136019	0.121623	0.933796
P31937	HIBADH	3-hydroxyisobutyrate dehydrogenase, mitochondrial	-0.865702	0.123568	0.933796
Q13451	FKBP5	Peptidyl-prolyl cis-trans isomerase FKBP5	0.913863	0.124691	0.933796
P27986	PIK3R1	Phosphatidylinositol 3-kinase regulatory subunit alpha	1.16589	0.125949	0.933796
P24298	GPT	Alanine aminotransferase 1	2.01075	0.126776	0.933796
P40818	USP8	Ubiquitin carboxyl-terminal hydrolase 8	1.28516	0.126965	0.933796
P08133	ANXA6	Annexin A6	0.0873703	0.128079	0.933796
P21359	NF1	Neurofibromin	1.33347	0.129742	0.933796
Q9Y2X7	GIT1	ARF GTPase-activating protein GIT1	-2.12799	0.131309	0.933796
P55809	OXCT1	Succinyl-CoA:3-ketoacid coenzyme A transferase 1, mitochondrial	1.39433	0.131911	0.933796
P50402	EMD	Emerin	1.866	0.13273	0.933796
P14621	ACYP2	Acylphosphatase-2	0.888445	0.13434	0.933796
Q9H0D6	XRN2	5'-3' exoribonuclease 2	-2.18069	0.13444	0.933796
Q14204	DYNC1H1	Cytoplasmic dynein 1 heavy chain 1	1.98827	0.136065	0.933796
P13637	ATP1A3	Sodium/potassium-transporting ATPase subunit alpha-3	2.05671	0.140138	0.933796
Q8N163	CCAR2	Cell cycle and apoptosis regulator protein 2	1.48402	0.140218	0.933796
Q15582	TGFBI	Transforming growth factor-beta-induced protein ig-h3	-1.79561	0.141771	0.933796
P01111	NRAS	GTPase Nras	-0.878983	0.143273	0.933796
O43813	LANCL1	LanC-like protein 1	1.44504	0.143455	0.933796
P09086	POU2F2	POU domain, class 2, transcription factor 2	0.0953847	0.144455	0.933796
P18669	PGAM1	Phosphoglycerate mutase 1	0.118599	0.146227	0.933796
P60900	PSMA6	Proteasome subunit alpha type-6	0.797451	0.147457	0.933796
P14618	PKM	Pyruvate kinase PKM	0.678991	0.148431	0.933796
Q9NZU5	LMCD1	LIM and cysteine-rich domains protein 1	0.691524	0.15011	0.933796
Q9GZV4	EIF5A2	Eukaryotic translation initiation factor 5A-2	0.694597	0.150583	0.933796
P24534	EEF1B2	Elongation factor 1-beta	1.28986	0.153192	0.933796
Q14974	KPNB1	Importin subunit beta-1	1.78354	0.155242	0.933796
P24539	ATP5F1	ATP synthase F(0) complex subunit B1, mitochondrial	0.693525	0.156177	0.933796
Q9HBG6	IFT122	Intraflagellar transport protein 122 homolog	1.43574	0.156551	0.933796
P07864	LDHC	L-lactate dehydrogenase C chain	0.144531	0.156884	0.933796
Q9BU23	LMF2	Lipase maturation factor 2	0.606032	0.157377	0.933796
O94979	SEC31A	Protein transport protein Sec31A	0.110343	0.158523	0.933796
P19474	TRIM21	E3 ubiquitin-protein ligase TRIM21	0.63777	0.159709	0.933796
P07919	UQCRH	Cytochrome b-c1 complex subunit 6, mitochondrial	0.428274	0.163011	0.933796
P01137	TGFB1	Transforming growth factor beta-1	2.43972	0.164817	0.933796
O00151	PDLIM1	PDZ and LIM domain protein 1	-0.0873304	0.166701	0.933796
P30084	ECHS1	Enoyl-CoA hydratase, mitochondrial	0.853795	0.168002	0.933796
P49753	ACOT2	Acyl-coenzyme A thioesterase 2, mitochondrial	0.767855	0.168541	0.933796
Q9UKE5	TNIK	TRAF2 and NCK-interacting protein kinase	0.0859577	0.16997	0.933796
P07737	PFN1	Profilin-1	0.83882	0.170557	0.933796
P09669	COX6C	Cytochrome c oxidase subunit 6C	0.11729	0.171087	0.933796
P14174	MIF	Macrophage migration inhibitory factor	0.0847691	0.172004	0.933796
Q5VTE0	EEF1A1P5	Putative elongation factor 1-alpha-like 3	0.11025	0.172121	0.933796
P18858	LIG1	DNA ligase 1	0.512056	0.172519	0.933796
P10515	DLAT	Dihydrolipoyllysine-residue acetyltransferase component of pyruvate dehydrogenase complex, mitochondrial	0.686127	0.17316	0.933796
P15954	COX7C	Cytochrome c oxidase subunit 7C, mitochondrial	0.821917	0.176448	0.933796
O43251	RBFOX2	RNA binding protein fox-1 homolog 2	-0.87989	0.178379	0.933796
P55084	HADHB	Trifunctional enzyme subunit beta, mitochondrial	0.106114	0.178575	0.933796
P68133	ACTA1	Actin, alpha skeletal muscle	0.184327	0.179025	0.933796
Q9Y2J8	PADI2	Protein-arginine deiminase type-2	0.439902	0.179107	0.933796
Q9BZE4	GTPBP4	Nucleolar GTP-binding protein 1	1.4077	0.179857	0.933796
Q9UIJ7	AK3	GTP:AMP phosphotransferase AK3, mitochondrial	0.661408	0.180855	0.933796
Q16877	PFKFB4	6-phosphofructo-2-kinase/fructose-2,6-bisphosphatase 4	1.35601	0.185122	0.933796
P07195	LDHB	L-lactate dehydrogenase B chain	-0.124267	0.185366	0.933796
P11217	PYGM	Glycogen phosphorylase, muscle form	0.107221	0.189817	0.933796
Q9NYJ8	TAB2	TGF-beta-activated kinase 1 and MAP3K7-binding protein 2	0.115328	0.194535	0.933796
P08670	VIM	Vimentin	0.538506	0.196059	0.933796
Q5JNZ5	RPS26P11	Putative 40S ribosomal protein S26-like 1	1.20061	0.196614	0.933796
P35237	SERPINB6	Serpin B6	0.928013	0.19769	0.933796
O75923	DYSF	Dysferlin	0.607249	0.197813	0.933796
Q9NVV4	MTPAP	Poly(A) RNA polymerase, mitochondrial	-1.49906	0.19791	0.933796
Q00688	FKBP3	Peptidyl-prolyl cis-trans isomerase FKBP3	1.57889	0.198193	0.933796
P07148	FABP1	Fatty acid-binding protein, liver	0.969772	0.199989	0.933796
P15259	PGAM2	Phosphoglycerate mutase 2	0.806433	0.200061	0.933796
O75208	COQ9	Ubiquinone biosynthesis protein COQ9, mitochondrial	0.571225	0.201506	0.933796
Q04837	SSBP1	Single-stranded DNA-binding protein, mitochondrial	1.41347	0.202497	0.933796
P00568	AK1	Adenylate kinase isoenzyme 1	0.110266	0.202814	0.933796
Q9UGU5	HMGXB4	HMG domain-containing protein 4	1.8783	0.202817	0.933796
Q96Q06	PLIN4	Perilipin-4	0.46408	0.203404	0.933796
Q15029	EFTUD2	116 kDa U5 small nuclear ribonucleoprotein component	0.0750325	0.204269	0.933796
P68371	TUBB4B	Tubulin beta-4B chain	0.367216	0.206956	0.933796
P35908	KRT2	Keratin, type II cytoskeletal 2 epidermal	1.27193	0.208632	0.933796
P30520	ADSS	Adenylosuccinate synthetase isozyme 2	0.546131	0.210567	0.933796
P19827	ITIH1	Inter-alpha-trypsin inhibitor heavy chain H1	1.6936	0.211338	0.933796
Q8WUM0	NUP133	Nuclear pore complex protein Nup133	0.102638	0.211728	0.933796
P31323	PRKAR2B	cAMP-dependent protein kinase type II-beta regulatory subunit	-0.790686	0.213579	0.933796
Q96QF0	RAB3IP	Rab-3A-interacting protein	-0.9875	0.214505	0.933796
P49770	EIF2B2	Translation initiation factor eIF-2B subunit beta	2.10983	0.216403	0.933796
Q16891	IMMT	MICOS complex subunit MIC60	1.35781	0.217176	0.933796
Q02878	RPL6	60S ribosomal protein L6	1.36476	0.218081	0.933796
Q9Y490	TLN1	Talin-1	1.1613	0.218098	0.933796
Q9NRX4	PHPT1	14 kDa phosphohistidine phosphatase	1.15127	0.218541	0.933796
Q15722	LTB4R	Leukotriene B4 receptor 1	1.47412	0.218779	0.933796
Q13177	PAK2	Serine/threonine-protein kinase PAK 2	-1.70388	0.220101	0.933796
P52209	PGD	6-phosphogluconate dehydrogenase, decarboxylating	-0.118644	0.22191	0.933796
P54577	YARS	Tyrosine--tRNA ligase, cytoplasmic	0.759146	0.222747	0.933796
Q9UDW1	UQCR10	Cytochrome b-c1 complex subunit 9	0.932952	0.222938	0.933796
P63261	ACTG1	Actin, cytoplasmic 2	0.637651	0.223377	0.933796
Q9H7D0	DOCK5	Dedicator of cytokinesis protein 5	-1.80854	0.223657	0.933796
P60660	MYL6	Myosin light polypeptide 6	-0.141843	0.224482	0.933796
Q14240	EIF4A2	Eukaryotic initiation factor 4A-II	-0.446402	0.225629	0.933796
P01011	SERPINA3	Alpha-1-antichymotrypsin	-1.3784	0.227738	0.933796
P11310	ACADM	Medium-chain specific acyl-CoA dehydrogenase, mitochondrial	1.42195	0.231668	0.933796
P02452	COL1A1	Collagen alpha-1(I) chain	0.103322	0.231873	0.933796
Q9P2E9	RRBP1	Ribosome-binding protein 1	1.78873	0.232414	0.933796
NA	iRT_protein	NA	0.11761	0.23302	0.933796
P0CG39	POTEJ	POTE ankyrin domain family member J	0.143992	0.233717	0.933796
Q15833	STXBP2	Syntaxin-binding protein 2	-1.46715	0.234243	0.933796
P29803	PDHA2	Pyruvate dehydrogenase E1 component subunit alpha, testis-specific form, mitochondrial	1.14088	0.235022	0.933796
Q13501	SQSTM1	Sequestosome-1	1.84652	0.235063	0.933796
P05155	SERPING1	Plasma protease C1 inhibitor	1.03695	0.239554	0.933796
P02763	ORM1	Alpha-1-acid glycoprotein 1	0.200982	0.241283	0.933796
Q6IS14	EIF5AL1	Eukaryotic translation initiation factor 5A-1-like	-0.0720579	0.241685	0.933796
O00217	NDUFS8	NADH dehydrogenase [ubiquinone] iron-sulfur protein 8, mitochondrial	-0.446341	0.243518	0.933796
P49721	PSMB2	Proteasome subunit beta type-2	0.541215	0.243672	0.933796
P02647	APOA1	Apolipoprotein A-I	-1.38083	0.246727	0.933796
P08758	ANXA5	Annexin A5	-0.936974	0.24677	0.933796
P49454	CENPF	Centromere protein F	1.22106	0.248783	0.933796
P38646	HSPA9	Stress-70 protein, mitochondrial	0.374068	0.249199	0.933796
Q8N8S7	ENAH	Protein enabled homolog	0.905375	0.249551	0.933796
P00558	PGK1	Phosphoglycerate kinase 1	0.0995455	0.249685	0.933796
P04075	ALDOA	Fructose-bisphosphate aldolase A	0.113983	0.25306	0.933796
Q13642	FHL1	Four and a half LIM domains protein 1	0.103048	0.254391	0.933796
Q99570	PIK3R4	Phosphoinositide 3-kinase regulatory subunit 4	-1.52876	0.255153	0.933796
P28838	LAP3	Cytosol aminopeptidase	-0.521939	0.257049	0.933796
Q9H7C9	AAMDC	Mth938 domain-containing protein	0.115713	0.258891	0.933796
Q9UKX2	MYH2	Myosin-2	0.495776	0.259844	0.933796
P22061	PCMT1	Protein-L-isoaspartate	0.0584052	0.260125	0.933796
Q9Y5Y6	ST14	Suppressor of tumorigenicity 14 protein	1.80512	0.261611	0.933796
Q8N465	D2HGDH	D-2-hydroxyglutarate dehydrogenase, mitochondrial	1.04636	0.263674	0.933796
P17612	PRKACA	cAMP-dependent protein kinase catalytic subunit alpha	0.538483	0.263726	0.933796
Q58FF7	HSP90AB3P	Putative heat shock protein HSP 90-beta-3	0.553278	0.264354	0.933796
P0CG38	POTEI	POTE ankyrin domain family member I	0.109429	0.265372	0.933796
P30041	PRDX6	Peroxiredoxin-6	0.0769811	0.266772	0.933796
Q9NSV4	DIAPH3	Protein diaphanous homolog 3	1.33543	0.267009	0.933796
Q9NWY4	HPF1	Histone PARylation factor 1	-1.67724	0.269881	0.933796
P07108	DBI	Acyl-CoA-binding protein	0.399892	0.270081	0.933796
P00739	HPR	Haptoglobin-related protein	0.813066	0.271344	0.933796
Q6ZMR3	LDHAL6A	L-lactate dehydrogenase A-like 6A	0.945189	0.27213	0.933796
Q9NXS2	QPCTL	Glutaminyl-peptide cyclotransferase-like protein	1.57758	0.272763	0.933796
P50213	IDH3A	Isocitrate dehydrogenase [NAD] subunit alpha, mitochondrial	-0.652747	0.2735	0.933796
Q8NHM4	PRSS3P2	Putative trypsin-6	0.554906	0.276458	0.933796
Q6S8J3	POTEE	POTE ankyrin domain family member E	0.642196	0.276463	0.933796
Q93034	CUL5	Cullin-5	-0.451855	0.278462	0.933796
O95399	UTS2	Urotensin-2	0.693918	0.279691	0.933796
P55268	LAMB2	Laminin subunit beta-2	1.21604	0.279877	0.933796
P35080	PFN2	Profilin-2	0.509681	0.280083	0.933796
Q9C0E2	XPO4	Exportin-4	1.72541	0.280952	0.933796
Q15149	PLEC	Plectin	1.30598	0.281043	0.933796
Q86WA8	LONP2	Lon protease homolog 2, peroxisomal	1.76312	0.281535	0.933796
P17152	TMEM11	Transmembrane protein 11, mitochondrial	0.908358	0.281624	0.933796
Q6IBS0	TWF2	Twinfilin-2	-1.31297	0.282436	0.933796
Q9HCC0	MCCC2	Methylcrotonoyl-CoA carboxylase beta chain, mitochondrial	1.54241	0.282711	0.933796
Q15746	MYLK	Myosin light chain kinase, smooth muscle	0.558571	0.2837	0.933796
Q86YV6	MYLK4	Myosin light chain kinase family member 4	0.558249	0.283979	0.933796
O43482	OIP5	Protein Mis18-beta	-1.42864	0.284229	0.933796
O75976	CPD	Carboxypeptidase D	0.914474	0.284237	0.933796
Q13428	TCOF1	Treacle protein	1.60415	0.284352	0.933796
O95292	VAPB	Vesicle-associated membrane protein-associated protein B/C	1.10153	0.284488	0.933796
P01024	C3	Complement C3	-1.88084	0.286517	0.933796
P50479	PDLIM4	PDZ and LIM domain protein 4	-0.615776	0.288866	0.933796
Q5T011	SZT2	KICSTOR complex protein SZT2	-0.708299	0.289473	0.933796
P22676	CALB2	Calretinin	1.61767	0.29157	0.933796
P62826	RAN	GTP-binding nuclear protein Ran	0.643173	0.29412	0.933796
O95071	UBR5	E3 ubiquitin-protein ligase UBR5	1.48715	0.294285	0.933796
P41252	IARS	Isoleucine--tRNA ligase, cytoplasmic	-0.468895	0.29435	0.933796
Q12756	KIF1A	Kinesin-like protein KIF1A	0.78122	0.294455	0.933796
A6NMY6	ANXA2P2	Putative annexin A2-like protein	0.971521	0.297028	0.933796
Q9UMS6	SYNPO2	Synaptopodin-2	-1.00551	0.297527	0.933796
O43707	ACTN4	Alpha-actinin-4	-0.63222	0.298631	0.933796
P45880	VDAC2	Voltage-dependent anion-selective channel protein 2	0.350374	0.298633	0.933796
P62805	HIST1H4A	Histone H4	-0.839973	0.300149	0.933796
O43491	EPB41L2	Band 4.1-like protein 2	0.767723	0.300729	0.933796
O14841	OPLAH	5-oxoprolinase	-0.0910026	0.301463	0.933796
Q14739	LBR	Lamin-B receptor	-0.724252	0.301884	0.933796
P25786	PSMA1	Proteasome subunit alpha type-1	1.20568	0.30489	0.933796
Q4G176	ACSF3	Acyl-CoA synthetase family member 3, mitochondrial	-0.858067	0.305816	0.933796
Q15080	NCF4	Neutrophil cytosol factor 4	1.45149	0.306283	0.933796
Q8N5C6	SRBD1	S1 RNA-binding domain-containing protein 1	1.33584	0.306968	0.933796
P01876	IGHA1	Immunoglobulin heavy constant alpha 1	0.429625	0.30946	0.933796
P09417	QDPR	Dihydropteridine reductase	0.9252	0.309553	0.933796
Q9NX63	CHCHD3	MICOS complex subunit MIC19	-1.02996	0.310188	0.933796
Q96G03	PGM2	Phosphoglucomutase-2	0.0853496	0.310275	0.933796
P02675	FGB	Fibrinogen beta chain	-1.35048	0.312026	0.933796
P19367	HK1	Hexokinase-1	0.828268	0.313422	0.933796
P05783	KRT18	Keratin, type I cytoskeletal 18	1.46232	0.315206	0.933796
Q5T5P2	KIAA1217	Sickle tail protein homolog	1.42948	0.315855	0.933796
P43155	CRAT	Carnitine O-acetyltransferase	0.755777	0.315923	0.933796
Q14525	KRT33B	Keratin, type I cuticular Ha3-II	1.67277	0.315983	0.933796
P40939	HADHA	Trifunctional enzyme subunit alpha, mitochondrial	0.0692616	0.318427	0.933796
P07339	CTSD	Cathepsin D	-0.420148	0.318609	0.933796
P18085	ARF4	ADP-ribosylation factor 4	0.492413	0.319468	0.933796
P19823	ITIH2	Inter-alpha-trypsin inhibitor heavy chain H2	0.0924911	0.321118	0.933796
O60341	KDM1A	Lysine-specific histone demethylase 1A	1.48892	0.32333	0.933796
Q00613	HSF1	Heat shock factor protein 1	1.48973	0.323557	0.933796
Q13523	PRPF4B	Serine/threonine-protein kinase PRP4 homolog	-1.35103	0.323921	0.933796
Q9NR12	PDLIM7	PDZ and LIM domain protein 7	1.06526	0.325097	0.933796
Q9UKS6	PACSIN3	Protein kinase C and casein kinase substrate in neurons protein 3	0.955151	0.326881	0.933796
Q9UM07	PADI4	Protein-arginine deiminase type-4	1.52016	0.327221	0.933796
Q1ED39	KNOP1	Lysine-rich nucleolar protein 1	0.915571	0.328518	0.933796
Q04760	GLO1	Lactoylglutathione lyase	0.377906	0.328711	0.933796
Q7L014	DDX46	Probable ATP-dependent RNA helicase DDX46	-1.42781	0.32915	0.933796
Q13637	RAB32	Ras-related protein Rab-32	0.402647	0.329942	0.933796
Q14192	FHL2	Four and a half LIM domains protein 2	0.0832931	0.330205	0.933796
P05413	FABP3	Fatty acid-binding protein, heart	0.094477	0.332345	0.933796
Q16363	LAMA4	Laminin subunit alpha-4	0.0779477	0.332795	0.933796
Q8N0Y7	PGAM4	Probable phosphoglycerate mutase 4	0.0958941	0.333855	0.933796
P56556	NDUFA6	NADH dehydrogenase [ubiquinone] 1 alpha subcomplex subunit 6	1.26107	0.334812	0.933796
Q9H939	PSTPIP2	Proline-serine-threonine phosphatase-interacting protein 2	1.29118	0.335181	0.933796
Q4G0J3	LARP7	La-related protein 7	-0.871065	0.335843	0.933796
P04406	GAPDH	Glyceraldehyde-3-phosphate dehydrogenase	0.0985386	0.335936	0.933796
Q15052	ARHGEF6	Rho guanine nucleotide exchange factor 6	-0.437329	0.337367	0.933796
Q9NYU2	UGGT1	UDP-glucose:glycoprotein glucosyltransferase 1	1.7842	0.337975	0.933796
P28072	PSMB6	Proteasome subunit beta type-6	0.342908	0.338073	0.933796
O95218	ZRANB2	Zinc finger Ran-binding domain-containing protein 2	1.13312	0.338124	0.933796
P35579	MYH9	Myosin-9	0.11573	0.338233	0.933796
Q96T23	RSF1	Remodeling and spacing factor 1	1.03254	0.340874	0.933796
P49588	AARS	Alanine--tRNA ligase, cytoplasmic	1.58496	0.341109	0.933796
P08621	SNRNP70	U1 small nuclear ribonucleoprotein 70 kDa	-0.819382	0.343122	0.933796
Q7LBC6	KDM3B	Lysine-specific demethylase 3B	0.855467	0.345553	0.933796
P03928	MT-ATP8	ATP synthase protein 8	1.26474	0.345878	0.933796
P30044	PRDX5	Peroxiredoxin-5, mitochondrial	1.00418	0.346678	0.933796
Q9UK76	HN1	Jupiter microtubule associated homolog 1	0.0961897	0.34717	0.933796
P06733	ENO1	Alpha-enolase	0.0842511	0.349337	0.933796
P13929	ENO3	Beta-enolase	0.0842511	0.349337	0.933796
P09211	GSTP1	Glutathione S-transferase P	0.0536622	0.350334	0.933796
Q6NZI2	PTRF	Caveolae-associated protein 1	0.333586	0.352983	0.933796
Q7KZ85	SUPT6H	Transcription elongation factor SPT6	-0.959799	0.353634	0.933796
O75323	GBAS	Protein NipSnap homolog 2	-1.23086	0.355092	0.933796
P10768	ESD	S-formylglutathione hydrolase	0.931563	0.356488	0.933796
Q9NVN3	RIC8B	Synembryn-B	0.290841	0.364679	0.933796
Q7KZF4	SND1	Staphylococcal nuclease domain-containing protein 1	-1.24753	0.365055	0.933796
P04424	ASL	Argininosuccinate lyase	0.68269	0.365412	0.933796
O75380	NDUFS6	NADH dehydrogenase [ubiquinone] iron-sulfur protein 6, mitochondrial	-0.333277	0.365856	0.933796
Q3ZCM7	TUBB8	Tubulin beta-8 chain	0.0548629	0.365986	0.933796
P62701	RPS4X	40S ribosomal protein S4, X isoform	0.736071	0.366334	0.933796
A0AV96	RBM47	RNA-binding protein 47	1.1911	0.366678	0.933796
Q13247	SRSF6	Serine/arginine-rich splicing factor 6	0.784665	0.367026	0.933796
Q9Y3A5	SBDS	Ribosome maturation protein SBDS	-0.802921	0.367278	0.933796
Q8NB46	ANKRD52	Serine/threonine-protein phosphatase 6 regulatory ankyrin repeat subunit C	1.21049	0.367414	0.933796
Q96AQ8	MCUR1	Mitochondrial calcium uniporter regulator 1	0.342458	0.367553	0.933796
O14880	MGST3	Microsomal glutathione S-transferase 3	-0.526691	0.368053	0.933796
P13987	CD59	CD59 glycoprotein	0.832857	0.36926	0.933796
A6NHL2	TUBAL3	Tubulin alpha chain-like 3	0.886322	0.369549	0.933796
P12532	CKMT1A	Creatine kinase U-type, mitochondrial	0.110207	0.370879	0.933796
O00757	FBP2	Fructose-1,6-bisphosphatase isozyme 2	0.33026	0.371238	0.933796
Q16851	UGP2	UTP--glucose-1-phosphate uridylyltransferase	-0.0744446	0.372007	0.933796
Q9Y5B9	SUPT16H	FACT complex subunit SPT16	0.443506	0.372482	0.933796
Q86W92	PPFIBP1	Liprin-beta-1	0.072134	0.372921	0.933796
Q9Y6Q9	NCOA3	Nuclear receptor coactivator 3	-0.957435	0.373674	0.933796
P57721	PCBP3	Poly(rC)-binding protein 3	0.29752	0.374101	0.933796
P23526	AHCY	Adenosylhomocysteinase	0.667665	0.374782	0.933796
Q8IY17	PNPLA6	Neuropathy target esterase	1.02456	0.379514	0.938657
Q9UJA5	TRMT6	tRNA (adenine(58)-N(1))-methyltransferase non-catalytic subunit TRM6	0.949112	0.379888	0.938657
P35241	RDX	Radixin	0.0551351	0.380186	0.938657
P31948	STIP1	Stress-induced-phosphoprotein 1	0.391761	0.38449	0.938657
Q8WUF5	PPP1R13L	RelA-associated inhibitor	0.675042	0.385177	0.938657
Q0VDF9	HSPA14	Heat shock 70 kDa protein 14	1.01478	0.38525	0.938657
P17174	GOT1	Aspartate aminotransferase, cytoplasmic	0.0754711	0.385528	0.938657
P09493	TPM1	Tropomyosin alpha-1 chain	0.0858431	0.38665	0.938657
P02652	APOA2	Apolipoprotein A-II	0.617376	0.388383	0.938657
P46439	GSTM5	Glutathione S-transferase Mu 5	0.0752881	0.390469	0.938657
P02787	TF	Serotransferrin	-1.03545	0.390665	0.938657
Q9UL54	TAOK2	Serine/threonine-protein kinase TAO2	0.840434	0.391544	0.938657
P02144	MB	Myoglobin	0.0934748	0.391629	0.938657
P61978	HNRNPK	Heterogeneous nuclear ribonucleoprotein K	-0.879537	0.391952	0.938657
Q8N335	GPD1L	Glycerol-3-phosphate dehydrogenase 1-like protein	-0.887988	0.392949	0.938657
Q5PRF9	SAMD4B	Protein Smaug homolog 2	1.02461	0.397287	0.938657
P12829	MYL4	Myosin light chain 4	0.085297	0.397831	0.938657
Q99613	EIF3C	Eukaryotic translation initiation factor 3 subunit C	-0.516837	0.401945	0.938657
P52907	CAPZA1	F-actin-capping protein subunit alpha-1	0.541702	0.403457	0.938657
Q9Y277	VDAC3	Voltage-dependent anion-selective channel protein 3	-0.0631376	0.405025	0.938657
P26447	S100A4	Protein S100-A4	0.585999	0.405466	0.938657
P13798	APEH	Acylamino-acid-releasing enzyme	0.944958	0.406419	0.938657
P29692	EEF1D	Elongation factor 1-delta	0.301304	0.410154	0.938657
P54840	GYS2	Glycogen [starch] synthase, liver	-0.944609	0.410508	0.938657
P60174	TPI1	Triosephosphate isomerase	0.0764235	0.411847	0.938657
Q8TCJ2	STT3B	Dolichyl-diphosphooligosaccharide--protein glycosyltransferase subunit STT3B	-0.880677	0.413251	0.938657
P50991	CCT4	T-complex protein 1 subunit delta	-0.676308	0.41442	0.938657
Q06187	BTK	Tyrosine-protein kinase BTK	0.803129	0.417759	0.938657
P10412	HIST1H1E	Histone H1.4	0.923005	0.418572	0.938657
P30042	C21orf33	ES1 protein homolog, mitochondrial	0.699689	0.420225	0.938657
P15880	RPS2	40S ribosomal protein S2	0.744572	0.42058	0.938657
Q96A32	MYLPF	Myosin regulatory light chain 2, skeletal muscle isoform	0.101892	0.421661	0.938657
P35232	PHB	Prohibitin	-0.302937	0.423831	0.938657
Q8N6N3	C1orf52	UPF0690 protein C1orf52	0.632228	0.42571	0.938657
P10809	HSPD1	60 kDa heat shock protein, mitochondrial	0.304981	0.426672	0.938657
P20648	ATP4A	Potassium-transporting ATPase alpha chain 1	0.759922	0.426678	0.938657
Q16134	ETFDH	Electron transfer flavoprotein-ubiquinone oxidoreductase, mitochondrial	0.877399	0.426948	0.938657
O60888	CUTA	Protein CutA	-1.01875	0.428568	0.938657
Q96Q89	KIF20B	Kinesin-like protein KIF20B	-0.871574	0.430211	0.938657
Q13310	PABPC4	Polyadenylate-binding protein 4	0.519033	0.430422	0.938657
P45877	PPIC	Peptidyl-prolyl cis-trans isomerase C	-0.536678	0.43067	0.938657
P02795	MT2A	Metallothionein-2	0.723339	0.430857	0.938657
Q13643	FHL3	Four and a half LIM domains protein 3	0.05792	0.431288	0.938657
P01008	SERPINC1	Antithrombin-III	0.29075	0.431603	0.938657
P19237	TNNI1	Troponin I, slow skeletal muscle	-0.0855311	0.431943	0.938657
O14558	HSPB6	Heat shock protein beta-6	-0.0852918	0.432023	0.938657
Q9BQ69	MACROD1	O-acetyl-ADP-ribose deacetylase MACROD1	0.292391	0.433805	0.938657
Q8WWI1	LMO7	LIM domain only protein 7	0.609745	0.434468	0.938657
P49821	NDUFV1	NADH dehydrogenase [ubiquinone] flavoprotein 1, mitochondrial	0.518231	0.434914	0.938657
Q53GG5	PDLIM3	PDZ and LIM domain protein 3	0.0601618	0.435129	0.938657
P05141	SLC25A5	ADP/ATP translocase 2	-0.0872763	0.436928	0.938657
P62937	PPIA	Peptidyl-prolyl cis-trans isomerase A	0.283006	0.43694	0.938657
Q8WUM4	PDCD6IP	Programmed cell death 6-interacting protein	-1.35582	0.437829	0.938657
Q14999	CUL7	Cullin-7	-0.491434	0.438442	0.938657
P21912	SDHB	Succinate dehydrogenase [ubiquinone] iron-sulfur subunit, mitochondrial	0.313497	0.439413	0.938657
P35527	KRT9	Keratin, type I cytoskeletal 9	0.755271	0.439771	0.938657
P07951	TPM2	Tropomyosin beta chain	0.354538	0.439802	0.938657
Q96JM7	L3MBTL3	Lethal(3)malignant brain tumor-like protein 3	0.968715	0.441182	0.938657
P04040	CAT	Catalase	0.514378	0.44164	0.938657
Q8NBS9	TXNDC5	Thioredoxin domain-containing protein 5	-0.0731296	0.445208	0.938657
Q96HC4	PDLIM5	PDZ and LIM domain protein 5	0.0616961	0.447619	0.938657
P46976	GYG1	Glycogenin-1	0.0534017	0.448343	0.938657
Q9NVS2	MRPS18A	39S ribosomal protein S18a, mitochondrial	-0.327987	0.448648	0.938657
Q8NFC6	BOD1L1	Biorientation of chromosomes in cell division protein 1-like 1	0.630818	0.449175	0.938657
P34931	HSPA1L	Heat shock 70 kDa protein 1-like	0.763325	0.450326	0.938657
P07954	FH	Fumarate hydratase, mitochondrial	-0.0483292	0.450708	0.938657
Q8NCD3	HJURP	Holliday junction recognition protein	0.460301	0.45088	0.938657
P04083	ANXA1	Annexin A1	-0.401303	0.453039	0.938657
P39019	RPS19	40S ribosomal protein S19	0.692998	0.453936	0.938657
Q8N1N4	KRT78	Keratin, type II cytoskeletal 78	0.428149	0.455065	0.938657
P62841	RPS15	40S ribosomal protein S15	1.17163	0.457708	0.938657
O15067	PFAS	Phosphoribosylformylglycinamidine synthase	0.914361	0.45907	0.938657
P17980	PSMC3	26S proteasome regulatory subunit 6A	-0.465585	0.459415	0.938657
P01861	IGHG4	Immunoglobulin heavy constant gamma 4	0.108605	0.462376	0.938657
P07451	CA3	Carbonic anhydrase 3	0.337864	0.463208	0.938657
P49792	RANBP2	E3 SUMO-protein ligase RanBP2	0.818257	0.464231	0.938657
P20073	ANXA7	Annexin A7	-0.675805	0.465777	0.938657
Q9BPW8	NIPSNAP1	Protein NipSnap homolog 1	1.05089	0.466359	0.938657
P28161	GSTM2	Glutathione S-transferase Mu 2	0.901978	0.467377	0.938657
Q562R1	ACTBL2	Beta-actin-like protein 2	0.096911	0.468385	0.938657
O75179	ANKRD17	Ankyrin repeat domain-containing protein 17	-0.634306	0.470163	0.938657
P30086	PEBP1	Phosphatidylethanolamine-binding protein 1	0.0509404	0.470562	0.938657
Q9GZT9	EGLN1	Egl nine homolog 1	-0.945109	0.471038	0.938657
Q9NXH9	TRMT1	tRNA (guanine(26)-N(2))-dimethyltransferase	-0.873361	0.473628	0.938657
A2RRP1	NBAS	Neuroblastoma-amplified sequence	0.975165	0.473957	0.938657
P14550	AKR1A1	Alcohol dehydrogenase [NADP(+)]	1.32669	0.474019	0.938657
P42704	LRPPRC	Leucine-rich PPR motif-containing protein, mitochondrial	1.07867	0.474058	0.938657
Q63HN8	RNF213	E3 ubiquitin-protein ligase RNF213	-1.15533	0.474648	0.938657
P18206	VCL	Vinculin	-0.693518	0.474935	0.938657
P07237	P4HB	Protein disulfide-isomerase	0.99362	0.475592	0.938657
Q6PEY2	TUBA3E	Tubulin alpha-3E chain	0.729987	0.476055	0.938657
P14927	UQCRB	Cytochrome b-c1 complex subunit 7	0.0571432	0.478823	0.938657
Q07065	CKAP4	Cytoskeleton-associated protein 4	-0.788077	0.479683	0.938657
Q9UHQ9	CYB5R1	NADH-cytochrome b5 reductase 1	0.275042	0.480237	0.938657
P12277	CKB	Creatine kinase B-type	0.0615771	0.482824	0.938657
Q14764	MVP	Major vault protein	-0.596209	0.487113	0.938657
P05091	ALDH2	Aldehyde dehydrogenase, mitochondrial)	-0.315594	0.487955	0.938657
P33240	CSTF2	Cleavage stimulation factor subunit 2	-0.287177	0.490807	0.938657
P07741	APRT	Adenine phosphoribosyltransferase	0.826303	0.491295	0.938657
A5YKK6	CNOT1	CCR4-NOT transcription complex subunit 1	1.09121	0.491661	0.938657
Q8N8A2	ANKRD44	Serine/threonine-protein phosphatase 6 regulatory ankyrin repeat subunit B	-1.02578	0.493283	0.938657
P04114	APOB	Apolipoprotein B-100	0.249271	0.498927	0.938657
O75112	LDB3	LIM domain-binding protein 3	-0.0520938	0.499725	0.938657
Q9BZF2	OSBPL7	Oxysterol-binding protein-related protein 7	-0.876199	0.500881	0.938657
NA	NACAM	NA	-0.530961	0.505173	0.938657
Q92485	SMPDL3B	Acid sphingomyelinase-like phosphodiesterase 3b	0.938792	0.505252	0.938657
Q5VTR2	RNF20	E3 ubiquitin-protein ligase BRE1A	0.327355	0.505817	0.938657
Q13011	ECH1	Delta(3,5)-Delta(2,4)-dienoyl-CoA isomerase, mitochondrial	0.266732	0.505924	0.938657
Q9UJS0	SLC25A13	Calcium-binding mitochondrial carrier protein Aralar2	0.24528	0.506385	0.938657
P31939	ATIC	Bifunctional purine biosynthesis protein PURH	0.748566	0.508416	0.938657
P15924	DSP	Desmoplakin	0.133533	0.50981	0.938657
Q9P0J0	NDUFA13	NADH dehydrogenase [ubiquinone] 1 alpha subcomplex subunit 13	-0.0560894	0.510349	0.938657
P07305	H1F0	Histone H1.0	-0.679942	0.510367	0.938657
P40123	CAP2	Adenylyl cyclase-associated protein 2	-0.601413	0.511267	0.938657
Q9H0P0	NT5C3A	Cytosolic 5'-nucleotidase 3A	0.970692	0.511281	0.938657
P16219	ACADS	Short-chain specific acyl-CoA dehydrogenase, mitochondrial	0.278125	0.511404	0.938657
Q14195	DPYSL3	Dihydropyrimidinase-related protein 3	0.813972	0.511653	0.938657
P05026	ATP1B1	Sodium/potassium-transporting ATPase subunit beta-1	0.448455	0.512213	0.938657
Q16204	CCDC6	Coiled-coil domain-containing protein 6	-0.623447	0.513499	0.938657
Q9NQS1	AVEN	Cell death regulator Aven	1.06136	0.514981	0.938657
P09543	CNP	2',3'-cyclic-nucleotide 3'-phosphodiesterase	-0.099556	0.515985	0.938657
Q7Z4W1	DCXR	L-xylulose reductase	-0.323544	0.516393	0.938657
Q05639	EEF1A2	Elongation factor 1-alpha 2	0.0406282	0.516583	0.938657
P36873	PPP1CC	Serine/threonine-protein phosphatase PP1-gamma catalytic subunit	0.205513	0.517046	0.938657
Q5JXB2	UBE2NL	Putative ubiquitin-conjugating enzyme E2 N-like	0.390427	0.519383	0.938657
Q9P253	VPS18	Vacuolar protein sorting-associated protein 18 homolog	0.771294	0.520288	0.938657
P04080	CSTB	Cystatin-B	0.0355416	0.522997	0.938657
Q8IYU8	MICU2	Calcium uptake protein 2, mitochondrial	1.0606	0.523663	0.938657
O00505	KPNA3	Importin subunit alpha-4	0.377802	0.524532	0.938657
Q99996	AKAP9	A-kinase anchor protein 9	-0.488185	0.525489	0.938657
P56381	ATP5E	ATP synthase subunit epsilon, mitochondrial	0.24117	0.528599	0.938657
P06732	CKM	Creatine kinase M-type	0.0764172	0.528609	0.938657
P48668	KRT6C	Keratin, type II cytoskeletal 6C	0.579946	0.528659	0.938657
P30046	DDT	D-dopachrome decarboxylase	0.450311	0.52871	0.938657
O75717	WDHD1	WD repeat and HMG-box DNA-binding protein 1	1.09085	0.528891	0.938657
P33176	KIF5B	Kinesin-1 heavy chain	0.753119	0.52957	0.938657
Q99426	TBCB	Tubulin-folding cofactor B	0.375434	0.531617	0.938657
P35609	ACTN2	Alpha-actinin-2	-0.129752	0.533072	0.938657
P17516	AKR1C4	Aldo-keto reductase family 1 member C4	-0.403617	0.534102	0.938657
P55769	SNU13	NHP2-like protein 1	0.274713	0.534577	0.938657
P17066	HSPA6	Heat shock 70 kDa protein 6	0.799473	0.534596	0.938657
P16152	CBR1	Carbonyl reductase [NADPH] 1	-0.623532	0.538239	0.938657
Q9Y2I7	PIKFYVE	1-phosphatidylinositol 3-phosphate 5-kinase	0.636168	0.539586	0.938657
P12694	BCKDHA	2-oxoisovalerate dehydrogenase subunit alpha, mitochondrial	-0.637199	0.540044	0.938657
Q9BQE3	TUBA1C	Tubulin alpha-1C chain	0.808176	0.540956	0.938657
P46939	UTRN	Utrophin	-0.722164	0.541354	0.938657
P06744	GPI	Glucose-6-phosphate isomerase	0.598809	0.54267	0.938657
P30038	ALDH4A1	Delta-1-pyrroline-5-carboxylate dehydrogenase, mitochondrial	0.610421	0.544188	0.938657
P33121	ACSL1	Long-chain-fatty-acid--CoA ligase 1	0.653303	0.544634	0.938657
P31930	UQCRC1	Cytochrome b-c1 complex subunit 1, mitochondrial	0.0509162	0.545821	0.938657
Q14C86	GAPVD1	GTPase-activating protein and VPS9 domain-containing protein 1	0.72861	0.546832	0.938657
Q01433	AMPD2	AMP deaminase 2	-0.937147	0.546836	0.938657
P0DMV8	HSPA1A	Heat shock 70 kDa protein 1A	-0.0462975	0.550208	0.938657
P82912	MRPS11	28S ribosomal protein S11, mitochondrial	0.773014	0.55057	0.938657
P07437	TUBB	Tubulin beta chain	0.0409232	0.55137	0.938657
P01857	IGHG1	Immunoglobulin heavy constant gamma 1	0.101002	0.553448	0.938657
Q9NW81	ATP5SL	Distal membrane-arm assembly complex protein 2	-0.833034	0.554725	0.938657
P11216	PYGB	Glycogen phosphorylase, brain form	0.934599	0.556881	0.938657
P35568	IRS1	Insulin receptor substrate 1	0.430611	0.558591	0.938657
Q15365	PCBP1	Poly(rC)-binding protein 1	0.36065	0.558935	0.938657
P11717	IGF2R	Cation-independent mannose-6-phosphate receptor	0.831962	0.56002	0.938657
Q9ULC4	MCTS1	Malignant T-cell-amplified sequence 1	0.805125	0.560076	0.938657
P47914	RPL29	60S ribosomal protein L29	-0.368154	0.560491	0.938657
P13797	PLS3	Plastin-3	0.923712	0.56386	0.938657
Q9HC38	GLOD4	Glyoxalase domain-containing protein 4	0.829531	0.564136	0.938657
Q6YN16	HSDL2	Hydroxysteroid dehydrogenase-like protein 2	0.209799	0.566462	0.938657
P30048	PRDX3	Thioredoxin-dependent peroxide reductase, mitochondrial	-0.0459853	0.566799	0.938657
P0DOY2	IGLC2	Immunoglobulin lambda constant 2	0.665178	0.567356	0.938657
Q02218	OGDH	2-oxoglutarate dehydrogenase, mitochondrial	-0.053638	0.567609	0.938657
P48741	HSPA7	Putative heat shock 70 kDa protein 7	0.454295	0.569198	0.938657
P04746	AMY2A	Pancreatic alpha-amylase	-0.855093	0.569703	0.938657
Q8TD16	BICD2	Protein bicaudal D homolog 2	-0.54439	0.571239	0.938657
Q14315	FLNC	Filamin-C	-0.0529583	0.571442	0.938657
P21108	PRPS1L1	Ribose-phosphate pyrophosphokinase 3	-0.487512	0.571872	0.938657
P42126	ECI1	Enoyl-CoA delta isomerase 1, mitochondrial	-0.610377	0.571982	0.938657
O43676	NDUFB3	NADH dehydrogenase [ubiquinone] 1 beta subcomplex subunit 3	0.37575	0.572291	0.938657
P00751	CFB	Complement factor B	0.59785	0.572545	0.938657
Q13155	AIMP2	Aminoacyl tRNA synthase complex-interacting multifunctional protein 2	0.568214	0.577545	0.938657
P13804	ETFA	Electron transfer flavoprotein subunit alpha, mitochondrial	0.199413	0.579561	0.938657
P16615	ATP2A2	Sarcoplasmic/endoplasmic reticulum calcium ATPase 2	0.0487882	0.580971	0.938657
Q07955	SRSF1	Serine/arginine-rich splicing factor 1	0.566128	0.584262	0.938657
P12883	MYH7	Myosin-7	-0.0591528	0.584766	0.938657
P60842	EIF4A1	Eukaryotic initiation factor 4A-I	0.537593	0.585179	0.938657
P15121	AKR1B1	Aldose reductase	0.0377188	0.585889	0.938657
Q96CM3	RPUSD4	Mitochondrial RNA pseudouridine synthase RPUSD4	-0.701744	0.58642	0.938657
O75874	IDH1	Isocitrate dehydrogenase [NADP] cytoplasmic	0.185628	0.587431	0.938657
P17987	TCP1	T-complex protein 1 subunit alpha	0.732249	0.5887	0.938657
P62081	RPS7	40S ribosomal protein S7	-0.224519	0.596758	0.938657
P17661	DES	Desmin	0.078495	0.597931	0.938657
P69905	HBA1	Hemoglobin subunit alpha	0.0714932	0.59993	0.938657
P51452	DUSP3	Dual specificity protein phosphatase 3	-0.613316	0.601384	0.938657
P28331	NDUFS1	NADH-ubiquinone oxidoreductase 75 kDa subunit, mitochondrial	0.201652	0.601811	0.938657
Q9Y520	PRRC2C	Protein PRRC2C	0.333203	0.602211	0.938657
P04264	KRT1	Keratin, type II cytoskeletal 1	0.440317	0.603776	0.938657
Q9BPX3	NCAPG	Condensin complex subunit 3	0.733814	0.60411	0.938657
P67936	TPM4	Tropomyosin alpha-4 chain	0.0588121	0.605583	0.938657
P50747	HLCS	Biotin--protein ligase	0.457014	0.606125	0.938657
P36957	DLST	Dihydrolipoyllysine-residue succinyltransferase component of 2-oxoglutarate dehydrogenase complex, mitochondrial	0.782949	0.606126	0.938657
P29218	IMPA1	Inositol monophosphatase 1	0.437609	0.606502	0.938657
P49748	ACADVL	Very long-chain specific acyl-CoA dehydrogenase, mitochondrial	0.042829	0.607439	0.938657
P35611	ADD1	Alpha-adducin	0.573404	0.608342	0.938657
Q92945	KHSRP	Far upstream element-binding protein 2	0.812691	0.608731	0.938657
P50281	MMP14	Matrix metalloproteinase-14	-0.802384	0.609324	0.938657
Q99933	BAG1	BAG family molecular chaperone regulator 1	0.734587	0.609456	0.938657
Q9NY97	B3GNT2	N-acetyllactosaminide beta-1,3-N-acetylglucosaminyltransferase 2	0.721819	0.612716	0.938657
P25788	PSMA3	Proteasome subunit alpha type-3	-0.521336	0.61384	0.938657
P02545	LMNA	Prelamin-A/C	0.613441	0.614069	0.938657
P69892	HBG2	Hemoglobin subunit gamma-2	0.0584679	0.614354	0.938657
O43175	PHGDH	D-3-phosphoglycerate dehydrogenase	0.602706	0.616959	0.938657
P05388	RPLP0	60S acidic ribosomal protein P0	-0.548782	0.618883	0.938657
Q9H9E3	COG4	Conserved oligomeric Golgi complex subunit 4	0.715944	0.619699	0.938657
P08559	PDHA1	Pyruvate dehydrogenase E1 component subunit alpha, somatic form, mitochondrial	-0.040133	0.621037	0.938657
P05976	MYL1	Myosin light chain 1/3, skeletal muscle isoform	0.0538437	0.622631	0.938657
Q9UBQ7	GRHPR	Glyoxylate reductase/hydroxypyruvate reductase	0.301851	0.622779	0.938657
P12235	SLC25A4	ADP/ATP translocase 1	0.203238	0.622799	0.938657
Q32P28	P3H1	Prolyl 3-hydroxylase 1	0.377072	0.62528	0.938657
P10606	COX5B	Cytochrome c oxidase subunit 5B, mitochondrial	0.0463132	0.626302	0.938657
P02768	ALB	Serum albumin	0.0425471	0.627839	0.938657
Q9GZP8	C19orf33	Immortalization up-regulated protein	0.737016	0.630811	0.938657
O96000	NDUFB10	NADH dehydrogenase [ubiquinone] 1 beta subcomplex subunit 10	-0.0375112	0.631559	0.938657
P16671	CD36	Platelet glycoprotein 4	-0.561685	0.633101	0.938657
P05455	SSB	Lupus La protein	0.217637	0.6333	0.938657
P19404	NDUFV2	NADH dehydrogenase [ubiquinone] flavoprotein 2, mitochondrial	-0.0371684	0.63446	0.938657
P13535	MYH8	Myosin-8	-0.0486003	0.635074	0.938657
Q96PY6	NEK1	Serine/threonine-protein kinase Nek1	-0.706289	0.636202	0.938657
Q7LGA3	HS2ST1	Heparan sulfate 2-O-sulfotransferase 1	0.719005	0.636212	0.938657
Q96H79	ZC3HAV1L	Zinc finger CCCH-type antiviral protein 1-like	-0.376664	0.63729	0.938657
Q16718	NDUFA5	NADH dehydrogenase [ubiquinone] 1 alpha subcomplex subunit 5	0.426273	0.637519	0.938657
P19801	AOC1	Amiloride-sensitive amine oxidase	0.708192	0.638215	0.938657
Q8N142	ADSSL1	Adenylosuccinate synthetase isozyme 1	0.375546	0.6389	0.938657
P16104	H2AFX	Histone H2AX	0.440652	0.639049	0.938657
P06576	ATP5B	ATP synthase subunit beta, mitochondrial	-0.0438302	0.639078	0.938657
P12236	SLC25A6	ADP/ATP translocase 3	-0.0453348	0.640269	0.938657
P49810	PSEN2	Presenilin-2	-0.0429061	0.641933	0.938657
P09496	CLTA	Clathrin light chain A	0.574279	0.642215	0.938657
P20742	PZP	Pregnancy zone protein	0.654799	0.644434	0.938657
P55786	NPEPPS	Puromycin-sensitive aminopeptidase	-0.346365	0.645541	0.938657
P06396	GSN	Gelsolin	0.447172	0.645799	0.938657
P01031	C5	Complement C5	0.666458	0.646615	0.938657
Q06830	PRDX1	Peroxiredoxin-1	-0.0349599	0.651177	0.938657
Q5T0N5	FNBP1L	Formin-binding protein 1-like	0.054479	0.653762	0.938657
P24310	COX7A1	Cytochrome c oxidase subunit 7A1, mitochondrial	0.173913	0.653856	0.938657
Q08AF3	SLFN5	Schlafen family member 5	-0.393564	0.65434	0.938657
Q5VTE6	ANGEL2	Protein angel homolog 2	-0.656692	0.654458	0.938657
P23141	CES1	Liver carboxylesterase 1	-0.701666	0.655179	0.938657
A6NHR9	SMCHD1	Structural maintenance of chromosomes flexible hinge domain-containing protein 1	0.365437	0.655207	0.938657
O00483	NDUFA4	Cytochrome c oxidase subunit NDUFA4	0.0316686	0.655781	0.938657
Q93084	ATP2A3	Sarcoplasmic/endoplasmic reticulum calcium ATPase 3	0.0355509	0.658132	0.938657
P42765	ACAA2	3-ketoacyl-CoA thiolase, mitochondrial	0.514745	0.658408	0.938657
P38117	ETFB	Electron transfer flavoprotein subunit beta	0.553446	0.658812	0.938657
P04792	HSPB1	Heat shock protein beta-1	0.0440209	0.660933	0.938657
P01860	IGHG3	Immunoglobulin heavy constant gamma 3	0.0629584	0.661345	0.938657
P11047	LAMC1	Laminin subunit gamma-1	-0.558041	0.661368	0.938657
P04433	IGKV3-11	Immunoglobulin kappa variable 3-11	0.549417	0.663372	0.938657
O75592	MYCBP2	E3 ubiquitin-protein ligase MYCBP2	-0.404855	0.665021	0.938657
Q9ULD0	OGDHL	2-oxoglutarate dehydrogenase-like, mitochondrial	0.355825	0.66526	0.938657
P47755	CAPZA2	F-actin-capping protein subunit alpha-2	0.264611	0.667305	0.938657
P56134	ATP5J2	ATP synthase subunit f, mitochondrial	0.389908	0.667853	0.938657
P00390	GSR	Glutathione reductase, mitochondrial	-0.442054	0.667931	0.938657
Q92905	COPS5	COP9 signalosome complex subunit 5	-0.26242	0.668818	0.938657
P07942	LAMB1	Laminin subunit beta-1	0.461162	0.66948	0.938657
Q9BXJ9	NAA15	N-alpha-acetyltransferase 15, NatA auxiliary subunit	-0.564346	0.67017	0.938657
O43379	WDR62	WD repeat-containing protein 62	-0.577012	0.671221	0.938657
P14854	COX6B1	Cytochrome c oxidase subunit 6B1	0.0443395	0.67214	0.938657
P18859	ATP5J	ATP synthase-coupling factor 6, mitochondrial	-0.355316	0.672286	0.938657
Q9BXK5	BCL2L13	Bcl-2-like protein 13	0.0291787	0.67653	0.938657
P57053	H2BFS	Histone H2B type F-S	-0.354648	0.676628	0.938657
P43246	MSH2	DNA mismatch repair protein Msh2	0.360654	0.676883	0.938657
P13533	MYH6	Myosin-6	0.190825	0.677089	0.938657
P26641	EEF1G	Elongation factor 1-gamma	0.353391	0.67719	0.938657
P30049	ATP5D	ATP synthase subunit delta, mitochondrial	0.0342354	0.677362	0.938657
P22695	UQCRC2	Cytochrome b-c1 complex subunit 2, mitochondrial	0.160337	0.678038	0.938657
P55060	CSE1L	Exportin-2	-0.346304	0.678611	0.938657
Q9BZ29	DOCK9	Dedicator of cytokinesis protein 9	-0.655485	0.681787	0.938657
P62191	PSMC1	26S proteasome regulatory subunit 4	0.583198	0.683516	0.938657
P42773	CDKN2C	Cyclin-dependent kinase 4 inhibitor C	-0.625497	0.684437	0.938657
Q16827	PTPRO	Receptor-type tyrosine-protein phosphatase O	0.690627	0.684625	0.938657
P00540	MOS	Proto-oncogene serine/threonine-protein kinase mos	0.308592	0.684635	0.938657
Q13555	CAMK2G	Calcium/calmodulin-dependent protein kinase type II subunit gamma	0.140844	0.684977	0.938657
P47985	UQCRFS1	Cytochrome b-c1 complex subunit Rieske, mitochondrial	0.0382627	0.685908	0.938657
P25705	ATP5A1	ATP synthase subunit alpha, mitochondrial	-0.0409944	0.686775	0.938657
P98160	HSPG2	Basement membrane-specific heparan sulfate proteoglycan core protein	-0.660629	0.687406	0.938657
Q92930	RAB8B	Ras-related protein Rab-8B	0.287781	0.689454	0.938657
P49736	MCM2	DNA replication licensing factor MCM2	-0.254419	0.690155	0.938657
Q6NXT2	H3F3C	Histone H3.3C	-0.454716	0.690485	0.938657
Q16698	DECR1	2,4-dienoyl-CoA reductase, mitochondrial	0.0311711	0.690531	0.938657
P00966	ASS1	Argininosuccinate synthase	0.178306	0.690758	0.938657
O60610	DIAPH1	Protein diaphanous homolog 1	0.436123	0.690975	0.938657
P60228	EIF3E	Eukaryotic translation initiation factor 3 subunit E	0.320979	0.692228	0.938657
P26639	TARS	Threonine--tRNA ligase, cytoplasmic	-0.292221	0.692478	0.938657
P55327	TPD52	Tumor protein D52	0.560328	0.693391	0.938657
O00186	STXBP3	Syntaxin-binding protein 3	0.573936	0.693416	0.938657
Q9NY65	TUBA8	Tubulin alpha-8 chain	0.0270044	0.693508	0.938657
P0DOY3	IGLC3	Immunoglobulin lambda constant 3	0.423195	0.695401	0.938657
P63104	YWHAZ	14-3-3 protein zeta/delta	0.0215901	0.696026	0.938657
Q92797	SYMPK	Symplekin	0.44539	0.69671	0.938657
P02786	TFRC	Transferrin receptor protein 1	0.274864	0.698199	0.938657
Q8IVM0	CCDC50	Coiled-coil domain-containing protein 50	0.233059	0.698549	0.938657
Q15286	RAB35	Ras-related protein Rab-35	0.403209	0.698962	0.938657
Q13546	RIPK1	Receptor-interacting serine/threonine-protein kinase 1	-0.403712	0.699694	0.938657
P54578	USP14	Ubiquitin carboxyl-terminal hydrolase 14	-0.338509	0.699967	0.938657
Q99807	COQ7	5-demethoxyubiquinone hydroxylase, mitochondrial	0.359789	0.700815	0.938657
Q9UKN8	GTF3C4	General transcription factor 3C polypeptide 4	0.397227	0.701157	0.938657
O00499	BIN1	Myc box-dependent-interacting protein 1	0.398647	0.701581	0.938657
Q9NQH7	XPNPEP3	Xaa-Pro aminopeptidase 3	0.0233952	0.702408	0.938657
P50395	GDI2	Rab GDP dissociation inhibitor beta	-0.0220542	0.702481	0.938657
Q9Y281	CFL2	Cofilin-2	0.0316071	0.703011	0.938657
P0C0S5	H2AFZ	Histone H2A.Z	-0.354697	0.703177	0.938657
Q8NBN7	RDH13	Retinol dehydrogenase 13	-0.482542	0.704116	0.938657
P56192	MARS	Methionine--tRNA ligase, cytoplasmic	-0.274965	0.704786	0.938657
Q6NZY4	ZCCHC8	Zinc finger CCHC domain-containing protein 8	0.338391	0.706496	0.939327
Q8TCA0	LRRC20	Leucine-rich repeat-containing protein 20	0.437848	0.707917	0.939327
A5A3E0	POTEF	POTE ankyrin domain family member F	0.0496423	0.708832	0.939327
Q9H8H2	DDX31	Probable ATP-dependent RNA helicase DDX31	-0.404251	0.71038	0.939327
Q32Q12	NME1-NME2	Nucleoside diphosphate kinase	-0.022454	0.710584	0.939327
P12270	TPR	Nucleoprotein TPR	-0.0317252	0.713295	0.941507
Q8N0X4	CLYBL	Citramalyl-CoA lyase, mitochondrial	0.263883	0.716095	0.942478
P49368	CCT3	T-complex protein 1 subunit gamma	-0.332663	0.716156	0.942478
Q15311	RALBP1	RalA-binding protein 1	0.437472	0.717941	0.943428
P12814	ACTN1	Alpha-actinin-1	-0.43208	0.720396	0.945254
P21589	NT5E	5'-nucleotidase	-0.383202	0.723101	0.947401
O75390	CS	Citrate synthase, mitochondrial	-0.032786	0.726498	0.94945
P00505	GOT2	Aspartate aminotransferase, mitochondrial	0.0274824	0.728264	0.94945
Q15631	TSN	Translin	0.424016	0.728981	0.94945
Q12805	EFEMP1	EGF-containing fibulin-like extracellular matrix protein 1	0.378252	0.731543	0.94945
P27816	MAP4	Microtubule-associated protein 4	-0.29397	0.731681	0.94945
P31040	SDHA	Succinate dehydrogenase [ubiquinone] flavoprotein subunit, mitochondrial	0.449755	0.732024	0.94945
E9PQ53	NDUFC2-KCTD14	NADH dehydrogenase [ubiquinone] 1 subunit C2, isoform 2	0.0279088	0.732157	0.94945
P02730	SLC4A1	Band 3 anion transport protein	-0.437245	0.734289	0.950342
P35900	KRT20	Keratin, type I cytoskeletal 20	0.387352	0.73533	0.950342
P32929	CTH	Cystathionine gamma-lyase	-0.447997	0.736241	0.950342
P56385	ATP5I	ATP synthase subunit e, mitochondrial	-0.0236353	0.737131	0.950342
Q14573	ITPR3	Inositol 1,4,5-trisphosphate receptor type 3	0.193552	0.739814	0.951587
P20042	EIF2S2	Eukaryotic translation initiation factor 2 subunit 2	-0.246635	0.742077	0.951587
P27348	YWHAQ	14-3-3 protein theta	0.0170798	0.742315	0.951587
P01877	IGHA2	Immunoglobulin heavy constant alpha 2	0.351362	0.742388	0.951587
Q9NRG1	PRTFDC1	Phosphoribosyltransferase domain-containing protein 1	-0.30757	0.74465	0.95241
P61981	YWHAG	14-3-3 protein gamma	0.540392	0.745177	0.95241
P62942	FKBP1A	Peptidyl-prolyl cis-trans isomerase FKBP1A	0.0173706	0.749015	0.954616
P15822	HIVEP1	Zinc finger protein 40	0.419539	0.749376	0.954616
Q92616	GCN1	eIF-2-alpha kinase activator GCN1	0.346518	0.752415	0.954616
Q6PJ69	TRIM65	Tripartite motif-containing protein 65	0.386843	0.752843	0.954616
O95786	DDX58	Probable ATP-dependent RNA helicase DDX58	0.294634	0.752967	0.954616
Q00325	SLC25A3	Phosphate carrier protein, mitochondrial	0.276724	0.753361	0.954616
P00738	HP	Haptoglobin	0.408875	0.757434	0.957352
P07585	DCN	Decorin	0.0392067	0.759218	0.957352
O15061	SYNM	Synemin	-0.15702	0.759386	0.957352
P13639	EEF2	Elongation factor 2	0.328086	0.760102	0.957352
Q9Y4E1	WASHC2C	WASH complex subunit 2C	0.323142	0.760917	0.957352
P63316	TNNC1	Troponin C, slow skeletal and cardiac muscles	-0.0263431	0.769413	0.966585
Q5XKE5	KRT79	Keratin, type II cytoskeletal 79	0.257811	0.770435	0.966585
P14314	PRKCSH	Glucosidase 2 subunit beta	0.400795	0.775981	0.971767
Q9Y6M7	SLC4A7	Sodium bicarbonate cotransporter 3	0.411257	0.776756	0.971767
P0C0L5	C4B	Complement C4-B	-0.354009	0.778038	0.971999
P00915	CA1	Carbonic anhydrase 1	-0.0594067	0.787844	0.97399
P13861	PRKAR2A	cAMP-dependent protein kinase type II-alpha regulatory subunit	0.164155	0.788031	0.97399
Q92696	RABGGTA	Geranylgeranyl transferase type-2 subunit alpha	-0.407813	0.78945	0.97399
P20674	COX5A	Cytochrome c oxidase subunit 5A, mitochondrial	0.0213168	0.789557	0.97399
P31947	SFN	14-3-3 protein sigma	-0.424345	0.791583	0.97399
Q86TD4	SRL	Sarcalumenin	-0.0172678	0.792768	0.97399
Q01484	ANK2	Ankyrin-2	0.342242	0.793021	0.97399
P24752	ACAT1	Acetyl-CoA acetyltransferase, mitochondrial	0.0210219	0.793618	0.97399
P09972	ALDOC	Fructose-bisphosphate aldolase C	0.0225873	0.793896	0.97399
O95168	NDUFB4	NADH dehydrogenase [ubiquinone] 1 beta subcomplex subunit 4	-0.0215584	0.79468	0.97399
Q13733	ATP1A4	Sodium/potassium-transporting ATPase subunit alpha-4	-0.0156299	0.795654	0.97399
P09104	ENO2	Gamma-enolase	-0.0265589	0.797665	0.97399
Q8NBX0	SCCPDH	Saccharopine dehydrogenase-like oxidoreductase	0.197445	0.798827	0.97399
P36542	ATP5C1	ATP synthase subunit gamma, mitochondrial	-0.0200926	0.79932	0.97399
P13489	RNH1	Ribonuclease inhibitor	0.0136839	0.799415	0.97399
P01834	IGKC	Immunoglobulin kappa constant	0.188795	0.79956	0.97399
Q9H4L4	SENP3	Sentrin-specific protease 3	0.312017	0.80016	0.97399
P15144	ANPEP	Aminopeptidase N	0.403402	0.800587	0.97399
Q9Y6M9	NDUFB9	NADH dehydrogenase [ubiquinone] 1 beta subcomplex subunit 9	0.267881	0.800711	0.97399
Q16222	UAP1	UDP-N-acetylhexosamine pyrophosphorylase	0.324147	0.802353	0.97399
P0CF74	IGLC6	Immunoglobulin lambda constant 6	0.0426104	0.802691	0.97399
Q15393	SF3B3	Splicing factor 3B subunit 3	-0.339064	0.805171	0.975665
Q9UHB9	SRP68	Signal recognition particle subunit SRP68	-0.146627	0.809114	0.978686
P17540	CKMT2	Creatine kinase S-type, mitochondrial	-0.0452789	0.812015	0.978686
Q99615	DNAJC7	DnaJ homolog subfamily C member 7	0.221555	0.812373	0.978686
O75385	ULK1	Serine/threonine-protein kinase ULK1	0.330988	0.812884	0.978686
Q13868	EXOSC2	Exosome complex component RRP4	0.343249	0.813181	0.978686
P06703	S100A6	Protein S100-A6	-0.107129	0.818514	0.98209
P36578	RPL4	60S ribosomal protein L4	0.104264	0.821714	0.98209
P08238	HSP90AB1	Heat shock protein HSP 90-beta	0.221446	0.822178	0.98209
P11142	HSPA8	Heat shock cognate 71 kDa protein	0.0139824	0.822229	0.98209
Q9HAU5	UPF2	Regulator of nonsense transcripts 2	-0.12246	0.822926	0.98209
P22314	UBA1	Ubiquitin-like modifier-activating enzyme 1	0.258227	0.823191	0.98209
O43920	NDUFS5	NADH dehydrogenase [ubiquinone] iron-sulfur protein 5	0.130799	0.82376	0.98209
P49674	CSNK1E	Casein kinase I isoform epsilon	-0.329994	0.828264	0.986135
Q15366	PCBP2	Poly(rC)-binding protein 2	-0.159663	0.831088	0.986979
P13807	GYS1	Glycogen [starch] synthase, muscle	-0.0135889	0.834011	0.986979
Q69YN4	KIAA1429	Protein virilizer homolog	0.364863	0.834359	0.986979
NA	TPM3L	NA	-0.170004	0.835134	0.986979
P51149	RAB7A	Ras-related protein Rab-7a	0.0378603	0.836437	0.986979
O75489	NDUFS3	NADH dehydrogenase [ubiquinone] iron-sulfur protein 3, mitochondrial	-0.144904	0.837224	0.986979
O00159	MYO1C	Unconventional myosin-Ic	-0.179262	0.840643	0.986979
O75155	CAND2	Cullin-associated NEDD8-dissociated protein 2	0.186843	0.840701	0.986979
P00403	MT-CO2	Cytochrome c oxidase subunit 2	-0.019541	0.843347	0.986979
NA	YI016	NA	0.0140133	0.845105	0.986979
Q08AE8	SPIRE1	Protein spire homolog 1	0.318063	0.845516	0.986979
P61026	RAB10	Ras-related protein Rab-10	-0.140031	0.846707	0.986979
P35580	MYH10	Myosin-10	-0.288958	0.84685	0.986979
P02788	LTF	Lactotransferrin	-0.0938408	0.847173	0.986979
P13073	COX4I1	Cytochrome c oxidase subunit 4 isoform 1, mitochondrial	-0.0155626	0.848564	0.986979
Q14166	TTLL12	Tubulin--tyrosine ligase-like protein 12	-0.163631	0.848699	0.986979
O75746	SLC25A12	Calcium-binding mitochondrial carrier protein Aralar1	0.0137075	0.849603	0.986979
Q9UBU8	MORF4L1	Mortality factor 4-like protein 1	0.189833	0.850015	0.986979
Q9ULR3	PPM1H	Protein phosphatase 1H	0.275315	0.850431	0.986979
Q8IV08	PLD3	Phospholipase D3	0.106416	0.851227	0.986979
P00441	SOD1	Superoxide dismutase	0.00955292	0.855689	0.989707
P40926	MDH2	Malate dehydrogenase, mitochondrial	-0.0165236	0.856595	0.989707
O75146	HIP1R	Huntingtin-interacting protein 1-related protein	-0.302211	0.856928	0.989707
P20848	SERPINA2	Putative alpha-1-antitrypsin-related protein	-0.22164	0.858269	0.989966
Q15843	NEDD8	NEDD8	0.012799	0.861377	0.992262
Q9H0C2	SLC25A31	ADP/ATP translocase 4	0.0157365	0.864383	0.992722
P55290	CDH13	Cadherin-13	0.167787	0.865593	0.992722
P04179	SOD2	Superoxide dismutase [Mn], mitochondrial	0.158591	0.865722	0.992722
Q9BXY5	CAPS2	Calcyphosin-2	0.185669	0.866457	0.992722
Q9BUR5	APOO	MICOS complex subunit MIC26	-0.170036	0.867624	0.992722
P32119	PRDX2	Peroxiredoxin-2	-0.0145861	0.868492	0.992722
P23528	CFL1	Cofilin-1	0.00903466	0.870714	0.993199
P17081	RHOQ	Rho-related GTP-binding protein RhoQ	-0.100106	0.87182	0.993199
P27707	DCK	Deoxycytidine kinase	0.0348129	0.872633	0.993199
Q93009	USP7	Ubiquitin carboxyl-terminal hydrolase 7	-0.180753	0.873404	0.993199
P02774	GC	Vitamin D-binding protein	0.20073	0.876351	0.993199
P11177	PDHB	Pyruvate dehydrogenase E1 component subunit beta, mitochondrial	-0.0129024	0.87666	0.993199
P48047	ATP5O	ATP synthase subunit O, mitochondrial	-0.0151936	0.880556	0.993199
Q7KZI7	MARK2	Serine/threonine-protein kinase MARK2	-0.187509	0.881485	0.993199
P02649	APOE	Apolipoprotein E	0.163034	0.882225	0.993199
P08579	SNRPB2	U2 small nuclear ribonucleoprotein B''	-0.107192	0.884288	0.993199
P27338	MAOB	Amine oxidase [flavin-containing] B	0.173507	0.88472	0.993199
Q96PK6	RBM14	RNA-binding protein 14	0.16303	0.884906	0.993199
Q9P2R7	SUCLA2	Succinate--CoA ligase [ADP-forming] subunit beta, mitochondrial	-0.071985	0.885042	0.993199
Q8IY81	FTSJ3	pre-rRNA processing protein FTSJ3	-0.137787	0.885505	0.993199
Q9BY66	KDM5D	Lysine-specific demethylase 5D	0.220591	0.885705	0.993199
Q9NUY8	TBC1D23	TBC1 domain family member 23	0.0765542	0.888493	0.995067
P63267	ACTG2	Actin, gamma-enteric smooth muscle	-0.0160061	0.890366	0.995908
P28288	ABCD3	ATP-binding cassette sub-family D member 3	0.213952	0.893108	0.99609
Q96P48	ARAP1	Arf-GAP with Rho-GAP domain, ANK repeat and PH domain-containing protein 1	0.219001	0.893717	0.99609
Q7Z6Z7	HUWE1	E3 ubiquitin-protein ligase HUWE1	0.135688	0.896429	0.99609
Q92995	USP13	Ubiquitin carboxyl-terminal hydrolase 13	0.168014	0.897162	0.99609
Q96GV9	C5orf30	UNC119-binding protein C5orf30	0.0660822	0.897864	0.99609
P18621	RPL17	60S ribosomal protein L17	-0.171945	0.898104	0.99609
P23786	CPT2	Carnitine O-palmitoyltransferase 2, mitochondrial	0.107117	0.89839	0.99609
Q9NZM1	MYOF	Myoferlin	0.108218	0.900082	0.996525
P07355	ANXA2	Annexin A2	0.10166	0.901871	0.996525
Q16795	NDUFA9	NADH dehydrogenase [ubiquinone] 1 alpha subcomplex subunit 9, mitochondrial	-0.158893	0.90441	0.996525
Q15102	PAFAH1B3	Platelet-activating factor acetylhydrolase IB subunit gamma	0.0595698	0.905395	0.996525
Q3SY69	ALDH1L2	Mitochondrial 10-formyltetrahydrofolate dehydrogenase	-0.178982	0.906832	0.996525
Q99798	ACO2	Aconitate hydratase, mitochondrial	-0.00855931	0.907362	0.996525
O75521	ECI2	Enoyl-CoA delta isomerase 2, mitochondrial	0.0687102	0.908462	0.996525
P50995	ANXA11	Annexin A11	0.183364	0.910733	0.996525
Q7Z794	KRT77	Keratin, type II cytoskeletal 1b	-0.0535518	0.912587	0.996525
Q86W42	THOC6	THO complex subunit 6 homolog	-0.059316	0.913365	0.996525
P38919	EIF4A3	Eukaryotic initiation factor 4A-III	-0.1207	0.914261	0.996525
Q9NX14	NDUFB11	NADH dehydrogenase [ubiquinone] 1 beta subcomplex subunit 11, mitochondrial	-0.0078248	0.917971	0.996525
NA	KV205	NA	-0.121936	0.920636	0.996525
Q12931	TRAP1	Heat shock protein 75 kDa, mitochondrial	0.00645932	0.921447	0.996525
P55196	AFDN	Afadin	0.0085989	0.922978	0.996525
Q9C0C2	TNKS1BP1	182 kDa tankyrase-1-binding protein	-0.126402	0.92495	0.996525
Q6ZRV2	FAM83H	Protein FAM83H	0.0475905	0.925429	0.996525
Q6QEF8	CORO6	Coronin-6	0.150335	0.926243	0.996525
Q9H4M9	EHD1	EH domain-containing protein 1	0.101341	0.927275	0.996525
Q8N1F7	NUP93	Nuclear pore complex protein Nup93	0.0855688	0.928303	0.996525
P20700	LMNB1	Lamin-B1	0.0567008	0.929203	0.996525
P21397	MAOA	Amine oxidase [flavin-containing] A	-0.00824771	0.930211	0.996525
Q9BXP5	SRRT	Serrate RNA effector molecule homolog	0.102256	0.931144	0.996525
Q9H0W9	C11orf54	Ester hydrolase C11orf54	0.0845362	0.931301	0.996525
Q9UKD2	MRTO4	mRNA turnover protein 4 homolog	0.0945539	0.932733	0.996525
P68366	TUBA4A	Tubulin alpha-4A chain	0.00584954	0.932742	0.996525
P01859	IGHG2	Immunoglobulin heavy constant gamma 2	0.0125539	0.933116	0.996525
Q69YZ2	TMEM200B	Transmembrane protein 200B	-0.0810574	0.934198	0.996525
Q9Y2Z9	COQ6	Ubiquinone biosynthesis monooxygenase COQ6, mitochondrial	0.0740891	0.934762	0.996525
Q13423	NNT	NAD(P) transhydrogenase, mitochondrial	-0.00663626	0.934868	0.996525
Q14126	DSG2	Desmoglein-2	-0.12871	0.935147	0.996525
P21796	VDAC1	Voltage-dependent anion-selective channel protein 1	-0.00602833	0.936222	0.996525
Q9Y240	CLEC11A	C-type lectin domain family 11 member A	-0.0965517	0.938345	0.996525
Q9NSD9	FARSB	Phenylalanine--tRNA ligase beta subunit	-0.0664923	0.939899	0.996525
Q9C0C9	UBE2O	(E3-independent) E2 ubiquitin-conjugating enzyme	0.072036	0.940087	0.996525
Q02978	SLC25A11	Mitochondrial 2-oxoglutarate/malate carrier protein	0.0770831	0.940453	0.996525
Q8NI60	COQ8A	Atypical kinase COQ8A, mitochondrial	0.0955435	0.941223	0.996525
Q68CK6	ACSM2B	Acyl-coenzyme A synthetase ACSM2B, mitochondrial	0.0793276	0.942436	0.996525
Q8IVL5	P3H2	Prolyl 3-hydroxylase 2	-0.0736719	0.94502	0.996525
Q9H9B1	EHMT1	Histone-lysine N-methyltransferase EHMT1	-0.0858606	0.946286	0.996525
O75964	ATP5L	ATP synthase subunit g, mitochondrial	0.0412796	0.94805	0.996525
P11021	HSPA5	Endoplasmic reticulum chaperone BiP	0.074627	0.949992	0.996525
P09874	PARP1	Poly [ADP-ribose] polymerase 1	-0.0802708	0.950584	0.996525
Q7L5N7	LPCAT2	Lysophosphatidylcholine acyltransferase 2	-0.0665341	0.951556	0.996525
Q13907	IDI1	Isopentenyl-diphosphate Delta-isomerase 1	0.0579049	0.953176	0.996525
P51665	PSMD7	26S proteasome non-ATPase regulatory subunit 7	-0.0538009	0.954175	0.996525
P08727	KRT19	Keratin, type I cytoskeletal 19	-0.0668347	0.954758	0.996525
P01009	SERPINA1	Alpha-1-antitrypsin	0.00824708	0.955367	0.996525
Q96IX5	USMG5	Up-regulated during skeletal muscle growth protein 5	0.0694858	0.955678	0.996525
P06753	TPM3	Tropomyosin alpha-3 chain	-0.0050963	0.955728	0.996525
P02008	HBZ	Hemoglobin subunit zeta	-0.00994344	0.956271	0.996525
P07203	GPX1	Glutathione peroxidase 1	0.0415647	0.958658	0.996525
P50583	NUDT2	Bis(5'-nucleosyl)-tetraphosphatase [asymmetrical]	-0.08614	0.959046	0.996525
O95782	AP2A1	AP-2 complex subunit alpha-1	-0.0379797	0.962692	0.996525
Q07866	KLC1	Kinesin light chain 1	-0.0623218	0.963768	0.996525
Q13573	SNW1	SNW domain-containing protein 1	0.00354999	0.963898	0.996525
Q03252	LMNB2	Lamin-B2	-0.0524556	0.96438	0.996525
P08574	CYC1	Cytochrome c1, heme protein, mitochondrial	0.00351637	0.964731	0.996525
O95182	NDUFA7	NADH dehydrogenase [ubiquinone] 1 alpha subcomplex subunit 7	0.0375704	0.96679	0.996525
P11172	UMPS	Uridine 5'-monophosphate synthase	-0.0225535	0.967913	0.996525
P09622	DLD	Dihydrolipoyl dehydrogenase, mitochondrial	-0.0214664	0.968449	0.996525
Q15046	KARS	Lysine--tRNA ligase	0.04002	0.97228	0.996525
Q9Y6C2	EMILIN1	EMILIN-1	-0.024426	0.972336	0.996525
O43933	PEX1	Peroxisome biogenesis factor 1	-0.0145244	0.973407	0.996525
P55072	VCP	Transitional endoplasmic reticulum ATPase	-0.0145244	0.973407	0.996525
O75438	NDUFB1	NADH dehydrogenase [ubiquinone] 1 beta subcomplex subunit 1	0.00296804	0.974539	0.996525
P40925	MDH1	Malate dehydrogenase, cytoplasmic	-0.00239658	0.976074	0.996525
P82932	MRPS6	28S ribosomal protein S6, mitochondrial	0.028687	0.976516	0.996525
P05062	ALDOB	Fructose-bisphosphate aldolase B	-0.00370563	0.97673	0.996525
P01023	A2M	Alpha-2-macroglobulin	-0.0351754	0.977591	0.996525
O75947	ATP5H	ATP synthase subunit d, mitochondrial	0.00220312	0.978597	0.996525
Q9P0L0	VAPA	Vesicle-associated membrane protein-associated protein A	-0.0352615	0.979673	0.996525
P68871	HBB	Hemoglobin subunit beta	0.00323537	0.983138	0.997176
O75306	NDUFS2	NADH dehydrogenase [ubiquinone] iron-sulfur protein 2, mitochondrial	-0.00927676	0.984776	0.997176
NA	MUCB	NA	-0.018801	0.986117	0.997176
Q9UIV1	CNOT7	CCR4-NOT transcription complex subunit 7	-0.011639	0.986963	0.997176
Q9NZN4	EHD2	EH domain-containing protein 2	0.0112334	0.987174	0.997176
P53992	SEC24C	Protein transport protein Sec24C	0.0176006	0.987975	0.997176
P53675	CLTCL1	Clathrin heavy chain 2	-0.0124832	0.989274	0.997176
P61604	HSPE1	10 kDa heat shock protein, mitochondrial	0.000847393	0.990308	0.997176
B9A064	IGLL5	Immunoglobulin lambda-like polypeptide 5	0.012356	0.990431	0.997176
O95299	NDUFA10	NADH dehydrogenase [ubiquinone] 1 alpha subcomplex subunit 10, mitochondrial	0.0103289	0.992489	0.997364
Q75QN2	INTS8	Integrator complex subunit 8	-0.0091567	0.993745	0.997364
Q14376	GALE	UDP-glucose 4-epimerase	0.0114154	0.994198	0.997364
P02042	HBD	Hemoglobin subunit delta	0.00100121	0.995574	0.997364
O43719	HTATSF1	HIV Tat-specific factor 1	-0.00580617	0.99624	0.997364
Q92917	GPKOW	G-patch domain and KOW motifs-containing protein	0.00202636	0.998873	0.998873
