# Supplementary material for: Molecular pathways behind acquired obesity: Adipose tissue and skeletal muscle multiomics in monozygotic twin pairs discordant for BMI
Source: Cell Rep Med. 2021 Mar 30;2(4):100226. doi: 10.1016/j.xcrm.2021.100226 (PMC8080113; doi:10.1016/j.xcrm.2021.100226)
Supplement: Table S5. KEGG pathway enrichment of skeletal muscle proteomics, related to Figures 4 and 6 — KEGG pathway results for significantly different skeletal muscle proteins (nominal p < 0.05) are shown. [file mmc6.xlsx]

## Sheet: Table S5. SkM proteomics pathwa
Supplemental Table 5. KEGG pathway enrichment of skeletal muscle proteomics. Related to figures 4 and 6.
KEGG pathway results for significantly different skeletal muscle proteins (nominal p < 0.05) are shown.
#term ID	term description	observed count	background count	FDR p value	matching proteins in the network (labels)
hsa00010	Glycolysis / Gluconeogenesis	6	68	0.00014	GAPDHS, LDHA, PFKM, PFKP, PGK2, PGM1
hsa00030	Pentose phosphate pathway	3	30	0.0277	PFKM, PFKP, PGM1
hsa00052	Galactose metabolism	3	31	0.0277	PFKM, PFKP, PGM1
hsa01100	Metabolic pathways	15	1250	0.0277	ADSL, AGL, ALDH5A1, CMBL, CYCS, GAPDHS, HADH, IDH2, IMPA2, LDHA, PAFAH1B2, PFKM, PFKP, PGK2, PGM1
hsa01230	Biosynthesis of amino acids	4	72	0.0277	IDH2, PFKM, PFKP, PGK2
