# Supplementary material for: Molecular pathways behind acquired obesity: Adipose tissue and skeletal muscle multiomics in monozygotic twin pairs discordant for BMI
Source: Cell Rep Med. 2021 Mar 30;2(4):100226. doi: 10.1016/j.xcrm.2021.100226 (PMC8080113; doi:10.1016/j.xcrm.2021.100226)
Supplement: Table S6. Associations of metabolites with clinical outcome measures, related to STAR Methods — Standardized coefficients (βs) with 95% confidence intervals in linear mixed models with the delta clinical outcome between co-twins as the dependent variable, the delta scores for the metabolites as the fixed effect and family ID as a random effect, adjusted for sex, age and diabetes status in adipose tissue and in skeletal muscle. BMI, body mass index; HDL, high-density lipoprotein; LDL, low-density lipoprotein; HOMA-IR, homeostatic model for the assessment of insulin resistance; CRP, C-reactive protein. [file mmc7.xlsx]

## Sheet: Tabe S6. Associations metabolit
Supplemental Table 6. Associations of metabolites with clinical outcome measures. Related to STAR methods section 'associations with clinical variables'.
Standardized coefficients (βs) with 95% confidence intervals in linear mixed models with the delta clinical outcome between co-twins as the dependent variable, the delta scores for the metabolites as the fixed effect and family ID as a random effect, adjusted for sex, age and diabetes status in adipose tissue and in skeletal muscle. BMI, body mass index; HDL, high-density lipoprotein; LDL, low-de…
		Adipose Tissue				Skeletal Muscle
Metabolite	Anthropometric or clinical variable	β	Lower 95% CI	Higher 95% CI	p value	β	Lower 95% CI	Higher 95% CI	p value
Creatine
	BMI	-0.423507	-0.73052	-0.116494	0.00537218	-0.0328069	-0.346666	0.281052	0.831949
	Adipocyte size	-0.387374	-0.761163	-0.013586	0.0360636	-0.0295098	-0.382801	0.323781	0.865207
	Body fat percentage	-0.368318	-0.667	-0.0696368	0.012825	-0.0108038	-0.33064	0.309032	0.945328
	Subcutaneous fat	-0.357475	-0.730372	0.0154231	0.0468009	-0.00982754	-0.457291	0.437635	0.963197
	Intra-abdominal fat	-0.430418	-0.87122	0.0103836	0.0428652	-0.129175	-0.648753	0.390404	0.601449
	Liver fat	-0.534739	-0.969046	-0.100433	0.010666	-0.120564	-0.709708	0.468581	0.667242
	Matsuda	0.384695	0.0570912	0.712299	0.017241	0.189516	-0.16187	0.540902	0.270688
	HOMA-IR	-0.41969	-0.771643	-0.0677361	0.0159505	-0.0263839	-0.392552	0.339784	0.883581
	Cholesterol	0.0599463	-0.330861	0.450754	0.756899	-0.0697179	-0.44027	0.300834	0.702494
	TAG	-0.4073	-0.76965	-0.0449496	0.0233033	-0.219977	-0.575583	0.135629	0.209181
	LDL	0.00242679	-0.413243	0.418097	0.990599	0.00320314	-0.379035	0.385441	0.986427
	HDL	0.282166	0.00244585	0.561885	0.0417777	-0.163748	-0.457405	0.129909	0.257626
	CRP	-0.34365	-0.758012	0.0707118	0.0925698	-0.10025	-0.480221	0.279721	0.590009
Pyruvate
	BMI	-0.0212235	-0.240072	0.197625	0.844837	0.269172	0.0393211	0.499022	0.017435
	Adipocyte size	-0.195504	-0.447219	0.0562111	0.116183	0.237551	-0.025305	0.500408	0.0662687
	Body fat percentage	-0.000546945	-0.210195	0.209101	0.995799	0.347627	0.125323	0.569931	0.00150059
	Subcutaneous fat	0.13515	-0.0911414	0.361441	0.215495	0.33174	0.0672393	0.59624	0.00841367
	Intra-abdominal fat	0.134748	-0.136236	0.405733	0.302427	0.315056	-0.0140933	0.644205	0.0443291
	Liver fat	0.0784212	-0.205225	0.362067	0.56639	0.424127	0.0696488	0.778605	0.0119466
	Matsuda	0.16475	-0.0652647	0.394764	0.146324	-0.249101	-0.508713	0.0105103	0.0500436
	HOMA-IR	-0.183935	-0.416798	0.048929	0.110397	0.203525	-0.0767063	0.483756	0.139952
	Cholesterol	0.0290776	-0.227135	0.285291	0.818844	0.0887233	-0.202571	0.380018	0.536354
	TAG	0.0249336	-0.226505	0.276372	0.841386	0.355641	0.0961744	0.615108	0.00539266
	LDL	-0.0340308	-0.306197	0.238136	0.800783	0.161213	-0.135159	0.457586	0.269469
	HDL	0.0877029	-0.102465	0.277871	0.352004	-0.313929	-0.523711	-0.104148	0.00238175
	CRP	-0.0446777	-0.280669	0.191313	0.70101	0.0247341	-0.288476	0.337944	0.871875
ATP
	BMI	-0.360772	-0.615126	-0.106419	0.00420408	0.156989	-0.159053	0.473031	0.313252
	Adipocyte size	-0.277243	-0.59143	0.0369445	0.074286	0.177651	-0.172886	0.528187	0.303041
	Body fat percentage	-0.154209	-0.41609	0.107672	0.234696	0.145421	-0.177261	0.468103	0.360246
	Subcutaneous fat	-0.0728412	-0.433644	0.287962	0.675445	0.279939	-0.213164	0.773042	0.232982
	Intra-abdominal fat	-0.0499008	-0.478755	0.378953	0.809313	0.248879	-0.337535	0.835292	0.372582
	Liver fat	-0.0865256	-0.527136	0.354085	0.683817	0.207211	-0.462793	0.877215	0.515855
	Matsuda	0.186321	-0.121397	0.494039	0.219447	0.0149961	-0.338032	0.368024	0.930868
	HOMA-IR	0.00600602	-0.308231	0.320243	0.969186	0.0513925	-0.324858	0.427643	0.781329
	Cholesterol	0.168319	-0.153022	0.489659	0.290477	-0.146491	-0.522199	0.229217	0.428621
	TAG	-0.104151	-0.421973	0.213672	0.508403	-0.138823	-0.506853	0.229206	0.443813
	LDL	0.150171	-0.192559	0.492902	0.376564	-0.0336504	-0.423678	0.356378	0.860961
	HDL	0.0965178	-0.145611	0.338646	0.421136	-0.2274	-0.522467	0.0676666	0.117688
	CRP	-0.210745	-0.53065	0.109159	0.18153	0.0934315	-0.284344	0.471207	0.613492
Taurocholic acid
	BMI	-0.175598	-0.418629	0.0674327	0.144804	0.208246	-0.0599853	0.476478	0.115001
	Adipocyte size	-0.169756	-0.459574	0.120062	0.236112	0.0678758	-0.2431	0.378851	0.657352
	Body fat percentage	-0.0654915	-0.303143	0.17216	0.578116	0.235849	-0.0350295	0.506728	0.0771314
	Subcutaneous fat	-0.097842	-0.368469	0.172785	0.453385	0.522412	0.173935	0.870889	0.00163519
	Intra-abdominal fat	-0.127033	-0.447034	0.192968	0.410349	0.556061	0.12949	0.982632	0.00616868
	Liver fat	-0.140748	-0.469523	0.188027	0.374637	0.456646	-0.071279	0.984571	0.0691771
	Matsuda	0.0438142	-0.214344	0.301972	0.730692	0.0184558	-0.351811	0.388723	0.918918
	HOMA-IR	-0.0962507	-0.372857	0.180355	0.481885	-0.0923608	-0.416845	0.232124	0.562957
	Cholesterol	0.00287518	-0.288809	0.29456	0.984129	-0.0565005	-0.384128	0.271126	0.726264
	TAG	0.0178773	-0.268277	0.304032	0.89967	-0.05176	-0.37258	0.26906	0.743267
	LDL	-0.0466361	-0.356185	0.262913	0.761097	-0.0106244	-0.348453	0.327204	0.949093
	HDL	-0.00568609	-0.224261	0.212889	0.958131	-0.109669	-0.371238	0.151899	0.394672
	CRP	-0.0475877	-0.324364	0.229189	0.727314	0.0615195	-0.284825	0.407864	0.716785
C18:1 Cer
	BMI	0.354253	0.0600444	0.648461	0.015101	0.156159	-0.158664	0.470981	0.313945
	Adipocyte size	0.64773	0.341188	0.954273	1.92012e-05	0.201724	-0.146402	0.54985	0.238956
	Body fat percentage	0.356953	0.0773769	0.63653	0.00997729	0.199855	-0.118077	0.517787	0.201905
	Subcutaneous fat	0.380369	0.0438532	0.716885	0.0190715	0.210546	-0.248249	0.66934	0.334978
	Intra-abdominal fat	0.513092	0.129131	0.897054	0.00558255	0.182835	-0.360079	0.725748	0.479244
	Liver fat	0.392608	-0.0326432	0.817858	0.0555336	0.141158	-0.477506	0.759822	0.631683
	Matsuda	-0.257376	-0.56499	0.0502379	0.08972	-0.130205	-0.488235	0.227825	0.457653
	HOMA-IR	0.232354	-0.100197	0.564905	0.157912	0.222565	-0.141823	0.586954	0.214503
	Cholesterol	0.0820101	-0.285019	0.44904	0.652043	0.0343547	-0.343039	0.411749	0.853383
	TAG	0.223323	-0.130924	0.577569	0.20329	-0.0291296	-0.398647	0.340388	0.872853
	LDL	0.253538	-0.129283	0.636359	0.181369	0.115202	-0.27146	0.501864	0.545279
	HDL	-0.361085	-0.612822	-0.109347	0.00379548	-0.245486	-0.537603	0.0466303	0.0879999
	CRP	0.339047	-0.0128494	0.690944	0.0506966	0.133971	-0.261764	0.529705	0.489324
Eicosapentaenoic acid
	BMI	0.0012642	-0.339294	0.341823	0.994023	0.279541	0.0482814	0.510802	0.0141299
	Adipocyte size	0.0270333	-0.367623	0.42169	0.889805	0.191845	-0.0783776	0.462068	0.149078
	Body fat percentage	-0.0669117	-0.392338	0.258515	0.678184	0.230503	-0.0119054	0.472911	0.0535569
	Subcutaneous fat	0.0634404	-0.280032	0.406912	0.701682	0.343445	-0.000127725	0.687019	0.0357164
	Intra-abdominal fat	-0.059956	-0.467626	0.347714	0.760363	0.435027	0.0416709	0.828384	0.020153
	Liver fat	0.0136272	-0.407082	0.434337	0.946443	0.290954	-0.195458	0.777367	0.208864
	Matsuda	0.358167	0.0252183	0.691116	0.0291312	-0.131262	-0.450728	0.188204	0.401397
	HOMA-IR	-0.206155	-0.575986	0.163677	0.259909	0.0348519	-0.279158	0.348862	0.821545
	Cholesterol	-0.125722	-0.522566	0.271121	0.522602	-0.0266433	-0.322517	0.26923	0.854947
	TAG	-0.194774	-0.581326	0.191779	0.30922	0.0391163	-0.250374	0.328607	0.783846
	LDL	-0.131841	-0.553504	0.289821	0.528044	0.0784573	-0.225068	0.381982	0.599752
	HDL	0.0868648	-0.210737	0.384466	0.555832	-0.151345	-0.383965	0.081275	0.186565
	CRP	0.0268122	-0.425225	0.47885	0.90425	0.18758	-0.101633	0.476792	0.185306
Arachidonic acid
	BMI	-0.0448652	-0.373633	0.283903	0.783011	0.35751	0.116895	0.598124	0.00255815
	Adipocyte size	0.0944996	-0.285697	0.474696	0.615141	0.228682	-0.0604375	0.517802	0.107961
	Body fat percentage	-0.0231047	-0.33811	0.2919	0.882326	0.260096	-9.12929e-05	0.520283	0.042418
	Subcutaneous fat	0.0493126	-0.318917	0.417542	0.78122	0.340687	-0.0152369	0.69661	0.0443273
	Intra-abdominal fat	-0.00387305	-0.441159	0.433413	0.985345	0.457679	0.05648	0.858878	0.0165441
	Liver fat	0.0838075	-0.365037	0.532652	0.698586	0.284745	-0.217043	0.786533	0.233187
	Matsuda	0.0465328	-0.297021	0.390086	0.783549	-0.13397	-0.449154	0.181214	0.385353
	HOMA-IR	-0.173682	-0.525776	0.178412	0.318782	0.239	-0.0869807	0.56498	0.136228
	Cholesterol	-0.147175	-0.529751	0.235402	0.437546	0.0702541	-0.248164	0.388672	0.654216
	TAG	0.00635248	-0.371718	0.384423	0.97295	0.0346791	-0.277721	0.347079	0.8217
	LDL	-0.127497	-0.534926	0.279931	0.527699	0.216671	-0.103526	0.536869	0.169525
	HDL	-0.0811473	-0.368782	0.206488	0.569126	-0.223018	-0.468484	0.0224482	0.0651173
	CRP	0.191559	-0.177593	0.560711	0.292611	0.0967794	-0.222412	0.415971	0.535771
Leukotriene A4
	BMI	0.0891823	-0.228272	0.406636	0.570756	0.258279	0.010623	0.505934	0.0342439
	Adipocyte size	0.142121	-0.224999	0.50924	0.433609	0.249342	-0.0293165	0.528	0.0689968
	Body fat percentage	0.0797412	-0.224377	0.383859	0.596701	0.190809	-0.0689577	0.450576	0.13591
	Subcutaneous fat	0.158501	-0.179925	0.496928	0.331402	0.260888	-0.128314	0.650091	0.159048
	Intra-abdominal fat	0.165464	-0.237657	0.568584	0.394639	0.333788	-0.11658	0.784156	0.11945
	Liver fat	0.24063	-0.167699	0.64896	0.221654	0.202979	-0.330294	0.736251	0.423902
	Matsuda	0.0463864	-0.282571	0.375344	0.774892	-0.10317	-0.436464	0.230123	0.527269
	HOMA-IR	0.0711378	-0.280539	0.422815	0.682667	0.0370058	-0.283587	0.357599	0.814534
	Cholesterol	0.0390963	-0.333841	0.412033	0.832448	-0.0238208	-0.33471	0.287068	0.876388
	TAG	0.186218	-0.17529	0.547725	0.298553	0.0402928	-0.263862	0.344447	0.787977
	LDL	-0.0504584	-0.446569	0.345652	0.797123	0.0974999	-0.220886	0.415886	0.53415
	HDL	0.118019	-0.159174	0.395211	0.390216	-0.137012	-0.382968	0.108945	0.258103
	CRP	0.124572	-0.236648	0.485791	0.484291	0.132462	-0.183219	0.448143	0.39147
Prostaglandin PGE2 1-glyceryl ester
	BMI	0.0329762	-0.187829	0.253782	0.763117	0.250928	0.0170487	0.484807	0.0293991
	Adipocyte size	-0.117948	-0.3651	0.129204	0.334402	-0.00508313	-0.294357	0.284191	0.971513
	Body fat percentage	-0.0246281	-0.236144	0.186888	0.814226	0.121663	-0.128706	0.372032	0.323889
	Subcutaneous fat	-0.0242243	-0.24909	0.200642	0.823214	0.218028	-0.166523	0.60258	0.233593
	Intra-abdominal fat	-0.0660284	-0.331301	0.199244	0.605712	0.337139	-0.099286	0.773564	0.104597
	Liver fat	-0.0904936	-0.362424	0.181436	0.4901	0.207444	-0.311029	0.725917	0.400577
	Matsuda	-0.0796328	-0.308616	0.149351	0.480621	-0.255668	-0.543389	0.0320529	0.0695611
	HOMA-IR	0.028013	-0.211581	0.267607	0.813199	0.211689	-0.0963876	0.519765	0.162589
	Cholesterol	-0.241706	-0.489348	0.00593548	0.0488714	-0.00478385	-0.299447	0.289879	0.973707
	TAG	-0.117364	-0.368687	0.13396	0.345983	0.0384613	-0.249719	0.326642	0.786435
	LDL	-0.29226	-0.551743	-0.0327774	0.023026	0.0438976	-0.259058	0.346853	0.768637
	HDL	0.0886224	-0.103363	0.280608	0.35156	-0.0894368	-0.324706	0.145832	0.440269
	CRP	-0.0386416	-0.288135	0.210851	0.753436	0.200436	-0.0940545	0.494926	0.164526
(¬±)-3-Hydroxynonanoic acid
	BMI	-0.257574	-0.481006	-0.0341414	0.0199944	-0.465978	-0.619087	-0.312869	6.47078e-10
	Adipocyte size	-0.246688	-0.509365	0.015989	0.0574895	-0.233599	-0.472684	0.00548505	0.0470754
	Body fat percentage	-0.317591	-0.522258	-0.112923	0.00173891	-0.394902	-0.575106	-0.214699	8.6342e-06
	Subcutaneous fat	-0.475037	-0.70447	-0.245604	1.75552e-05	-0.402099	-0.603151	-0.201047	2.64803e-05
	Intra-abdominal fat	-0.517735	-0.806821	-0.228648	0.000203878	-0.449577	-0.694563	-0.204591	0.000115528
	Liver fat	-0.619152	-0.882378	-0.355926	1.07115e-06	-0.482811	-0.770993	-0.194628	0.000431851
	Matsuda	0.263034	0.029546	0.496521	0.0223285	0.326906	0.111475	0.542337	0.00194146
	HOMA-IR	-0.258833	-0.508536	-0.00912906	0.0361741	-0.26113	-0.507017	-0.0152421	0.0309108
	Cholesterol	-0.302424	-0.563955	-0.040893	0.0196152	0.00492789	-0.256815	0.266671	0.969511
	TAG	-0.313008	-0.567748	-0.0582684	0.0131496	-0.322383	-0.553528	-0.0912372	0.00463408
	LDL	-0.374611	-0.645913	-0.10331	0.00532721	-0.137537	-0.402815	0.127741	0.292552
	HDL	0.203997	0.00561556	0.402378	0.0379673	0.383863	0.219342	0.548384	2.17259e-06
	CRP	-0.105543	-0.373223	0.162137	0.42391	-0.303858	-0.5513	-0.0564159	0.012145
(S)-10,16-Dihydroxyhexadecanoic acid
	BMI	-0.30824	-0.539396	-0.0770851	0.0071224	-0.51805	-0.802359	-0.23374	0.000216348
	Adipocyte size	-0.163582	-0.442757	0.115593	0.235941	-0.26209	-0.622819	0.0986387	0.139798
	Body fat percentage	-0.297872	-0.518854	-0.0768895	0.00652302	-0.475547	-0.775536	-0.175557	0.0012902
	Subcutaneous fat	-0.474164	-0.768563	-0.179765	0.000837145	-0.534619	-0.931522	-0.137716	0.0046564
	Intra-abdominal fat	-0.488458	-0.858495	-0.11842	0.00618971	-0.590493	-1.0659	-0.115086	0.00906721
	Liver fat	-0.475841	-0.863725	-0.0879563	0.0109546	-0.711627	-1.23547	-0.187789	0.00431623
	Matsuda	0.315879	0.0789109	0.552848	0.00686232	0.494799	0.179468	0.81013	0.00135242
	HOMA-IR	-0.338972	-0.589146	-0.0887978	0.00617308	-0.435358	-0.796821	-0.0738944	0.0143772
	Cholesterol	-0.163956	-0.452548	0.124637	0.251581	-0.0206412	-0.417027	0.375745	0.915809
	TAG	-0.22738	-0.506097	0.0513377	0.0996885	-0.428384	-0.787598	-0.0691709	0.0154766
	LDL	-0.203749	-0.50858	0.101082	0.177375	-0.2079	-0.60972	0.19392	0.293548
	HDL	0.159501	-0.0544317	0.373433	0.132424	0.520506	0.255937	0.785074	6.49707e-05
	CRP	-0.10762	-0.437064	0.221824	0.507638	-0.467927	-0.847683	-0.088172	0.0118544
MG(0:0/15:0/0:0)
	BMI	-0.272673	-0.456531	-0.0888146	0.00276308	-0.528994	-0.726617	-0.331372	5.50503e-08
	Adipocyte size	-0.130125	-0.356291	0.0960415	0.244524	-0.341649	-0.618025	-0.065273	0.0119978
	Body fat percentage	-0.262181	-0.438072	-0.0862894	0.0026287	-0.499989	-0.712713	-0.287264	1.82792e-06
	Subcutaneous fat	-0.411422	-0.642446	-0.180398	0.000221379	-0.455664	-0.708015	-0.203313	0.000148489
	Intra-abdominal fat	-0.428302	-0.720959	-0.135645	0.00240453	-0.530297	-0.826733	-0.233861	0.000171033
	Liver fat	-0.496409	-0.780512	-0.212305	0.00029049	-0.596126	-0.933065	-0.259187	0.000201572
	Matsuda	0.244941	0.0532777	0.436604	0.00954601	0.445654	0.200095	0.691212	0.000210199
	HOMA-IR	-0.257895	-0.46477	-0.0510204	0.0117514	-0.332798	-0.625031	-0.0405644	0.0206493
	Cholesterol	-0.211274	-0.439099	0.016551	0.0612796	-0.0890299	-0.404821	0.226762	0.567091
	TAG	-0.247687	-0.467213	-0.028161	0.0227884	-0.427924	-0.701627	-0.15422	0.00150362
	LDL	-0.246094	-0.486089	-0.00609867	0.0385119	-0.248488	-0.563753	0.0667766	0.109575
	HDL	0.134786	-0.0378887	0.30746	0.115194	0.433661	0.226022	0.6413	2.23571e-05
	CRP	-0.124361	-0.385182	0.136461	0.333542	-0.374796	-0.670787	-0.0788047	0.00970949
9,12,13-TriHOME
	BMI	-0.202268	-0.420137	0.0156002	0.0609884	-0.553192	-0.846002	-0.260382	0.000125369
	Adipocyte size	-0.0875077	-0.342614	0.167598	0.487787	-0.419945	-0.778717	-0.0611731	0.0173712
	Body fat percentage	-0.176079	-0.3862	0.0340417	0.0908116	-0.540606	-0.843749	-0.237463	0.000294186
	Subcutaneous fat	-0.175583	-0.387817	0.0366511	0.0862111	-0.558588	-0.91597	-0.201207	0.00102436
	Intra-abdominal fat	-0.220292	-0.469859	0.0292754	0.0671606	-0.603546	-1.03965	-0.167442	0.00364245
	Liver fat	-0.124335	-0.394718	0.146049	0.340255	-0.633598	-1.14271	-0.124486	0.00893246
	Matsuda	0.112501	-0.113671	0.338673	0.31307	0.379381	0.0303031	0.72846	0.0264486
	HOMA-IR	-0.0687543	-0.313438	0.17593	0.570099	-0.354144	-0.741641	0.0333533	0.0632653
	Cholesterol	-0.10025	-0.363964	0.163464	0.442984	0.0140828	-0.398474	0.42664	0.944752
	TAG	-0.0212547	-0.281739	0.23923	0.869204	-0.29752	-0.68833	0.0932897	0.122224
	LDL	-0.244538	-0.516196	0.027119	0.0692752	-0.1999	-0.619038	0.219238	0.332934
	HDL	0.259982	0.0781934	0.44177	0.00390015	0.52671	0.247972	0.805448	0.000124985
	CRP	0.0988779	-0.150951	0.348707	0.422157	-0.215147	-0.648867	0.218574	0.311028
13,14-Dihydro PGF-1a
	BMI	-0.332215	-0.561577	-0.102853	0.00346615	-0.513257	-0.899664	-0.12685	0.00700608
	Adipocyte size	-0.16627	-0.450179	0.117639	0.236185	-0.682901	-1.10417	-0.26163	0.000986424
	Body fat percentage	-0.263288	-0.489833	-0.0367427	0.0190073	-0.635723	-1.00917	-0.26228	0.000548426
	Subcutaneous fat	-0.308246	-0.573714	-0.0427792	0.016037	-0.553831	-1.00083	-0.106832	0.0092402
	Intra-abdominal fat	-0.359286	-0.675366	-0.0432059	0.0184055	-0.600574	-1.13718	-0.0639688	0.0187043
	Liver fat	-0.272336	-0.6162	0.0715295	0.100492	-0.563997	-1.19929	0.0712952	0.0621607
	Matsuda	0.227435	-0.0155729	0.470443	0.0576795	0.370509	-0.0700062	0.811025	0.0858482
	HOMA-IR	-0.178129	-0.448091	0.0918335	0.182347	-0.280076	-0.766515	0.206364	0.241961
	Cholesterol	-0.149133	-0.440071	0.141804	0.300921	0.0222229	-0.4798	0.524245	0.928394
	TAG	-0.158633	-0.443469	0.126203	0.261044	-0.373562	-0.848094	0.100971	0.110011
	LDL	-0.291303	-0.590877	0.00827194	0.0497208	-0.238462	-0.748783	0.271859	0.342811
	HDL	0.307493	0.108556	0.506429	0.00181275	0.596929	0.248397	0.945461	0.000507141
	CRP	-0.0710649	-0.363131	0.221002	0.62168	-0.189679	-0.67976	0.300402	0.429275
(2S,4S,6S)-2-[2-(4-Hydroxy-3-meyhoxyphenyl)ethyl]tetrahydro-6-(4,5-dihydrox...
	BMI	-0.253445	-0.500187	-0.00670279	0.0381813	-0.492641	-0.653198	-0.332085	4.6926e-10
	Adipocyte size	-0.0554355	-0.348951	0.23808	0.702447	-0.402968	-0.620952	-0.184984	0.000172075
	Body fat percentage	-0.251545	-0.486905	-0.0161854	0.0310164	-0.477463	-0.649327	-0.305598	1.70129e-08
	Subcutaneous fat	-0.398575	-0.725534	-0.0716167	0.0114671	-0.552796	-0.741617	-0.363975	7.71388e-10
	Intra-abdominal fat	-0.429022	-0.826383	-0.0316608	0.0251485	-0.610201	-0.855236	-0.365165	1.6784e-07
	Liver fat	-0.575874	-0.951134	-0.200615	0.00145975	-0.602791	-0.926133	-0.279449	8.97869e-05
	Matsuda	0.30345	0.0356033	0.571296	0.0215802	0.359386	0.134113	0.584658	0.00112156
	HOMA-IR	-0.251705	-0.527873	0.0244627	0.0654678	-0.30759	-0.562246	-0.0529333	0.0141014
	Cholesterol	-0.207345	-0.503731	0.0890404	0.158007	-0.0410443	-0.316338	0.23425	0.762138
	TAG	-0.209947	-0.500319	0.0804247	0.144529	-0.301325	-0.550598	-0.052051	0.0141271
	LDL	-0.300042	-0.608468	0.00838455	0.0496206	-0.190578	-0.466697	0.0855408	0.161158
	HDL	0.151747	-0.0706004	0.374094	0.168421	0.406772	0.234206	0.579339	1.70692e-06
	CRP	-0.0383944	-0.34651	0.269721	0.800483	-0.348848	-0.599208	-0.098487	0.0044319
